# Supplementary material for: Enhancing fraud detection in the Ethereum blockchain using ensemble learning
Source: PeerJ Comput Sci. 2025 Feb 18;11:e2716. doi: 10.7717/peerj-cs.2716 (PMC11888915; doi:10.7717/peerj-cs.2716)
Supplement: Supplemental Information 1 [file peerj-cs-11-2716-s001.yml]

name: ML
channels:
  - conda-forge
  - defaults
dependencies:
  - _py-xgboost-mutex=2.0=cpu_0
  - _tflow_select=2.3.0=mkl
  - abseil-cpp=20211102.0=hd77b12b_0
  - absl-py=1.4.0=py39haa95532_0
  - aiohttp=3.9.3=py39h2bbff1b_0
  - aiosignal=1.2.0=pyhd3eb1b0_0
  - alembic=1.13.1=pyhd8ed1ab_1
  - anyio=4.2.0=py39haa95532_0
  - argon2-cffi=21.3.0=pyhd3eb1b0_0
  - argon2-cffi-bindings=21.2.0=py39h2bbff1b_0
  - asttokens=2.0.5=pyhd3eb1b0_0
  - astunparse=1.6.3=py_0
  - async-lru=2.0.4=py39haa95532_0
  - async-timeout=4.0.3=py39haa95532_0
  - attrs=23.1.0=py39haa95532_0
  - babel=2.11.0=py39haa95532_0
  - backcall=0.2.0=pyhd3eb1b0_0
  - beautifulsoup4=4.12.2=py39haa95532_0
  - blas=1.0=mkl
  - bleach=4.1.0=pyhd3eb1b0_0
  - blinker=1.6.2=py39haa95532_0
  - bottleneck=1.3.7=py39h9128911_0
  - brotli=1.0.9=h2bbff1b_7
  - brotli-bin=1.0.9=h2bbff1b_7
  - brotli-python=1.0.9=py39hd77b12b_7
  - c-ares=1.19.1=h2bbff1b_0
  - ca-certificates=2024.3.11=haa95532_0
  - cachetools=4.2.2=pyhd3eb1b0_0
  - certifi=2024.2.2=pyhd8ed1ab_0
  - cffi=1.16.0=py39h2bbff1b_0
  - charset-normalizer=2.0.4=pyhd3eb1b0_0
  - click=8.1.7=py39haa95532_0
  - colorama=0.4.6=py39haa95532_0
  - colorlog=6.8.2=py39hcbf5309_0
  - comm=0.2.1=py39haa95532_0
  - contourpy=1.2.0=py39h59b6b97_0
  - cryptography=41.0.3=py39h3438e0d_0
  - cycler=0.11.0=pyhd3eb1b0_0
  - debugpy=1.6.7=py39hd77b12b_0
  - decorator=5.1.1=pyhd3eb1b0_0
  - defusedxml=0.7.1=pyhd3eb1b0_0
  - exceptiongroup=1.2.0=py39haa95532_0
  - executing=0.8.3=pyhd3eb1b0_0
  - flatbuffers=2.0.0=h6c2663c_0
  - fonttools=4.25.0=pyhd3eb1b0_0
  - freetype=2.12.1=ha860e81_0
  - frozenlist=1.4.0=py39h2bbff1b_0
  - gast=0.4.0=pyhd3eb1b0_0
  - giflib=5.2.1=h8cc25b3_3
  - google-auth=2.6.0=pyhd3eb1b0_0
  - google-auth-oauthlib=0.4.4=pyhd3eb1b0_0
  - google-pasta=0.2.0=pyhd3eb1b0_0
  - greenlet=3.0.3=py39h99910a6_0
  - grpc-cpp=1.48.2=hf108199_0
  - grpcio=1.48.2=py39hf108199_0
  - h5py=3.9.0=py39hfc34f40_0
  - hdf5=1.12.1=h51c971a_3
  - icc_rt=2022.1.0=h6049295_2
  - icu=58.2=ha925a31_3
  - idna=3.4=py39haa95532_0
  - imbalanced-learn=0.11.0=py39haa95532_1
  - importlib-metadata=7.0.1=py39haa95532_0
  - importlib_metadata=7.0.1=hd3eb1b0_0
  - importlib_resources=6.1.1=py39haa95532_1
  - intel-openmp=2023.1.0=h59b6b97_46320
  - ipykernel=6.28.0=py39haa95532_0
  - ipython=8.15.0=py39haa95532_0
  - jedi=0.18.1=py39haa95532_1
  - jinja2=3.1.3=py39haa95532_0
  - joblib=1.4.0=py39haa95532_0
  - jpeg=9e=h2bbff1b_1
  - json5=0.9.6=pyhd3eb1b0_0
  - jsonschema=4.19.2=py39haa95532_0
  - jsonschema-specifications=2023.7.1=py39haa95532_0
  - jupyter-lsp=2.2.0=py39haa95532_0
  - jupyter_client=8.6.0=py39haa95532_0
  - jupyter_core=5.5.0=py39haa95532_0
  - jupyter_events=0.8.0=py39haa95532_0
  - jupyter_server=2.10.0=py39haa95532_0
  - jupyter_server_terminals=0.4.4=py39haa95532_1
  - jupyterlab=4.0.11=py39haa95532_0
  - jupyterlab_pygments=0.1.2=py_0
  - jupyterlab_server=2.25.1=py39haa95532_0
  - keras=2.10.0=py39haa95532_0
  - keras-preprocessing=1.1.2=pyhd3eb1b0_0
  - kiwisolver=1.4.4=py39hd77b12b_0
  - krb5=1.20.1=h5b6d351_1
  - lerc=3.0=hd77b12b_0
  - libbrotlicommon=1.0.9=h2bbff1b_7
  - libbrotlidec=1.0.9=h2bbff1b_7
  - libbrotlienc=1.0.9=h2bbff1b_7
  - libclang=14.0.6=default_hb5a9fac_1
  - libclang13=14.0.6=default_h8e68704_1
  - libcurl=8.5.0=h86230a5_0
  - libdeflate=1.17=h2bbff1b_1
  - libpng=1.6.39=h8cc25b3_0
  - libpq=12.15=hb652d5d_1
  - libprotobuf=3.20.3=h23ce68f_0
  - libsodium=1.0.18=h62dcd97_0
  - libssh2=1.10.0=hcd4344a_2
  - libtiff=4.5.1=hd77b12b_0
  - libwebp-base=1.3.2=h2bbff1b_0
  - libxgboost=1.7.3=hd77b12b_0
  - lz4-c=1.9.4=h2bbff1b_0
  - mako=1.3.3=pyhd8ed1ab_0
  - markdown=3.4.1=py39haa95532_0
  - markupsafe=2.1.3=py39h2bbff1b_0
  - matplotlib=3.8.0=py39haa95532_0
  - matplotlib-base=3.8.0=py39h4ed8f06_0
  - matplotlib-inline=0.1.6=py39haa95532_0
  - mistune=2.0.4=py39haa95532_0
  - mkl=2023.1.0=h6b88ed4_46358
  - mkl-service=2.4.0=py39h2bbff1b_1
  - mkl_fft=1.3.8=py39h2bbff1b_0
  - mkl_random=1.2.4=py39h59b6b97_0
  - multidict=6.0.4=py39h2bbff1b_0
  - munkres=1.1.4=py_0
  - nbclient=0.8.0=py39haa95532_0
  - nbconvert=7.10.0=py39haa95532_0
  - nbformat=5.9.2=py39haa95532_0
  - nest-asyncio=1.6.0=py39haa95532_0
  - notebook=7.0.8=py39haa95532_0
  - notebook-shim=0.2.3=py39haa95532_0
  - numexpr=2.8.7=py39h2cd9be0_0
  - numpy=1.25.2=py39h055cbcc_0
  - numpy-base=1.25.2=py39h65a83cf_0
  - oauthlib=3.2.2=py39haa95532_0
  - openjpeg=2.4.0=h4fc8c34_0
  - openssl=1.1.1w=hcfcfb64_0
  - opt_einsum=3.3.0=pyhd3eb1b0_1
  - optuna=3.6.0=pyhd8ed1ab_0
  - overrides=7.4.0=py39haa95532_0
  - packaging=23.1=py39haa95532_0
  - pandas=1.1.5=py39hf11a4ad_0
  - pandocfilters=1.5.0=pyhd3eb1b0_0
  - parso=0.8.3=pyhd3eb1b0_0
  - pickleshare=0.7.5=pyhd3eb1b0_1003
  - pillow=10.2.0=py39h2bbff1b_0
  - pip=23.3.1=py39haa95532_0
  - platformdirs=3.10.0=py39haa95532_0
  - ply=3.11=py39haa95532_0
  - prometheus_client=0.14.1=py39haa95532_0
  - prompt-toolkit=3.0.43=py39haa95532_0
  - protobuf=3.20.3=py39hd77b12b_0
  - psutil=5.9.0=py39h2bbff1b_0
  - pure_eval=0.2.2=pyhd3eb1b0_0
  - py-xgboost=1.7.3=py39haa95532_0
  - pyasn1=0.4.8=pyhd3eb1b0_0
  - pyasn1-modules=0.2.8=py_0
  - pycparser=2.21=pyhd3eb1b0_0
  - pygments=2.15.1=py39haa95532_1
  - pyjwt=2.4.0=py39haa95532_0
  - pyopenssl=23.2.0=py39haa95532_0
  - pyparsing=3.0.9=py39haa95532_0
  - pyqt=5.15.10=py39hd77b12b_0
  - pyqt5-sip=12.13.0=py39h2bbff1b_0
  - pysocks=1.7.1=py39haa95532_0
  - python=3.9.18=h6244533_0
  - python-dateutil=2.8.2=pyhd3eb1b0_0
  - python-fastjsonschema=2.16.2=py39haa95532_0
  - python-flatbuffers=2.0=pyhd3eb1b0_0
  - python-json-logger=2.0.7=py39haa95532_0
  - python-tzdata=2023.3=pyhd3eb1b0_0
  - python_abi=3.9=2_cp39
  - pytz=2023.3.post1=py39haa95532_0
  - pywin32=305=py39h2bbff1b_0
  - pywinpty=2.0.10=py39h5da7b33_0
  - pyyaml=6.0.1=py39h2bbff1b_0
  - pyzmq=25.1.2=py39hd77b12b_0
  - qt-main=5.15.2=h6072711_9
  - re2=2022.04.01=hd77b12b_0
  - referencing=0.30.2=py39haa95532_0
  - requests=2.31.0=py39haa95532_1
  - requests-oauthlib=1.3.0=py_0
  - rfc3339-validator=0.1.4=py39haa95532_0
  - rfc3986-validator=0.1.1=py39haa95532_0
  - rpds-py=0.10.6=py39h062c2fa_0
  - rsa=4.7.2=pyhd3eb1b0_1
  - scikit-learn=1.2.0=py39hd77b12b_1
  - scipy=1.9.3=py39hdcfc7df_2
  - seaborn=0.12.2=py39haa95532_0
  - send2trash=1.8.2=py39haa95532_0
  - setuptools=68.2.2=py39haa95532_0
  - sip=6.7.12=py39hd77b12b_0
  - six=1.16.0=pyhd3eb1b0_1
  - snappy=1.1.10=h6c2663c_1
  - sniffio=1.3.0=py39haa95532_0
  - soupsieve=2.5=py39haa95532_0
  - sqlalchemy=2.0.29=py39ha55989b_0
  - sqlite=3.41.2=h2bbff1b_0
  - stack_data=0.2.0=pyhd3eb1b0_0
  - tbb=2021.8.0=h59b6b97_0
  - tensorboard=2.10.0=py39haa95532_0
  - tensorboard-data-server=0.6.1=py39haa95532_0
  - tensorboard-plugin-wit=1.8.1=py39haa95532_0
  - tensorflow=2.10.0=mkl_py39ha510bab_0
  - tensorflow-base=2.10.0=mkl_py39h6a7f48e_0
  - tensorflow-estimator=2.10.0=py39haa95532_0
  - termcolor=2.1.0=py39haa95532_0
  - terminado=0.17.1=py39haa95532_0
  - threadpoolctl=2.2.0=pyh0d69192_0
  - tinycss2=1.2.1=py39haa95532_0
  - tomli=2.0.1=py39haa95532_0
  - tornado=6.3.3=py39h2bbff1b_0
  - tqdm=4.66.2=pyhd8ed1ab_0
  - traitlets=5.7.1=py39haa95532_0
  - typing-extensions=4.9.0=py39haa95532_1
  - typing_extensions=4.9.0=py39haa95532_1
  - tzdata=2024a=h04d1e81_0
  - ucrt=10.0.22621.0=h57928b3_0
  - urllib3=2.1.0=py39haa95532_1
  - vc=14.2=h21ff451_1
  - vc14_runtime=14.38.33130=h82b7239_18
  - vs2015_runtime=14.38.33130=hcb4865c_18
  - wcwidth=0.2.5=pyhd3eb1b0_0
  - webencodings=0.5.1=py39haa95532_1
  - websocket-client=0.58.0=py39haa95532_4
  - werkzeug=2.3.8=py39haa95532_0
  - wheel=0.41.2=py39haa95532_0
  - win_inet_pton=1.1.0=py39haa95532_0
  - winpty=0.4.3=4
  - wrapt=1.14.1=py39h2bbff1b_0
  - xgboost=1.7.3=py39haa95532_0
  - xz=5.4.5=h8cc25b3_0
  - yaml=0.2.5=he774522_0
  - yarl=1.9.3=py39h2bbff1b_0
  - zeromq=4.3.5=hd77b12b_0
  - zipp=3.17.0=py39haa95532_0
  - zlib=1.2.13=h8cc25b3_0
  - zstd=1.5.5=hd43e919_0
prefix: C:\Users\lemon\anaconda3\envs\ML
