# Supplementary material for: Enhancing fraud detection in the Ethereum blockchain using ensemble learning
Source: PeerJ Comput Sci. 2025 Feb 18;11:e2716. doi: 10.7717/peerj-cs.2716 (PMC11888915; doi:10.7717/peerj-cs.2716)
Supplement: Supplemental Information 5 [file peerj-cs-11-2716-s005.csv]

	Index	Address	FLAG	Avg min between sent tnx	Avg min between received tnx	Time Diff between first and last (Mins)	Sent tnx	Received Tnx	Number of Created Contracts	Unique Received From Addresses	Unique Sent To Addresses	min value received	max value received	avg val received	min val sent	max val sent	avg val sent	min value sent to contract	max val sent to contract	avg value sent to contract	total transactions (including tnx to create contract	total Ether sent	total ether received	total ether sent contracts	total ether balance	Total ERC20 tnxs	ERC20 total Ether received	ERC20 total ether sent	ERC20 total Ether sent contract	ERC20 uniq sent addr	ERC20 uniq rec addr	ERC20 uniq sent addr.1	ERC20 uniq rec contract addr	ERC20 avg time between sent tnx	ERC20 avg time between rec tnx	ERC20 avg time between rec 2 tnx	ERC20 avg time between contract tnx	ERC20 min val rec	ERC20 max val rec	ERC20 avg val rec	ERC20 min val sent	ERC20 max val sent	ERC20 avg val sent	ERC20 min val sent contract	ERC20 max val sent contract	ERC20 avg val sent contract	ERC20 uniq sent token name	ERC20 uniq rec token name	ERC20 most sent token type
0	1	0x00009277775ac7d0d59eaad8fee3d10ac6c805e8	0	844.26	1093.71	704785.63	721	89	0	40	118	0.0	45.806785	6.589513	0.0	31.22	1.200681	0.0	0.0	0.0	810	865.6910932	586.4666748	0.0	-279.2244185	265.0	35588543.78	35603169.52	0.0	30.0	54.0	0.0	58.0	0.0	0.0	0.0	0.0	0.0	15000000.0	265586.1476	0.0	16830998.35	271779.92	0.0	0.0	0.0	39.0	57.0	Cofoundit
1	2	0x0002b44ddb1476db43c868bd494422ee4c136fed	0	12709.07	2958.44	1218216.73	94	8	0	5	14	0.0	2.613269	0.385685	0.0	1.8	0.032844	0.0	0.0	0.0	102	3.08729702	3.085478209	0.0	-0.001818811	8.0	403.4283054	2.260809454	0.0	1.0	5.0	0.0	7.0	0.0	0.0	0.0	0.0	0.0	365.0	57.632615	2.260809	2.260809	2.260809	0.0	0.0	0.0	1.0	7.0	Livepeer Token
2	3	0x0002bda54cb772d040f779e88eb453cac0daa244	0	246194.54	2434.02	516729.3	2	10	0	10	2	0.113119	1.165453	0.358906	0.05	3.538616	1.7943080000000002	0.0	0.0	0.0	12	3.58861565	3.58905665	0.0	0.000441	8.0	521.5120705	0.0	0.0	0.0	7.0	0.0	8.0	0.0	0.0	0.0	0.0	0.0	442.81984000000006	65.189009	0.0	0.0	0.0	0.0	0.0	0.0	0.0	8.0	None
3	4	0x00038e6ba2fd5c09aedb96697c8d7b8fa6632e5e	0	10219.6	15785.09	397555.9	25	9	0	7	13	0.0	500.0	99.48884	0.0	450.0	70.001834	0.0	0.0	0.0	34	1750.0458620000004	895.399559	0.0	-854.6463028999998	14.0	17111.05191	11412.23068	0.0	2.0	11.0	0.0	11.0	0.0	0.0	0.0	0.0	0.0	11412.23068	1555.550174	100.0	9029.23068	3804.076893	0.0	0.0	0.0	1.0	11.0	Raiden
4	5	0x00062d1dd1afb6fb02540ddad9cdebfe568e0d89	0	36.61	10707.77	382472.42	4598	20	1	7	19	0.0	12.802411	2.671095	0.0	9.0	0.022688	0.0	0.0	0.0	4619	104.3188828	53.4218965	0.0	-50.89698629	42.0	162829.6609	123539.9329	0.0	4.0	23.0	0.0	27.0	0.0	0.0	0.0	0.0	0.0	90000.0	4934.232147	0.0	45000.0	13726.65922	0.0	0.0	0.0	6.0	27.0	StatusNetwork
5	6	0x000895ad78f4403ecd9468900e68d6ee506136fd	0	9900.12	375.48	20926.68	2	3	0	2	1	0.7241479999999999	4.813776	3.2349080000000003	4.1668	5.5369160000000015	4.851858	0.0	0.0	0.0	5	9.70371586	9.70472386	0.0	0.001008	0.0	0.0	0.0	0.0	0.0	0.0	0.0	0.0	0.0	0.0	0.0	0.0	0.0	0.0	0.0	0.0	0.0	0.0	0.0	0.0	0.0	0.0	0.0	0
6	7	0x000d63fc5df52b0204374c2f5a3249779805d5d1	0	69.46	629.44	8660.35	25	11	0	9	20	0.049	2.65	1.098115	0.009457	4.284785	0.482496	0.0	0.0	0.0	36	12.0623941	12.079266	0.0	0.016871896	0.0	0.0	0.0	0.0	0.0	0.0	0.0	0.0	0.0	0.0	0.0	0.0	0.0	0.0	0.0	0.0	0.0	0.0	0.0	0.0	0.0	0.0	0.0	0
7	8	0x000e001ab444fa8d6dc4a402f8d7cfc88fe8c64d	0	1497.39	176.84	319828.05	213	5	0	3	3	0.11849	2.0	0.891098	0.0	0.7	0.040861	0.0	0.0	0.0	218	8.703392156	4.45548974	0.0	-4.2479024160000005	7.0	397.951964	0.0	0.0	0.0	5.0	0.0	7.0	0.0	0.0	0.0	0.0	0.0	365.0	56.850281	0.0	0.0	0.0	0.0	0.0	0.0	0.0	7.0	None
8	9	0x0012cb699c836049a4bbeaac2d8c4d47c688e0e4	0	0.0	0.0	496.62	1	1	0	1	1	2.0	2.0	2.0	1.99938	1.99938	1.99938	0.0	0.0	0.0	2	1.99938	2.0	0.0	0.00062	0.0	0.0	0.0	0.0	0.0	0.0	0.0	0.0	0.0	0.0	0.0	0.0	0.0	0.0	0.0	0.0	0.0	0.0	0.0	0.0	0.0	0.0	0.0	0
9	10	0x0012f247c9f980eea0a9ad06893bfd95c3145794	0	2570.59	3336.01	30572.7	8	3	0	2	4	0.1	40.0	16.7	0.1	40.0	18.634625	0.0	0.0	0.0	11	149.077	50.1	0.0	-98.977	1.0	600.0	0.0	0.0	0.0	1.0	0.0	1.0	0.0	0.0	0.0	0.0	600.0	600.0	600.0	0.0	0.0	0.0	0.0	0.0	0.0	0.0	1.0	None
10	11	0x0013e58a315d2e728f11630aa40abfbdddcab304	0	32.45	12921.57	129540.15	10	10	0	2	1	1.000052	1.014875	1.004819	0.999088	1.01417	1.004055	0.0	0.0	0.0	20	10.04055439	10.04819041	0.0	0.007636018	0.0	0.0	0.0	0.0	0.0	0.0	0.0	0.0	0.0	0.0	0.0	0.0	0.0	0.0	0.0	0.0	0.0	0.0	0.0	0.0	0.0	0.0	0.0	0
11	12	0x0016338abcb6bfa6d355adc207c5d2d42acb5e42	0	3716.41	1448.09	385961.98	8	246	0	4	3	0.118061	81.38600000000002	3.381313	0.01	300.0	103.974875	0.0	0.0	0.0	254	831.799	831.8030477000002	0.0	0.004047714	8.0	6193.025913	0.0	0.0	0.0	7.0	0.0	8.0	0.0	0.0	0.0	0.0	0.0	4035.631891	774.128239	0.0	0.0	0.0	0.0	0.0	0.0	0.0	8.0	None
12	13	0x001b28141562bc2601694d27c3f5fda2c06c234c	0	0.0	12431.27	198900.25	0	16	1	4	0	0.0	1.002069	0.769166	0.0	0.0	0.0	0.0	0.0	0.0	17	0.0	12.30665958	0.0	12.30665958	2.0	0.181283664	0.0	0.0	0.0	2.0	0.0	2.0	0.0	0.0	0.0	0.0	0.07536699999999999	0.105917	0.090642	0.0	0.0	0.0	0.0	0.0	0.0	0.0	2.0	None
13	14	0x001cb265c5606d79035059686ae5f94c6a4c2c2c	0	9520.7	5776.32	78197.58	7	2	0	2	4	0.095	0.26515900000000003	0.180079	0.0	0.133441	0.037563	0.0	0.0	0.0	9	0.262941117	0.36015854	0.0	0.097217423	3.0	8.001	0.0	0.0	0.0	2.0	0.0	2.0	0.0	0.0	0.0	0.0	0.001	5.0	2.667	0.0	0.0	0.0	0.0	0.0	0.0	0.0	2.0	None
14	15	0x001cf9871aeaf2acf72f144b16818b7e417b6dda	0	14106.66	3742.82	540061.9	32	24	0	11	21	0.0	1499.9995800000004	77.125266	0.0	1100.0	102.312148	0.0	0.0	0.0	56	3273.988723	1851.0063760000005	0.0	-1422.982347	33.0	139827.7923	133086.5	0.0	4.0	23.0	0.0	26.0	0.0	0.0	0.0	0.0	0.0	118324.5	4993.849726	1e-06	118324.5	26617.3	0.0	0.0	0.0	4.0	26.0	TenXPay
15	16	0x001d54f72af6eae0fdd17009c391426754bec5c2	0	757.91	11.08	25802.32	34	3	1	3	13	0.091844	1.0	0.530615	0.0	0.933444	0.044268	0.0	0.0	0.0	38	1.5051029580000002	1.591844363	0.0	0.086741405	4.0	0.0	5e-06	0.0	3.0	0.0	0.0	0.0	0.0	0.0	0.0	0.0	0.0	0.0	0.0	0.0	5e-06	1e-06	0.0	0.0	0.0	1.0	0.0
16	17	0x001e6fbcd020823d3161df44bb5da6c34419eecb	0	3.13	4923.24	280803.43	57	57	0	2	2	0.016037	0.277689	0.204013	0.015617	0.277269	0.203593	0.0	0.0	0.0	114	11.6048114	11.6287514	0.0	0.023940002	0.0	0.0	0.0	0.0	0.0	0.0	0.0	0.0	0.0	0.0	0.0	0.0	0.0	0.0	0.0	0.0	0.0	0.0	0.0	0.0	0.0	0.0	0.0	0
17	18	0x001eb1e90d25e8c1372c38f2b2a36b49b6634235	0	27681.45	11171.03	842599.05	26	11	0	6	15	0.09	34.94	16.564688	0.0	34.9	9.896423	0.0	0.0	0.0	37	257.307	182.2115661	0.0	-75.09543387	13.0	308440.3104	307097.3104	0.0	4.0	8.0	0.0	7.0	0.0	0.0	0.0	0.0	0.0	274230.0	34271.1456	1620.0	274231.0	76774.3276	0.0	0.0	0.0	3.0	7.0	StatusNetwork
18	19	0x001f357ca93307571d8cd93d09ce25a3660429af	0	770.29	3.82	2318.5	3	2	0	1	3	7.772	19.995	13.8835	3.7	20.082772	9.255226	0.0	0.0	0.0	5	27.765677	27.767	0.0	0.001323	0.0	0.0	0.0	0.0	0.0	0.0	0.0	0.0	0.0	0.0	0.0	0.0	0.0	0.0	0.0	0.0	0.0	0.0	0.0	0.0	0.0	0.0	0.0	0
19	20	0x001f99982965a3792077893ecadc7be0c61d613c	0	163.78	1.11	329.78	2	2	0	2	2	44.048882	56.95111800000001	50.5	0.61	100.388974	50.499487	0.0	0.0	0.0	4	100.9989738	101.0	0.0	0.001026218	0.0	0.0	0.0	0.0	0.0	0.0	0.0	0.0	0.0	0.0	0.0	0.0	0.0	0.0	0.0	0.0	0.0	0.0	0.0	0.0	0.0	0.0	0.0	0
20	21	0x00235134f8335d48cf506b25cc376fc84520588b	0	0.0	6324.45	113840.02	0	18	1	5	0	0.0	12.782766	5.662421	0.0	0.0	0.0	0.0	0.0	0.0	19	0.0	101.9235724	0.0	101.9235724	2.0	4.983578382	0.0	0.0	0.0	2.0	0.0	2.0	0.0	0.0	0.0	0.0	2.0	2.983578	2.491789	0.0	0.0	0.0	0.0	0.0	0.0	0.0	2.0	None
21	22	0x0023a6a2c8316ccfb083a194aa5668bd75891455	0	725.77	41108.66	292841.02	7	7	0	4	3	0.0	17.949074	8.407243	2.0	30.950276	22.441764000000006	0.0	0.0	0.0	14	157.09235049999995	58.85070376	0.0	-98.24164672	1.0	0.0	0.0	0.0	0.0	1.0	0.0	1.0	0.0	0.0	0.0	0.0	0.0	0.0	0.0	0.0	0.0	0.0	0.0	0.0	0.0	0.0	1.0	None
22	23	0x0029a9b2ea1e45e32fb6344b117388515858d040	0	91.14	64.3	712.88	5	4	0	4	5	0.5	5.0	2.1875	0.377203	2.851287	1.749551	0.0	0.0	0.0	9	8.747754943	8.75	0.0	0.002245057	0.0	0.0	0.0	0.0	0.0	0.0	0.0	0.0	0.0	0.0	0.0	0.0	0.0	0.0	0.0	0.0	0.0	0.0	0.0	0.0	0.0	0.0	0.0	0
23	24	0x002a68f53b92cef5ee4e7ce015b78408f20942bb	0	2477.34	6928.28	892782.2	8	126	0	1	2	0.013556	0.501254	0.342666	0.1	2.0	1.2625	0.0	0.0	0.0	134	10.1	43.17587621	0.0	33.07587621	16.0	2765.749578	100.0	0.0	1.0	9.0	0.0	15.0	0.0	0.0	0.0	0.0	0.0	1500.0	184.383305	100.0	100.0	100.0	0.0	0.0	0.0	1.0	15.0	blockwell.ai KYC Casper Token
24	25	0x002ab919205b134d05d0746e22c7f8000523c660	0	0.0	13339.9	226778.27	0	17	1	6	0	0.0	11.291416	4.860215	0.0	0.0	0.0	0.0	0.0	0.0	18	0.0	82.62366163	0.0	82.62366163	3.0	4.804121022	0.0	0.0	0.0	3.0	0.0	3.0	0.0	0.0	0.0	0.0	0.920501	2.0	1.601374	0.0	0.0	0.0	0.0	0.0	0.0	0.0	3.0	None
25	26	0x002b043689ad84008fffab16afc1955f5a3aebde	0	0.0	0.0	30.65	1	1	0	1	1	4.999	4.999	4.999	4.99774	4.99774	4.99774	0.0	0.0	0.0	2	4.99774	4.999	0.0	0.00126	0.0	0.0	0.0	0.0	0.0	0.0	0.0	0.0	0.0	0.0	0.0	0.0	0.0	0.0	0.0	0.0	0.0	0.0	0.0	0.0	0.0	0.0	0.0	0
26	27	0x0031ebb20a0aaf8c67be012bb3a3483d75269635	0	1797.42	60933.08	330187.83	82	3	0	3	7	0.0	30.0	11.666667	0.0	30.0	0.760256	0.0	0.0	0.0	85	62.341	35.0	0.0	-27.341	11.0	1473.843474	0.0	0.0	0.0	8.0	0.0	11.0	0.0	0.0	0.0	0.0	0.0	600.0	133.98577	0.0	0.0	0.0	0.0	0.0	0.0	0.0	11.0	None
27	28	0x003300d3d2c46983b9a55b07b9b2ab47d6228111	0	0.0	0.0	68.87	1	1	0	1	1	0.5476489999999999	0.5476489999999999	0.5476489999999999	0.546389	0.546389	0.546389	0.0	0.0	0.0	2	0.54638892	0.54764892	0.0	0.00126	0.0	0.0	0.0	0.0	0.0	0.0	0.0	0.0	0.0	0.0	0.0	0.0	0.0	0.0	0.0	0.0	0.0	0.0	0.0	0.0	0.0	0.0	0.0	0
28	29	0x0033fd555da940b923a7f6f465cc4d9088724263	0	155.22	112602.93	338429.65	4	3	0	3	3	0.0	2.337156	1.512385	2.0	2.379635	2.104909	0.0	0.0	0.0	7	8.419634776	4.5371564000000015	0.0	-3.882478376	0.0	0.0	0.0	0.0	0.0	0.0	0.0	0.0	0.0	0.0	0.0	0.0	0.0	0.0	0.0	0.0	0.0	0.0	0.0	0.0	0.0	0.0	0.0	0
29	30	0x0034f7473531239b1799bc7f14ff97d5303a5a93	0	14626.26	6594.93	955278.0	59	14	0	7	34	0.00979	1100.0	167.979641	0.0	500.0	43.052269	0.0	0.0	0.0	73	2540.083853	2351.714972	0.0	-188.368881	48.0	1555219.09	1545239.0280000004	0.0	12.0	26.0	0.0	23.0	0.0	0.0	0.0	0.0	0.0	322932.1604	47127.8512	0.0	1230000.0	103015.9352	0.0	0.0	0.0	11.0	23.0	EOS
30	31	0x0036ed1e6299bb586ac70ebdfa336f06714a9556	0	0.0	5498.63	291427.53	0	53	1	4	0	0.0	1.002204	0.504895	0.0	0.0	0.0	0.0	0.0	0.0	54	0.0	26.75944516	0.0	26.75944516	2.0	0.55819781	0.0	0.0	0.0	2.0	0.0	2.0	0.0	0.0	0.0	0.0	0.10587	0.452328	0.279099	0.0	0.0	0.0	0.0	0.0	0.0	0.0	2.0	None
31	32	0x0038ab9bf479faa2997522b3cf9492153ea6b33f	0	3.33	51068.75	561789.58	10	11	0	8	1	0.022663	20.799	5.11114	0.923126	20.797915	5.621492	0.0	0.0	0.0	21	56.21491815	56.22253457	0.0	0.00761642	0.0	0.0	0.0	0.0	0.0	0.0	0.0	0.0	0.0	0.0	0.0	0.0	0.0	0.0	0.0	0.0	0.0	0.0	0.0	0.0	0.0	0.0	0.0	0
32	33	0x003b9a44dcc7b59546a8b1c1e7dccd57eb99f07d	0	1128.56	0.0	2257.12	2	1	0	1	2	1.7479810000000002	1.7479810000000002	1.7479810000000002	0.0	0.0	0.0	0.0	0.0	0.0	3	0.0	1.74798122	0.0	1.74798122	10.0	327.9083121000001	0.0	0.0	0.0	8.0	0.0	9.0	0.0	0.0	0.0	0.0	0.0	290.214723	32.790831	0.0	0.0	0.0	0.0	0.0	0.0	0.0	9.0	None
33	34	0x003c5ebfa5cdb3d73bad42bb07db823f6c77a236	0	2152.95	680.22	22889.93	10	2	0	1	6	0.05	0.1	0.075	0.0	0.060734	0.011073	0.0	0.0	0.0	12	0.110734264	0.15	0.0	0.039265736	2.0	1e-12	1e-11	0.0	1.0	1.0	0.0	1.0	0.0	0.0	0.0	0.0	0.0	0.0	0.0	0.0	0.0	0.0	0.0	0.0	0.0	1.0	1.0
34	35	0x003d8b1e6723960d60367a719fe65e08643a2a80	0	0.0	648.26	449889.15	0	694	1	4	0	0.0	22.0	1.618731	0.0	0.0	0.0	0.0	0.0	0.0	695	0.0	1123.399095	0.0	1123.399095	2.0	0.532864637	0.0	0.0	0.0	2.0	0.0	2.0	0.0	0.0	0.0	0.0	0.082576	0.4502890000000001	0.266432	0.0	0.0	0.0	0.0	0.0	0.0	0.0	2.0	None
35	36	0x003e2b1599587a6c2f38928ea8f874a74fb1bbbc	0	45.91	58.88	450106.65	5970	2989	0	1337	2212	0.0	3140.99958	74.622817	0.0	3900.0	37.84572100000001	0.0	0.0	0.0	8959	225938.9558	223047.6014	0.0	-2891.354427	325.0	139793.7886	137260.2674	0.0	21.0	295.0	0.0	15.0	0.0	0.0	0.0	0.0	0.0	72838.70935	470.686157	0.0	93524.52194	4902.152406	0.0	0.0	0.0	6.0	15.0	ICO
36	37	0x004534ebd59b0b094da701dbfd952ef605470128	0	0.0	0.0	4.87	1	1	0	1	1	0.003	0.003	0.003	0.0	0.0	0.0	0.0	0.0	0.0	2	0.0	0.003	0.0	0.003	2.0	3.75e-12	5e-15	0.0	1.0	1.0	0.0	1.0	0.0	0.0	0.0	0.0	0.0	0.0	0.0	0.0	0.0	0.0	0.0	0.0	0.0	1.0	1.0	bitqy
37	38	0x0045eb75acf6e1cb1d9ec41e352a879e2cd50b35	0	1067.84	128.81	636162.82	68	4375	0	1	4	0.443993	3.602495	1.055731	0.0	520.8121679999998	67.923395	0.0	0.0	0.0	4443	4618.790832	4618.823828000001	0.0	0.03299662	10.0	1444.347483	4.431401966	0.0	2.0	8.0	0.0	8.0	0.0	0.0	0.0	0.0	0.0	768.42897	180.543435	2.2155	2.2159020000000003	2.215701	0.0	0.0	0.0	1.0	8.0	OmiseGO
38	39	0x00462f4a169c1dc0b9dc428aa37d394c8abf1266	0	1051.87	85496.6	345142.02	3	4	0	2	3	0.0	3.508474	1.395953	0.006999999999999999	5.544	3.683667	0.0	0.0	0.0	7	11.050999999999998	5.583810700000001	0.0	-5.4671892999999985	0.0	0.0	0.0	0.0	0.0	0.0	0.0	0.0	0.0	0.0	0.0	0.0	0.0	0.0	0.0	0.0	0.0	0.0	0.0	0.0	0.0	0.0	0.0	0
39	40	0x00472c1e4275230354dbe5007a5976053f12610a	0	2.12	0.92	21206.93	9996	4	3	3	2	1.0	20.0	11.0	0.0	0.0	0.0	0.0	0.0	0.0	10003	0.0	44.0	0.0	44.0	35.0	3106124509.0	100.0	0.0	1.0	25.0	0.0	31.0	0.0	0.0	0.0	0.0	0.0	1553054037.0	91356603.2	100.0	100.0	100.0	0.0	0.0	0.0	1.0	29.0	blockwell.ai KYC Casper Token
40	41	0x004853f00fab90ab60cf1e609b0b61494b90164c	0	17441.04	1245.91	160707.1	9	3	0	2	4	1.0	49.995	18.996667	0.0	20.0	6.226376	0.0	0.0	0.0	12	56.03738689	56.99	0.0	0.952613114	13.0	122017.8964	120100.0	0.0	1.0	6.0	0.0	9.0	0.0	0.0	0.0	0.0	0.0	60716.0	12201.78964	100.0	100000.0	40033.33333	0.0	0.0	0.0	1.0	9.0	SONM
41	42	0x004e1c2a12ac1d0b70907c702892f397a4769bfb	0	45561.42	26284.49	802574.4	13	8	0	7	5	0.0	45.4	21.925	0.0	99.0	20.327692000000006	0.0	0.0	0.0	21	264.26	175.4	0.0	-88.86	15.0	21167.384	636100.0	0.0	4.0	6.0	0.0	6.0	0.0	0.0	0.0	0.0	1.0	20180.614	2645.923	2500.0	300000.0	90871.42857	0.0	0.0	0.0	2.0	6.0	BAT
42	43	0x004f1cea50b057ad8b6f445e128edbdc9b48902b	0	379.78	56424.63	339687.12	3	6	0	6	1	0.0	1.515068	0.888941	4.5	4.5	4.5	0.0	0.0	0.0	9	13.5	5.3336489999999985	0.0	-8.166350999999999	13.0	53070.89588	0.0	0.0	0.0	10.0	0.0	13.0	0.0	0.0	0.0	0.0	0.0	52417.0	4082.376606	0.0	0.0	0.0	0.0	0.0	0.0	0.0	13.0	None
43	44	0x005073a74dd37889bebbf9de7550dea7666f625b	0	1478.05	51541.26	355017.02	33	6	0	3	11	0.0	51.0	9.803306	0.0	20.0	2.307983	0.0	0.0	0.0	39	76.16345259	58.81983438	0.0	-17.34361821	7.0	25000.0	27500.0	0.0	3.0	1.0	0.0	2.0	0.0	0.0	0.0	0.0	1e-06	25000.0	12500.0	0.0	15000.0	5500.0	0.0	0.0	0.0	4.0	2.0	StatusNetwork
44	45	0x005457078e3c355023433874edffc8b254881334	0	164.22	0.0	328.45	2	1	0	1	2	101.0	101.0	101.0	1.335323	99.663651	50.499487	0.0	0.0	0.0	3	100.9989738	101.0	0.0	0.001026218	0.0	0.0	0.0	0.0	0.0	0.0	0.0	0.0	0.0	0.0	0.0	0.0	0.0	0.0	0.0	0.0	0.0	0.0	0.0	0.0	0.0	0.0	0.0	0
45	46	0x00595d5ec3bb583428a0304b2940a70d7f553aef	0	1790.44	450.56	13445.97	6	6	0	5	2	0.2	10.0	2.615514	0.199528	9.999545	2.614933	0.0	0.0	0.0	12	15.68959511	15.69308421	0.0	0.0034890990000000003	0.0	0.0	0.0	0.0	0.0	0.0	0.0	0.0	0.0	0.0	0.0	0.0	0.0	0.0	0.0	0.0	0.0	0.0	0.0	0.0	0.0	0.0	0.0	0
46	47	0x0059782ecd69fb5413c5e1a98b40c28dff061162	0	803.95	112925.21	340383.53	2	3	0	2	2	0.0	6.995	2.333333	6.955496000000001	6.956	6.955748	0.0	0.0	0.0	5	13.911496	7.0	0.0	-6.9114960000000005	0.0	0.0	0.0	0.0	0.0	0.0	0.0	0.0	0.0	0.0	0.0	0.0	0.0	0.0	0.0	0.0	0.0	0.0	0.0	0.0	0.0	0.0	0.0	0
47	48	0x005b98bb53be9d5789d27aa1c69ec8a789eff9c1	0	18649.44	15420.31	266825.07	11	4	0	3	6	0.195	4.0	1.67375	0.0	1.9	0.759219	0.0	0.0	0.0	15	8.351405032999999	6.695	0.0	-1.6564050330000002	4.0	148.7699492	0.0	0.0	0.0	4.0	0.0	4.0	0.0	0.0	0.0	0.0	0.0	136.515289	37.192487	0.0	0.0	0.0	0.0	0.0	0.0	0.0	4.0	None
48	49	0x005cb96b96c8fe801f89500df6ee38dc5fa0081f	0	65.85	32.24	204236.48	2217	1807	0	1471	1205	0.0	799.99874	18.736369	0.0	1100.0	15.276167	0.0	0.0	0.0	4024	33867.26324	33856.6182	0.0	-10.64504551	5.0	4195.406065	4193.352	0.0	1.0	3.0	0.0	3.0	0.0	0.0	0.0	0.0	1.0	2096.676	1048.851516	4193.352	4193.352	4193.352	0.0	0.0	0.0	1.0	3.0	TenXPay
49	50	0x005d3bffd33b1a012279d25d30f75133584404db	0	181.7	56819.72	286279.03	12	5	0	5	7	0.0	174.995	63.085	0.1	225.0	59.51666700000001	0.0	0.0	0.0	17	714.2	315.425	0.0	-398.775	11.0	255.2313319	0.0	0.0	0.0	9.0	0.0	10.0	0.0	0.0	0.0	0.0	0.0	219.313921	23.202848	0.0	0.0	0.0	0.0	0.0	0.0	0.0	10.0	None
50	51	0x006482de8230af0f8e2918a439c7826fe8642a43	0	23359.72	27049.27	1169229.5	35	13	0	6	23	0.0	972.434	182.498725	0.0	500.0	85.766674	0.0	0.0	0.0	48	3001.833603	2372.483424	0.0	-629.3501786	20.0	95357.7025	96084.93585	0.0	8.0	9.0	0.0	11.0	0.0	0.0	0.0	0.0	0.0	50000.0	8668.882045	0.0	50000.0	10676.10398	0.0	0.0	0.0	6.0	11.0	Melon
51	52	0x006743c8992ca6d54c23fa3a745a4781b3817f0c	0	20827.93	0.0	186707.1	8	1	0	1	2	10.0	10.0	10.0	1.621938	26.0	12.688992	0.0	0.0	0.0	9	101.5119377	10.0	0.0	-91.51193767	1.0	0.031819385	0.0	0.0	0.0	1.0	0.0	1.0	0.0	0.0	0.0	0.0	0.031819	0.031819	0.031819	0.0	0.0	0.0	0.0	0.0	0.0	0.0	1.0	None
52	53	0x0067e167caf808eaa6f642d9232e54ff7bb47c07	0	4183.18	1470.01	962956.75	181	140	0	57	103	0.0731	117.7	4.007761	0.0	240.0	3.288313	0.0	0.0	0.0	321	595.1846	561.0865	0.0	-34.0981	135.0	2447415.911	2345018.342	0.0	34.0	51.0	0.0	65.0	0.0	0.0	0.0	0.0	0.0	1051000.0	28458.32455	1e-06	526000.0	47857.51719	0.0	0.0	0.0	25.0	64.0	Friendz Coin
53	54	0x006aaaff2ff3358bc8453febaba4e236b028df80	0	1969.46	288.59	97419.95	48	10	0	4	13	0.09	99.99	25.810391	0.0	100.0	6.758479	0.0	0.0	0.0	58	324.407	258.1039104	0.0	-66.3030896	27.0	406.7725702	0.000150816	0.0	2.0	6.0	0.0	10.0	0.0	0.0	0.0	0.0	0.0	365.0	20.338629	0.0	5.400000000000001e-05	2.2e-05	0.0	0.0	0.0	2.0	9.0	FunFair
54	55	0x007174732705604bbbf77038332dc52fd5a5000c	0	76.32	74.96	754216.92	3424	6576	2	4848	1129	3.8e-05	12867.39971	21.959042	0.0	9000.0	43.26697	0.0	0.0	0.0	10002	148146.1047	144402.6609	0.0	-3743.443847	579.0	3129376351.0	18694925.79	0.0	137.0	135.0	0.0	87.0	0.0	0.0	0.0	0.0	0.0	1553026016.0	11808967.36	0.0	9330000.0	59537.98022000001	0.0	0.0	0.0	7.0	85.0	MKR
55	56	0x0071763e7e796eeb4c32f083aa4a3ac2f33bf5c0	0	26.01	82.8	652.87	6	6	0	5	1	0.77	1.3	1.047658	0.769559	1.299528	1.047197	0.0	0.0	0.0	12	6.283183805	6.28594603	0.0	0.002762225	0.0	0.0	0.0	0.0	0.0	0.0	0.0	0.0	0.0	0.0	0.0	0.0	0.0	0.0	0.0	0.0	0.0	0.0	0.0	0.0	0.0	0.0	0.0	0
56	57	0x0071c78d72b78818b0d507c114674a7ce6bc4f18	0	8174.66	3.43	24534.25	3	3	0	1	1	0.001	0.34	0.147	0.01	0.379654	0.146551	0.0	0.0	0.0	6	0.439653612	0.441	0.0	0.0013463879999999998	0.0	0.0	0.0	0.0	0.0	0.0	0.0	0.0	0.0	0.0	0.0	0.0	0.0	0.0	0.0	0.0	0.0	0.0	0.0	0.0	0.0	0.0	0.0	0
57	58	0x00733965a4f189034c4cd0e7d38c877a34ba0b63	0	628.48	672.28	4486.98	5	2	0	2	4	0.740937	6.12616	3.433549	0.0	5.0	1.3723459999999998	0.0	0.0	0.0	7	6.86172829	6.86709731	0.0	0.00536902	0.0	0.0	0.0	0.0	0.0	0.0	0.0	0.0	0.0	0.0	0.0	0.0	0.0	0.0	0.0	0.0	0.0	0.0	0.0	0.0	0.0	0.0	0.0	0
58	59	0x00760b09a77e7a4f6ea7e7fdf17f93f8d898c870	0	0.0	0.0	2.5	1	1	0	1	1	0.8548709999999999	0.8548709999999999	0.8548709999999999	0.8538209999999999	0.8538209999999999	0.8538209999999999	0.0	0.0	0.0	2	0.85382138	0.85487138	0.0	0.00105	0.0	0.0	0.0	0.0	0.0	0.0	0.0	0.0	0.0	0.0	0.0	0.0	0.0	0.0	0.0	0.0	0.0	0.0	0.0	0.0	0.0	0.0	0.0	0
59	60	0x00761aebf8420f0325f7d3a9161a8bb6a96e550b	0	0.0	0.0	8873.97	1	1	0	1	1	0.134989	0.134989	0.134989	0.134569	0.134569	0.134569	0.0	0.0	0.0	2	0.13456893	0.13498893	0.0	0.00042	0.0	0.0	0.0	0.0	0.0	0.0	0.0	0.0	0.0	0.0	0.0	0.0	0.0	0.0	0.0	0.0	0.0	0.0	0.0	0.0	0.0	0.0	0.0	0
60	61	0x007a010f85605b7f9ecd0e26a7cfa3987bb3e43f	0	22.94	14237.49	242427.3	17	17	0	1	1	0.017319	0.125315	0.050856	0.0023190000000000003	0.121958	0.047446	0.0	0.0	0.0	34	0.80657981	0.86455069	0.0	0.05797088	0.0	0.0	0.0	0.0	0.0	0.0	0.0	0.0	0.0	0.0	0.0	0.0	0.0	0.0	0.0	0.0	0.0	0.0	0.0	0.0	0.0	0.0	0.0	0
61	62	0x007bb0518b03f1a8c00e9bb545640800d1e91444	0	7750.02	59605.36	531093.05	7	8	0	2	5	0.545459	27.48646	6.1445940000000006	0.0	5.693	1.013286	0.0	0.0	0.0	15	7.093	49.1567487	0.0	42.06374870000001	18.0	2640.39347	424.4909721	0.0	2.0	12.0	0.0	15.0	0.0	0.0	0.0	0.0	0.0	1064.624532	165.02459199999996	0.0	424.490972	212.245486	0.0	0.0	0.0	2.0	15.0	Golem
62	63	0x007cafba4edd0e25a664530e3cac0ffadb101fd8	0	621.07	5012.75	93911.63	14	17	4	9	10	0.5	379.0	39.759632	0.0	330.62347	48.273105	0.0	0.0	0.0	35	675.82347	675.9137486000002	0.0	0.090278633	3.0	0.002407524	0.0	0.0	0.0	2.0	0.0	2.0	0.0	0.0	0.0	0.0	0.0	0.002407	0.0008029999999999999	0.0	0.0	0.0	0.0	0.0	0.0	0.0	1.0	None
63	64	0x0080214c803a073c18aaadd7b99cfd08c3945b09	0	13243.1	38530.77	414518.23	9	8	0	5	6	0.0	1.169147	0.270796	0.0	1.716638	0.421015	0.0	0.0	0.0	17	3.789138127	2.16637118	0.0	-1.622766947	19.0	320.9921798	6.15e-08	0.0	1.0	5.0	0.0	5.0	0.0	0.0	0.0	0.0	0.0	313.0	17.832898999999994	0.0	0.0	0.0	0.0	0.0	0.0	1.0	5.0	AION
64	65	0x0080359f18daa3f2906e347a589ffd49c07c6258	0	5815.7	845.41	1040169.4	30	1024	0	1	30	0.20001	2.1578880000000003	0.24501	5.0508510000000015	13.321637	6.696126	0.0	0.0	0.0	1054	200.883777	250.89045640000003	0.0	50.00667943	15.0	3632.662868	0.0	0.0	0.0	11.0	0.0	15.0	0.0	0.0	0.0	0.0	0.0	1769.979553	242.177525	0.0	0.0	0.0	0.0	0.0	0.0	0.0	15.0	None
65	66	0x0083704ad2f3e9f58e71593459462875255b7bd2	0	1905.13	728.9	240610.1	124	6	0	4	8	0.5	69.995	12.769696	0.0	74.0	0.647486	0.0	0.0	0.0	130	80.28824888	76.61817535	0.0	-3.670073533	8.0	1016.953872	0.0	0.0	0.0	6.0	0.0	8.0	0.0	0.0	0.0	0.0	0.0	600.0	127.119234	0.0	0.0	0.0	0.0	0.0	0.0	0.0	8.0	None
66	67	0x00893fa05c19ce3895d0d5577db0ddb02d5cbd47	0	24.63	3319.39	10032.05	3	3	0	3	1	0.04	10.805	5.281667	0.038953	10.80458	5.281031	0.0	0.0	0.0	6	15.84309204	15.845	0.0	0.001907957	0.0	0.0	0.0	0.0	0.0	0.0	0.0	0.0	0.0	0.0	0.0	0.0	0.0	0.0	0.0	0.0	0.0	0.0	0.0	0.0	0.0	0.0	0.0	0
67	68	0x0095e1a57555e5d5e9ee041bc5953d1c37729cdc	0	59.56	24076.63	120621.38	4	5	0	2	2	0.001	0.669937	0.173506	0.00074	0.668866	0.21567	0.0	0.0	0.0	9	0.86268094	0.86753194	0.0	0.004850999999999999	0.0	0.0	0.0	0.0	0.0	0.0	0.0	0.0	0.0	0.0	0.0	0.0	0.0	0.0	0.0	0.0	0.0	0.0	0.0	0.0	0.0	0.0	0.0	0
68	69	0x009663d80363fa044763ef5331280081c95c94be	0	0.0	0.0	28803.42	1	1	0	1	1	12.0	12.0	12.0	11.999559	11.999559	11.999559	0.0	0.0	0.0	2	11.999559	12.0	0.0	0.000441	0.0	0.0	0.0	0.0	0.0	0.0	0.0	0.0	0.0	0.0	0.0	0.0	0.0	0.0	0.0	0.0	0.0	0.0	0.0	0.0	0.0	0.0	0.0	0
69	70	0x009f93582e0c195ac9d3f2b9c1f31cf44e2e9561	0	56814.86	62086.18	294616.95	3	2	0	2	3	0.0	20.0	10.0	4.952493	19.953375	13.301956	0.0	0.0	0.0	5	39.90586873	20.0	0.0	-19.90586873	2.0	3.615281187	0.0	0.0	0.0	2.0	0.0	2.0	0.0	0.0	0.0	0.0	1.503014	2.112267	1.807641	0.0	0.0	0.0	0.0	0.0	0.0	0.0	2.0	None
70	71	0x00a4862d4407296f92005eff2f51fa5cbb3c6077	0	2.23	0.0	8.92	4	2	0	2	4	103.561873	1897.438127	1000.5	0.001078	1501.447643	500.249528	0.0	0.0	0.0	6	2000.998113	2001.0	0.0	0.001886545	0.0	0.0	0.0	0.0	0.0	0.0	0.0	0.0	0.0	0.0	0.0	0.0	0.0	0.0	0.0	0.0	0.0	0.0	0.0	0.0	0.0	0.0	0.0	0
71	72	0x00a527d60d31b337d571acd17dca172003636356	0	52.48	287.13	9299.17	24	28	0	13	1	1.761724	2.1609830000000003	2.036327	1.761261	6.328314	2.375185	0.0	0.0	0.0	52	57.00443406	57.01714267	0.0	0.012708609	0.0	0.0	0.0	0.0	0.0	0.0	0.0	0.0	0.0	0.0	0.0	0.0	0.0	0.0	0.0	0.0	0.0	0.0	0.0	0.0	0.0	0.0	0.0	0
72	73	0x00a742825749d9a1b3e2455362ac4e81dc01162c	0	1466.39	44699.56	321695.25	6	7	0	5	2	0.0	23.601366	10.936062	0.0	49.999365	15.753561	0.0	0.0	0.0	13	94.52136494	76.5524362	0.0	-17.96892874	3.0	2000.0	2000.0	0.0	1.0	1.0	0.0	1.0	0.0	0.0	0.0	0.0	2000.0	2000.0	2000.0	500.0	1500.0	1000.0	0.0	0.0	0.0	1.0	1.0	Aragon
73	74	0x00a87bd6b716f1a50504b8eff2d416de0690070e	0	25905.07	1129.25	161076.67	6	5	0	1	2	0.099	27.517666	13.701916	0.002079	27.516406	11.41756	0.0	0.0	0.0	11	68.50535928	68.50958028	0.0	0.004221	0.0	0.0	0.0	0.0	0.0	0.0	0.0	0.0	0.0	0.0	0.0	0.0	0.0	0.0	0.0	0.0	0.0	0.0	0.0	0.0	0.0	0.0	0.0	0
74	75	0x00adb936b9636ccc4211533c7f1a0d2c53466b85	0	3834.85	2945.2	620113.1	121	53	0	18	63	0.0	44.425356	7.878402	0.0	52.0	3.5717830000000004	0.0	0.0	0.0	174	432.1857424	417.5553096	0.0	-14.6304328	91.0	635003.3331	603909.4009	0.0	14.0	32.0	0.0	35.0	0.0	0.0	0.0	0.0	0.0	114000.0	14767.519380000002	0.0	114000.0	12581.44585	0.0	0.0	0.0	22.0	34.0	BAT
75	76	0x00ae0c1fd293038c2b24a715e6fabacda6012b55	0	3880.52	1645.59	101238.1	21	12	0	5	12	0.99	8.995	4.114642	0.0	8.0	2.350007	0.0	0.0	0.0	33	49.35013842	49.37569865	0.0	0.025560232	11.0	2894.196767000001	1889.0	0.0	2.0	5.0	0.0	5.0	0.0	0.0	0.0	0.0	0.0	1000.0	321.577419	0.0	1889.0	944.5	0.0	0.0	0.0	2.0	5.0	TokenCard
76	77	0x00af29056355cbe37df9724436eef327f5f88157	0	21466.84	20051.27	674198.88	23	9	0	5	11	0.0	20.095	6.755565	0.0	19.0	4.835781	0.0	0.0	0.0	32	111.2229715	60.80008333	0.0	-50.42288815	11.0	440.5877629	1.5e-08	0.0	1.0	6.0	0.0	10.0	0.0	0.0	0.0	0.0	0.0	365.0	44.058776	0.0	0.0	0.0	0.0	0.0	0.0	1.0	10.0	Crypto.com
77	78	0x00bd1bba3519746a5b7d0bede063f14d48dfdf2b	0	1904.23	4621.92	72065.0	16	9	0	9	11	0.01	10.0	1.9476830000000005	0.0	7.0	1.118571	0.0	0.0	0.0	25	17.89714367	17.52914441	0.0	-0.367999256	10.0	483.55306389999987	482.94869960000005	0.0	4.0	6.0	0.0	5.0	0.0	0.0	0.0	0.0	0.0	251.186075	80.592177	0.0	399.52804	120.737175	0.0	0.0	0.0	4.0	5.0	Aragon
78	79	0x00bd9fd57c423a1b1c969823d409156d90974d77	0	248.61	17068.13	611682.27	1156	19	0	9	72	0.0	600.98832	72.622476	0.0	500.0	1.206055	0.0	0.0	0.0	1175	1394.199349	1379.827042	0.0	-14.37230628	559.0	22892.27349	21687.16163	0.0	8.0	19.0	0.0	14.0	0.0	0.0	0.0	0.0	0.0	5000.0	586.981372	0.0	19999.99986	41.70608	0.0	0.0	0.0	4.0	13.0	CRYPTOPUNKS
79	80	0x00bf8ef866b3d8139c982961f6850fadc17f1d48	0	10154.24	5026.86	1009090.55	87	25	0	10	41	0.0	40.136798	10.501527	0.0	48.0	3.933071	0.0	0.0	0.0	112	342.1772031000001	262.5381628	0.0	-79.63904036	70.0	132059.1029	98179.89698	0.0	15.0	24.0	0.0	30.0	0.0	0.0	0.0	0.0	0.0	50000.0	3884.091261	0.0	19900.0	2727.219361	0.0	0.0	0.0	11.0	29.0	Aigang
80	81	0x00bfc8d9cbcfc8601db95cded379ef7a4a5e0f5e	0	674.61	221.0	11677.73	16	4	0	2	10	0.01	250.5	63.3775	0.0	250.0	15.825	0.0	0.0	0.0	20	253.2	253.51	0.0	0.31	21.0	18468.63835	0.901333333	0.0	4.0	11.0	0.0	11.0	0.0	0.0	0.0	0.0	0.0	16888.0	1231.242556	0.0	0.9	0.150222	0.0	0.0	0.0	2.0	11.0
81	82	0x00c2abd0ab9fc13fbc8baac19dc30aec31704d4e	0	3517.86	7188.55	381840.42	49	30	0	11	22	0.0	790.9994370000002	110.350012	0.0	1060.0	100.90074	0.0	0.0	0.0	79	4944.136269	3310.500353	0.0	-1633.635915	55.0	3482165.455	3480165.208	0.0	5.0	25.0	0.0	26.0	0.0	0.0	0.0	0.0	0.0	1999998.0	89286.29371	50.0	1999998.0	217510.3255	0.0	0.0	0.0	6.0	26.0	Bancor
82	83	0x00c316e5099530e7af8e5bfade517b395acf8639	0	20.41	0.0	102.07	5	1	0	1	4	101.0	101.0	101.0	0.2	69.15464200000001	20.199496	0.0	0.0	0.0	6	100.99748	101.0	0.0	0.00252	0.0	0.0	0.0	0.0	0.0	0.0	0.0	0.0	0.0	0.0	0.0	0.0	0.0	0.0	0.0	0.0	0.0	0.0	0.0	0.0	0.0	0.0	0.0	0
83	84	0x00c481dd22fba34f7dac2d46f0c1172c7abb9f0e	0	0.0	8831.65	291444.58	0	33	1	5	0	0.0	23.462797	1.402192	0.0	0.0	0.0	0.0	0.0	0.0	34	0.0	46.27232361	0.0	46.27232361	1.0	0.527787122	0.0	0.0	0.0	1.0	0.0	1.0	0.0	0.0	0.0	0.0	0.527787	0.527787	0.527787	0.0	0.0	0.0	0.0	0.0	0.0	0.0	1.0	None
84	85	0x00c6b386f92e1841c3a9dde2bf97a8950f0b0c31	0	244.78	169.09	16284.15	61	8	0	3	4	0.009559	0.405838	0.121569	0.0	0.3	0.010066	0.0	0.0	0.0	69	0.614	0.97255313	0.0	0.35855313	0.0	0.0	0.0	0.0	0.0	0.0	0.0	0.0	0.0	0.0	0.0	0.0	0.0	0.0	0.0	0.0	0.0	0.0	0.0	0.0	0.0	0.0	0.0	0
85	86	0x00c8a33b90a749f7433e08e5d4c7034e405a94b4	0	0.0	0.0	169.87	1	1	0	1	1	0.4494770000000001	0.4494770000000001	0.4494770000000001	0.447277	0.447277	0.447277	0.0	0.0	0.0	2	0.44727692	0.44947692	0.0	0.0022	0.0	0.0	0.0	0.0	0.0	0.0	0.0	0.0	0.0	0.0	0.0	0.0	0.0	0.0	0.0	0.0	0.0	0.0	0.0	0.0	0.0	0.0	0.0	0
86	87	0x00ca022d429d853c3f28070b410b13bc4438926b	0	0.0	0.0	2250.73	1	1	0	1	1	0.86761	0.86761	0.86761	0.8669899999999999	0.8669899999999999	0.8669899999999999	0.0	0.0	0.0	2	0.8669901309999999	0.867610131	0.0	0.00062	0.0	0.0	0.0	0.0	0.0	0.0	0.0	0.0	0.0	0.0	0.0	0.0	0.0	0.0	0.0	0.0	0.0	0.0	0.0	0.0	0.0	0.0	0.0	0
87	88	0x00cb28b1d4437357fdb57967e21be18c415ca05e	0	408.32	170321.78	341868.53	3	2	0	2	2	0.0	0.46	0.23	0.041	0.4	0.280059	0.0	0.0	0.0	5	0.8401762740000001	0.46	0.0	-0.380176274	0.0	0.0	0.0	0.0	0.0	0.0	0.0	0.0	0.0	0.0	0.0	0.0	0.0	0.0	0.0	0.0	0.0	0.0	0.0	0.0	0.0	0.0	0.0	0
88	89	0x00cb985681dd0cf13cff257a7324d97ea1e3ff32	0	5801.32	3041.25	614761.98	85	40	0	10	24	0.060587	200.0	18.64848	0.0	100.0	8.995439	0.0	0.0	0.0	125	764.6123200000002	745.9391851	0.0	-18.67313494	24.0	52442.27417	46941.50389	0.0	2.0	16.0	0.0	20.0	0.0	0.0	0.0	0.0	0.0	39441.50389	2497.2511510000004	1.0	39440.50389	15647.16796	0.0	0.0	0.0	2.0	20.0	ZRX
89	90	0x00cbdec4dd1b322810683c0e977d4fa237fecf7e	0	3.6	0.0	10.8	3	2	0	2	3	437.787303	1563.2126970000004	1000.5	8.511289999999999	1516.455268	666.999528	0.0	0.0	0.0	5	2000.998585	2001.0	0.0	0.001414909	0.0	0.0	0.0	0.0	0.0	0.0	0.0	0.0	0.0	0.0	0.0	0.0	0.0	0.0	0.0	0.0	0.0	0.0	0.0	0.0	0.0	0.0	0.0	0
90	91	0x00cd7d76d3e93819c19fd7296386b816234b489e	0	0.0	0.0	7.53	1	1	0	1	1	1.0	1.0	1.0	0.996747	0.996747	0.996747	0.0	0.0	0.0	2	0.99674689	1.0	0.0	0.00325311	0.0	0.0	0.0	0.0	0.0	0.0	0.0	0.0	0.0	0.0	0.0	0.0	0.0	0.0	0.0	0.0	0.0	0.0	0.0	0.0	0.0	0.0	0.0	0
91	92	0x00ce20fbdedc38fb559728265edbb26b63fbb377	0	13.67	40512.33	688942.0	17	17	0	5	3	0.01	69.995	12.28744	0.009515	69.994563	12.28679	0.0	0.0	0.0	34	208.8754299	208.8864824	0.0	0.011052491	0.0	0.0	0.0	0.0	0.0	0.0	0.0	0.0	0.0	0.0	0.0	0.0	0.0	0.0	0.0	0.0	0.0	0.0	0.0	0.0	0.0	0.0	0.0	0
92	93	0x00cfdefb1e800e4743288734adc727fae6659f74	0	193.0	0.0	772.02	4	1	0	1	2	0.39	0.39	0.39	0.0	0.389496	0.099442	0.0	0.0	0.0	5	0.39776788	0.39	0.0	-0.00776788	1.0	0.0	1.0	0.0	1.0	0.0	0.0	0.0	0.0	0.0	0.0	0.0	0.0	0.0	0.0	1.0	1.0	1.0	0.0	0.0	0.0	1.0	0.0	PangeaCoinICO
93	94	0x00d4a560da94790c8d508a7edda6465d7a3e9a49	0	20981.23	121771.36	596107.57	11	3	0	3	6	0.02	20.173085	10.397695	0.0	20.133179	2.833016	0.0	0.0	0.0	14	31.16317907	31.19308507	0.0	0.029906	7.0	8898.2	8898.2	0.0	3.0	3.0	0.0	1.0	0.0	0.0	0.0	0.0	0.9	4449.1	2224.55	0.0	4449.1	2966.066667	0.0	0.0	0.0	2.0	1.0	VeChain
94	95	0x00d8a10e21f443758240eed09897cef08314618d	0	129.61	26178.65	288353.97	3	11	0	5	2	0.0	249.812075	32.977228000000004	10.0	359.0	240.576616	0.0	0.0	0.0	14	721.7298479	362.7495057	0.0	-358.9803421000001	0.0	0.0	0.0	0.0	0.0	0.0	0.0	0.0	0.0	0.0	0.0	0.0	0.0	0.0	0.0	0.0	0.0	0.0	0.0	0.0	0.0	0.0	0.0	0
95	96	0x00da8417b2c53b1fac15fafddf9854285959e9b6	0	0.0	0.0	31.28	1	1	0	1	1	0.732876	0.732876	0.732876	0.7316159999999999	0.7316159999999999	0.7316159999999999	0.0	0.0	0.0	2	0.7316159999999999	0.732876	0.0	0.00126	0.0	0.0	0.0	0.0	0.0	0.0	0.0	0.0	0.0	0.0	0.0	0.0	0.0	0.0	0.0	0.0	0.0	0.0	0.0	0.0	0.0	0.0	0.0	0
96	97	0x00df7c16597385f31dfc87d1e103eaab28fc0f8d	0	5.88	0.42	18.47	3	2	0	2	3	560.184406	1440.815594	1000.5	0.6064	1478.589443	666.999528	0.0	0.0	0.0	5	2000.998585	2001.0	0.0	0.001414909	0.0	0.0	0.0	0.0	0.0	0.0	0.0	0.0	0.0	0.0	0.0	0.0	0.0	0.0	0.0	0.0	0.0	0.0	0.0	0.0	0.0	0.0	0.0	0
97	98	0x00e40876d147fdc499afa3f5a49cf6fe6256f196	0	21.65	0.0	64.95	3	1	0	1	3	101.0	101.0	101.0	1.093799	72.122019	33.666149	0.0	0.0	0.0	4	100.998446	101.0	0.0	0.0015539999999999998	0.0	0.0	0.0	0.0	0.0	0.0	0.0	0.0	0.0	0.0	0.0	0.0	0.0	0.0	0.0	0.0	0.0	0.0	0.0	0.0	0.0	0.0	0.0	0
98	99	0x00e87b69cf3686e028f96d14cd79ec30983e0f53	0	31239.32	984.92	251884.43	8	2	0	2	4	1.0	2.0	1.5	0.0	2.0	0.34	0.0	0.0	0.0	10	2.72	3.0	0.0	0.28	11.0	18084.16229	9499.0	0.0	1.0	6.0	0.0	8.0	0.0	0.0	0.0	0.0	0.0	17499.0	2260.5202870000007	499.0	5000.0	3166.333333	0.0	0.0	0.0	1.0	8.0	Decentraland
99	100	0x00eb6923331d35ba68b9e36ff99d0c035ffed9e5	0	997.32	84555.41	342210.95	4	4	0	3	3	0.0	2.995	1.31125	2.2	2.983505	2.591529	0.0	0.0	0.0	8	10.36611622	5.245	0.0	-5.121116224	0.0	0.0	0.0	0.0	0.0	0.0	0.0	0.0	0.0	0.0	0.0	0.0	0.0	0.0	0.0	0.0	0.0	0.0	0.0	0.0	0.0	0.0	0.0	0
100	101	0x00f166114c211b7e71e09bfd5d6ffee8716bc0cb	0	9.02	12.37	952.85	59	34	0	8	52	0.0	49.99952800000001	3.4551580000000004	0.0	44.770872	1.990643	0.0	0.0	0.0	93	117.44796370000002	117.475363	0.0	0.027399237000000003	0.0	0.0	0.0	0.0	0.0	0.0	0.0	0.0	0.0	0.0	0.0	0.0	0.0	0.0	0.0	0.0	0.0	0.0	0.0	0.0	0.0	0.0	0.0	0
101	102	0x00f3c39b641a3533b95dd30b4f5b3a87ba9044ca	0	3.62	0.0	10.87	3	2	0	2	3	437.511331	1563.4886689999996	1000.5	2.000775	1948.785673	666.999528	0.0	0.0	0.0	5	2000.998585	2001.0	0.0	0.001414909	0.0	0.0	0.0	0.0	0.0	0.0	0.0	0.0	0.0	0.0	0.0	0.0	0.0	0.0	0.0	0.0	0.0	0.0	0.0	0.0	0.0	0.0	0.0	0
102	103	0x00f8513a3819c085ba1d3cd84a15c5df45b7ee35	0	15.48	0.0	46.45	3	1	0	1	3	101.0	101.0	101.0	9.999496	64.618386	33.666149	0.0	0.0	0.0	4	100.998446	101.0	0.0	0.0015539999999999998	0.0	0.0	0.0	0.0	0.0	0.0	0.0	0.0	0.0	0.0	0.0	0.0	0.0	0.0	0.0	0.0	0.0	0.0	0.0	0.0	0.0	0.0	0.0	0
103	104	0x00f8de11eada0ce48200cd7f2214082954a9fe44	0	63819.21	336.67	511227.0	8	2	0	2	5	0.006845	1.595	0.800922	1e-05	1.5	0.458381	0.0	0.0	0.0	10	3.667049401	1.6018449	0.0	-2.065204501	11.0	834.17353	0.0	0.0	0.0	9.0	0.0	11.0	0.0	0.0	0.0	0.0	0.0	365.0	75.833957	0.0	0.0	0.0	0.0	0.0	0.0	0.0	11.0	None
104	105	0x010c41f9ada72d7993973ee274c6cc93a309f805	0	161.67	0.04	323.42	2	2	0	2	2	24.612212	76.387788	50.5	2.4845	98.514516	50.499508	0.0	0.0	0.0	4	100.9990158	101.0	0.0	0.000984218	0.0	0.0	0.0	0.0	0.0	0.0	0.0	0.0	0.0	0.0	0.0	0.0	0.0	0.0	0.0	0.0	0.0	0.0	0.0	0.0	0.0	0.0	0.0	0
105	106	0x011b1cd5eaebc4d52bd2a6c928d45d93af642a58	0	5.05	0.0	20.18	4	2	0	2	3	497.549392	1503.450608	1000.5	1.0	1423.0022720000004	500.249528	0.0	0.0	0.0	6	2000.998113	2001.0	0.0	0.001886545	0.0	0.0	0.0	0.0	0.0	0.0	0.0	0.0	0.0	0.0	0.0	0.0	0.0	0.0	0.0	0.0	0.0	0.0	0.0	0.0	0.0	0.0	0.0	0
106	107	0x011bed5908623f6adfcd54872ed88e0dc713a1bf	0	157.32	0.0	314.65	2	1	0	1	2	101.0	101.0	101.0	1.041843	99.957172	50.499508	0.0	0.0	0.0	3	100.9990158	101.0	0.0	0.000984218	0.0	0.0	0.0	0.0	0.0	0.0	0.0	0.0	0.0	0.0	0.0	0.0	0.0	0.0	0.0	0.0	0.0	0.0	0.0	0.0	0.0	0.0	0.0	0
107	108	0x0120a41636716d5717e92a2a960580a0961df73f	0	36.98	0.0	73.97	2	1	0	1	2	30.0	30.0	30.0	10.673034	19.325958	14.999496	0.0	0.0	0.0	3	29.998992	30.0	0.0	0.001008	0.0	0.0	0.0	0.0	0.0	0.0	0.0	0.0	0.0	0.0	0.0	0.0	0.0	0.0	0.0	0.0	0.0	0.0	0.0	0.0	0.0	0.0	0.0	0
108	109	0x012dbb1d6e6aaae7a0bf5f610a5fb44e308bb433	0	3.21	0.38	10.38	3	2	0	2	3	908.853504	1092.146496	1000.5	0.100592	1366.387436	666.999528	0.0	0.0	0.0	5	2000.998585	2001.0	0.0	0.001414909	0.0	0.0	0.0	0.0	0.0	0.0	0.0	0.0	0.0	0.0	0.0	0.0	0.0	0.0	0.0	0.0	0.0	0.0	0.0	0.0	0.0	0.0	0.0	0
109	110	0x012ef110b256b0e6b80aea1478d74b1b4a1eabb9	0	108.58	0.82	327.37	3	2	0	2	3	46.981604	54.018396	50.5	4.0	66.74956999999999	33.666165	0.0	0.0	0.0	5	100.9984936	101.0	0.0	0.001506437	0.0	0.0	0.0	0.0	0.0	0.0	0.0	0.0	0.0	0.0	0.0	0.0	0.0	0.0	0.0	0.0	0.0	0.0	0.0	0.0	0.0	0.0	0.0	0
110	111	0x01390fbe18c3c5ae9f91b13ade67d19bce75c5e1	0	0.0	2336.51	228977.53	0	98	1	3	0	0.0	1.169411	0.9501	0.0	0.0	0.0	0.0	0.0	0.0	99	0.0	93.10979582	0.0	93.10979582	1.0	2.010660203	0.0	0.0	0.0	1.0	0.0	1.0	0.0	0.0	0.0	0.0	2.01066	2.01066	2.01066	0.0	0.0	0.0	0.0	0.0	0.0	0.0	1.0	None
111	112	0x0155a63bc4cb378cb9b4dc10c8e777943bba9c2a	0	26.4	620.61	138977.15	163	217	0	5	2	0.261456	820.0	314.639235	24.49958	8557.988572	418.874903	0.0	0.0	0.0	380	68276.60921000001	68276.71402	0.0	0.104811001	1.0	600.0	0.0	0.0	0.0	1.0	0.0	1.0	0.0	0.0	0.0	0.0	600.0	600.0	600.0	0.0	0.0	0.0	0.0	0.0	0.0	0.0	1.0	None
112	113	0x0160cf072f092a70e8def0537b8329350282a8d4	0	3500.97	14465.72	816620.55	6	55	0	1	4	0.01	1.001431	0.46172	0.27	6.0	2.128333	0.0	0.0	0.0	61	12.77	25.39458564	0.0	12.62458564	11.0	961.7267601	0.0	0.0	0.0	8.0	0.0	11.0	0.0	0.0	0.0	0.0	0.0	721.411447	87.429705	0.0	0.0	0.0	0.0	0.0	0.0	0.0	11.0	None
113	114	0x016cd40242a3b50902c84088092ef87c85d782b3	0	2809.83	3186.72	376480.78	58	67	0	12	32	0.0	49.477281	8.303953	0.0	222.627319	9.990969	0.0	0.0	0.0	125	579.4761972	556.364853	0.0	-23.1113442	46.0	128960.5576	127086.9274	0.0	13.0	17.0	0.0	20.0	0.0	0.0	0.0	0.0	0.0	86993.40563	5373.356568	0.0	58760.0	5776.678517	0.0	0.0	0.0	13.0	20.0	Mysterium
114	115	0x016d12db5620e094868f95b9c6fd2057032b7446	0	19121.43	11.04	267722.13	14	2	0	1	9	0.8971	6.6012	3.74915	0.002749	1.999359	0.677948	0.0	0.0	0.0	16	9.49126836	7.4983	0.0	-1.99296836	3.0	0.4517041020000001	0.0	0.0	0.0	3.0	0.0	3.0	0.0	0.0	0.0	0.0	0.0	0.451704	0.150568	0.0	0.0	0.0	0.0	0.0	0.0	0.0	3.0	None
115	116	0x016e0ddc9631f662539fb1882458e5df00791565	0	1396.24	1470.58	1150335.93	213	580	0	8	132	0.009918	1.00563	0.31658400000000003	0.0005	6.6	0.8604860000000001	0.0	0.0	0.0	793	183.2834952	183.6186244	0.0	0.335129226	8.0	661.7509098999999	0.0	0.0	0.0	7.0	0.0	8.0	0.0	0.0	0.0	0.0	0.0	365.0	82.718864	0.0	0.0	0.0	0.0	0.0	0.0	0.0	8.0	None
116	117	0x016f855e1d3a7737f7da894b1dd6e86a3353225d	0	30200.21	109066.9	617468.87	6	4	0	4	5	0.01129	21.32	5.418029	0.0016190000000000002	20.893115	3.611791	0.0	0.0	0.0	10	21.67074448	21.67211742	0.0	0.00137294	0.0	0.0	0.0	0.0	0.0	0.0	0.0	0.0	0.0	0.0	0.0	0.0	0.0	0.0	0.0	0.0	0.0	0.0	0.0	0.0	0.0	0.0	0.0	0
117	118	0x01716102b6ea467289897effc84cf136bd0b6c32	0	0.0	1426.21	226766.85	0	159	1	5	0	0.0	1.021547	0.91998	0.0	0.0	0.0	0.0	0.0	0.0	160	0.0	146.2768721	0.0	146.2768721	2.0	2.443222682	0.0	0.0	0.0	2.0	0.0	2.0	0.0	0.0	0.0	0.0	1.059583	1.3836389999999998	1.221611	0.0	0.0	0.0	0.0	0.0	0.0	0.0	2.0	None
118	119	0x01889bfb1bd897ff4f23cb25f9dde7b3a012dbca	0	0.0	0.0	10.93	1	1	0	1	1	2.75	2.75	2.75	2.74938	2.74938	2.74938	0.0	0.0	0.0	2	2.74938	2.75	0.0	0.00062	0.0	0.0	0.0	0.0	0.0	0.0	0.0	0.0	0.0	0.0	0.0	0.0	0.0	0.0	0.0	0.0	0.0	0.0	0.0	0.0	0.0	0.0	0.0	0
119	120	0x018b9224ee3f8f362f553835d27da391fc5af9d9	0	24.47	0.0	73.42	3	2	0	2	3	29.231127	71.768873	50.5	2.0	75.450249	33.666159	0.0	0.0	0.0	5	100.998477	101.0	0.0	0.001523001	0.0	0.0	0.0	0.0	0.0	0.0	0.0	0.0	0.0	0.0	0.0	0.0	0.0	0.0	0.0	0.0	0.0	0.0	0.0	0.0	0.0	0.0	0.0	0
120	121	0x019444358934627777f19f0cc121f5fc00e7bab8	0	1449.95	556.53	520700.2	191	438	0	4	3	0.002178	4.504509	0.696882	0.0	6.102257	1.597554	0.0	0.0	0.0	629	305.132883	305.2343334	0.0	0.101450356	11.0	5336.862638000001	5258.500016	0.0	1.0	6.0	0.0	6.0	0.0	0.0	0.0	0.0	0.0	5258.5	667.10783	6e-06	5258.5	1752.833339	0.0	0.0	0.0	2.0	6.0	Dochain
121	122	0x01969235b1145fc6e8b1efab8ddbe56cfe313f3f	0	5.13	3733.57	127115.7	34	34	0	1	34	0.103256	1.000945	0.385352	0.102815	1.000504	0.384883	0.0	0.0	0.0	68	13.086019699999998	13.10198159	0.0	0.015961896	0.0	0.0	0.0	0.0	0.0	0.0	0.0	0.0	0.0	0.0	0.0	0.0	0.0	0.0	0.0	0.0	0.0	0.0	0.0	0.0	0.0	0.0	0.0	0
122	123	0x01a35a131f90dd33dec9a0995aaa60720c046938	0	0.0	27224.25	353915.25	0	13	1	5	0	0.452055	3.80983	1.33857	0.0	0.0	0.0	0.0	0.0	0.0	14	0.0	17.40140661	0.0	17.40140661	0.0	0.0	0.0	0.0	0.0	0.0	0.0	0.0	0.0	0.0	0.0	0.0	0.0	0.0	0.0	0.0	0.0	0.0	0.0	0.0	0.0	0.0	0.0	0
123	124	0x01a9e95ef766394893dbfb824c66c91b301b913d	0	24.86	0.23	75.03	3	2	0	2	3	39.560242	61.439758	50.5	5.836762	53.027954	33.666163	0.0	0.0	0.0	5	100.998488	101.0	0.0	0.001512	0.0	0.0	0.0	0.0	0.0	0.0	0.0	0.0	0.0	0.0	0.0	0.0	0.0	0.0	0.0	0.0	0.0	0.0	0.0	0.0	0.0	0.0	0.0	0
124	125	0x01ad2af80301bcd6b5bd737699a6a7b51a24152a	0	20.87	0.0	62.6	3	1	0	1	3	101.0	101.0	101.0	1.202016	97.337759	33.666149	0.0	0.0	0.0	4	100.998446	101.0	0.0	0.0015539999999999998	0.0	0.0	0.0	0.0	0.0	0.0	0.0	0.0	0.0	0.0	0.0	0.0	0.0	0.0	0.0	0.0	0.0	0.0	0.0	0.0	0.0	0.0	0.0	0
125	126	0x01bf959b281ac74e7fb3b98c880dbe88bab2e2a4	0	6.0	37680.11	301482.83	7	8	0	4	1	0.11	58.75344499999999	9.842931	0.129412	58.75575300000001	11.24715	0.0	0.0	0.0	15	78.73005157	78.74344479	0.0	0.01339322	0.0	0.0	0.0	0.0	0.0	0.0	0.0	0.0	0.0	0.0	0.0	0.0	0.0	0.0	0.0	0.0	0.0	0.0	0.0	0.0	0.0	0.0	0.0	0
126	127	0x01cb670a5b57ddf7fa27b455ba2d9357f1dec6b0	0	155.16	0.0	310.32	2	1	0	1	2	101.0	101.0	101.0	0.2	100.799016	50.499508	0.0	0.0	0.0	3	100.9990158	101.0	0.0	0.000984218	0.0	0.0	0.0	0.0	0.0	0.0	0.0	0.0	0.0	0.0	0.0	0.0	0.0	0.0	0.0	0.0	0.0	0.0	0.0	0.0	0.0	0.0	0.0	0
127	128	0x01d41e16362b141332db90f69785dbe58f0dc4ee	0	13.6	0.0	40.8	3	1	0	1	3	101.0	101.0	101.0	0.05	54.580682	33.666149	0.0	0.0	0.0	4	100.998446	101.0	0.0	0.0015539999999999998	0.0	0.0	0.0	0.0	0.0	0.0	0.0	0.0	0.0	0.0	0.0	0.0	0.0	0.0	0.0	0.0	0.0	0.0	0.0	0.0	0.0	0.0	0.0	0
128	129	0x01df8ecad36d5eae229e6f5ae784428a9191c6ee	0	364.17	230.02	376485.87	682	557	0	554	170	0.019415	49.749538	1.220148	0.006532	18.230356	0.995851	0.0	0.0	0.0	1239	679.1706318	679.6224223999999	0.0	0.45179059	1.0	7.566596724	0.0	0.0	0.0	1.0	0.0	1.0	0.0	0.0	0.0	0.0	7.566597	7.566597	7.566597	0.0	0.0	0.0	0.0	0.0	0.0	0.0	1.0	None
129	130	0x01f6c17b828f211909453550ac925b3a19a583d7	0	1.97	1332.65	2669.23	2	2	0	2	1	53.995	538.205	296.1	53.994443	538.204468	296.0994560000001	0.0	0.0	0.0	4	592.1989110000002	592.2	0.0	0.001088977	0.0	0.0	0.0	0.0	0.0	0.0	0.0	0.0	0.0	0.0	0.0	0.0	0.0	0.0	0.0	0.0	0.0	0.0	0.0	0.0	0.0	0.0	0.0	0
130	131	0x01f70159be7361ccfcfe85bd4bbffe63ec00e214	0	8197.19	3055.47	946931.97	98	47	0	18	40	0.0	153.99	20.405141	0.0	200.0	11.861401	0.0	0.0	0.0	145	1162.4172529999996	959.0416393	0.0	-203.3756139	111.0	893275.1803	893227.0201	0.0	20.0	27.0	0.0	31.0	0.0	0.0	0.0	0.0	0.0	252958.0	13957.42469	0.0	249990.0	19004.83021	0.0	0.0	0.0	16.0	30.0	SwarmCity
131	132	0x01fd68c62d8b18f5f01f184656b0b8de18ccb7aa	0	0.0	0.0	13.88	1	1	0	1	1	4.995	4.995	4.995	4.98	4.98	4.98	0.0	0.0	0.0	2	4.98	4.995	0.0	0.015	0.0	0.0	0.0	0.0	0.0	0.0	0.0	0.0	0.0	0.0	0.0	0.0	0.0	0.0	0.0	0.0	0.0	0.0	0.0	0.0	0.0	0.0	0.0	0
132	133	0x0208764c8e34d0f980677f10867444f4cb27825c	0	1.97	0.0	5.9	3	2	0	2	3	439.322618	1561.677382	1000.5	1.3716	1891.665334	666.9993900000002	0.0	0.0	0.0	5	2000.998169	2001.0	0.0	0.001830667	0.0	0.0	0.0	0.0	0.0	0.0	0.0	0.0	0.0	0.0	0.0	0.0	0.0	0.0	0.0	0.0	0.0	0.0	0.0	0.0	0.0	0.0	0.0	0
133	134	0x020aaf9192743375b50ab13976aa8e86d50852f5	0	161.06	0.63	323.38	2	2	0	2	2	11.072192	89.927808	50.5	2.660313	98.338703	50.499508	0.0	0.0	0.0	4	100.9990158	101.0	0.0	0.000984218	0.0	0.0	0.0	0.0	0.0	0.0	0.0	0.0	0.0	0.0	0.0	0.0	0.0	0.0	0.0	0.0	0.0	0.0	0.0	0.0	0.0	0.0	0.0	0
134	135	0x020d6af0b51290d19e73a053ca33fa42da3a18fd	0	5.95	123984.24	743941.13	6	6	0	5	2	2.802	8.58	5.843667	2.800476	8.575714999999999	5.84204	0.0	0.0	0.0	12	35.05224153	35.062	0.0	0.00975847	0.0	0.0	0.0	0.0	0.0	0.0	0.0	0.0	0.0	0.0	0.0	0.0	0.0	0.0	0.0	0.0	0.0	0.0	0.0	0.0	0.0	0.0	0.0	0
135	136	0x020d818ebb9f1bd587acae00a48b93424d37bb84	0	93612.1	10060.62	992074.2	2	80	0	3	1	0.0003	0.133269	0.098978	0.078168	7.838697	3.958433	0.0	0.0	0.0	82	7.916865339	7.918215339	0.0	0.00135	1.0	0.590491666	0.0	0.0	0.0	1.0	0.0	1.0	0.0	0.0	0.0	0.0	0.590492	0.590492	0.590492	0.0	0.0	0.0	0.0	0.0	0.0	0.0	1.0	None
136	137	0x020de3ebd3560b4e3cec1a8b34a3f2dff5e31f88	0	5.75	8482.58	152789.92	18	18	0	7	1	0.43	15.5	5.466667	0.429384	15.499387	5.465914	0.0	0.0	0.0	36	98.38644845	98.4	0.0	0.013551552	0.0	0.0	0.0	0.0	0.0	0.0	0.0	0.0	0.0	0.0	0.0	0.0	0.0	0.0	0.0	0.0	0.0	0.0	0.0	0.0	0.0	0.0	0.0	0
137	138	0x021201236965565462cd458df7d70f737d63d4d6	0	5.66	16246.22	178770.6	11	11	0	11	1	0.375549	2.29385	1.018111	0.375314	2.29327	1.017056	0.0	0.0	0.0	22	11.18761414	11.19922425	0.0	0.01161011	0.0	0.0	0.0	0.0	0.0	0.0	0.0	0.0	0.0	0.0	0.0	0.0	0.0	0.0	0.0	0.0	0.0	0.0	0.0	0.0	0.0	0.0	0.0	0
138	139	0x021da14749518f5d036a1891a063d2ab5db1b733	0	72100.0	10243.09	1019244.7	13	8	0	4	8	0.1	306.0	131.189784	0.0	600.0	80.696	0.0	0.0	0.0	21	1049.048	1049.518271	0.0	0.47027113	23.0	25663.33033	5836.970119	0.0	1.0	16.0	0.0	20.0	0.0	0.0	0.0	0.0	0.0	16010.3217	1222.063349	36.0	5800.970119	2918.48506	0.0	0.0	0.0	1.0	20.0	BNB
139	140	0x02298b9f2517b0dc60929c53a69dea884494a32b	0	163.02	0.94	327.92	2	2	0	2	2	32.780812	68.219188	50.5	0.001982	100.997034	50.499508	0.0	0.0	0.0	4	100.9990158	101.0	0.0	0.000984218	0.0	0.0	0.0	0.0	0.0	0.0	0.0	0.0	0.0	0.0	0.0	0.0	0.0	0.0	0.0	0.0	0.0	0.0	0.0	0.0	0.0	0.0	0.0	0
140	141	0x022cbf4576d9c1c47836962c2d1085f0ff9177fc	0	162.38	0.63	326.03	2	2	0	2	2	48.19835	52.80165	50.5	0.005731	100.993285	50.499508	0.0	0.0	0.0	4	100.9990158	101.0	0.0	0.000984218	0.0	0.0	0.0	0.0	0.0	0.0	0.0	0.0	0.0	0.0	0.0	0.0	0.0	0.0	0.0	0.0	0.0	0.0	0.0	0.0	0.0	0.0	0.0	0
141	142	0x023096bf0b4d933256f98b85b648586e75105277	0	132551.76	47103.98	936622.48	6	3	0	3	3	0.0	5.0	2.744752	0.0	4.9	2.171335	0.0	0.0	0.0	9	13.02800825	8.23425725	0.0	-4.793751	12.0	7557251.085	24683.49502	0.0	3.0	5.0	0.0	6.0	0.0	0.0	0.0	0.0	0.0	6184840.208	839694.565	2500.0	19183.49502	8227.831672	0.0	0.0	0.0	2.0	6.0	BAT
142	143	0x0236e5eae1708bfab9a699e8268e7521b0e6b95e	0	0.0	0.0	948.73	1	1	0	1	1	1.0	1.0	1.0	0.999559	0.999559	0.999559	0.0	0.0	0.0	2	0.999559	1.0	0.0	0.000441	0.0	0.0	0.0	0.0	0.0	0.0	0.0	0.0	0.0	0.0	0.0	0.0	0.0	0.0	0.0	0.0	0.0	0.0	0.0	0.0	0.0	0.0	0.0	0
143	144	0x0241899d2e42ca0fbf46d1a75ef429c7e061cded	0	0.0	19247.54	250218.08	0	13	1	4	0	0.0	1.000578	0.452745	0.0	0.0	0.0	0.0	0.0	0.0	14	0.0	5.88569015	0.0	5.88569015	2.0	0.707816805	0.0	0.0	0.0	2.0	0.0	2.0	0.0	0.0	0.0	0.0	0.150693	0.557124	0.353908	0.0	0.0	0.0	0.0	0.0	0.0	0.0	2.0	None
144	145	0x0244d7e1ffe01940b1ffcebca3f09efab13fe664	0	159.83	0.92	321.5	2	2	0	2	2	14.242353	86.75764699999998	50.5	2.0	98.999016	50.499508	0.0	0.0	0.0	4	100.9990158	101.0	0.0	0.000984218	0.0	0.0	0.0	0.0	0.0	0.0	0.0	0.0	0.0	0.0	0.0	0.0	0.0	0.0	0.0	0.0	0.0	0.0	0.0	0.0	0.0	0.0	0.0	0
145	146	0x02459d2ea9a008342d8685dae79d213f14a87d43	0	22.05	21.34	232149.93	8901	7835	0	189	650	0.000572	8770.13158	3647.937469	0.001	8770.13158	3210.983135	0.0	0.0	0.0	16736	28580960.89	28581590.07	0.0	629.1782661000002	30.0	7790615.1510000015	0.0	0.0	0.0	25.0	0.0	29.0	0.0	0.0	0.0	0.0	0.0	7753564.0	259687.1717	0.0	0.0	0.0	0.0	0.0	0.0	0.0	29.0	None
146	147	0x02494bfc78c74a5aa1c5b7b92757f9f37b2dcc5f	0	6736.68	1019.6	182217.27	16	73	0	72	1	0.02	1.0	0.123734	0.359475	0.975	0.56413	0.0	0.0	0.0	89	9.026072908	9.03258	0.0	0.006507092	1.0	0.027084248	0.0	0.0	0.0	1.0	0.0	1.0	0.0	0.0	0.0	0.0	0.027084	0.027084	0.027084	0.0	0.0	0.0	0.0	0.0	0.0	0.0	1.0	None
147	148	0x024e8f301490466665e2402840f44881690bdb57	0	17363.42	3975.35	77404.38	4	2	0	1	3	4.995	8.995	6.995	4.994559	8.9908	7.918247	0.0	0.0	0.0	6	31.672988	13.99	0.0	-17.682988	1.0	0.6770380359999999	0.0	0.0	0.0	1.0	0.0	1.0	0.0	0.0	0.0	0.0	0.677038	0.677038	0.677038	0.0	0.0	0.0	0.0	0.0	0.0	0.0	1.0	None
148	149	0x024f443f33e173e7a4dee5bc48c2132862f4a5c7	0	0.0	0.0	2259.65	1	1	0	1	1	12.123629	12.123629	12.123629	12.123009	12.123009	12.123009	0.0	0.0	0.0	2	12.12300879	12.12362879	0.0	0.00062	0.0	0.0	0.0	0.0	0.0	0.0	0.0	0.0	0.0	0.0	0.0	0.0	0.0	0.0	0.0	0.0	0.0	0.0	0.0	0.0	0.0	0.0	0.0	0
149	150	0x02524995562b26980f0fa0d9e34ab1dc0d5e2283	0	160.19	0.15	320.68	2	2	0	2	2	36.096668	64.90333199999999	50.5	1.0	99.999016	50.499508	0.0	0.0	0.0	4	100.9990158	101.0	0.0	0.000984218	0.0	0.0	0.0	0.0	0.0	0.0	0.0	0.0	0.0	0.0	0.0	0.0	0.0	0.0	0.0	0.0	0.0	0.0	0.0	0.0	0.0	0.0	0.0	0
150	151	0x025aaf76b2157cadc814a145afb6d869753e73ff	0	3.54	3346.38	6699.85	2	2	0	2	1	0.201984	1.000291	0.601137	0.201564	0.99987	0.6007170000000001	0.0	0.0	0.0	4	1.20143483	1.202274835	0.0	0.000840005	0.0	0.0	0.0	0.0	0.0	0.0	0.0	0.0	0.0	0.0	0.0	0.0	0.0	0.0	0.0	0.0	0.0	0.0	0.0	0.0	0.0	0.0	0.0	0
151	152	0x025ba18cb327c8d968470936ba8f340a47fd6a43	0	0.0	4097.93	192602.83	0	47	1	5	0	0.0	52.4624	11.885895	0.0	0.0	0.0	0.0	0.0	0.0	48	0.0	558.6370505	0.0	558.6370505	2.0	5.761324514	0.0	0.0	0.0	2.0	0.0	2.0	0.0	0.0	0.0	0.0	0.900874	4.86045	2.880662	0.0	0.0	0.0	0.0	0.0	0.0	0.0	2.0	None
152	153	0x02605b528db3667cd34d3ca2f95b463ffcdab3a5	0	152.67	0.0	305.33	2	1	0	1	2	101.0	101.0	101.0	5.0	95.998571	50.499286	0.0	0.0	0.0	3	100.9985715	101.0	0.0	0.001428506	0.0	0.0	0.0	0.0	0.0	0.0	0.0	0.0	0.0	0.0	0.0	0.0	0.0	0.0	0.0	0.0	0.0	0.0	0.0	0.0	0.0	0.0	0.0	0
153	154	0x02618fd3c75554000c4a1bd2da6df06305c28635	0	0.0	0.0	20.93	1	1	0	1	1	2.39451	2.39451	2.39451	2.394006	2.394006	2.394006	0.0	0.0	0.0	2	2.39400649	2.39451049	0.0	0.000504	0.0	0.0	0.0	0.0	0.0	0.0	0.0	0.0	0.0	0.0	0.0	0.0	0.0	0.0	0.0	0.0	0.0	0.0	0.0	0.0	0.0	0.0	0.0	0
154	155	0x026c1f10245d9f5950e4a4efbb97c97b5419ff2d	0	22.91	0.0	68.72	3	1	0	1	3	101.0	101.0	101.0	0.11005	50.841333	33.666149	0.0	0.0	0.0	4	100.998446	101.0	0.0	0.0015539999999999998	0.0	0.0	0.0	0.0	0.0	0.0	0.0	0.0	0.0	0.0	0.0	0.0	0.0	0.0	0.0	0.0	0.0	0.0	0.0	0.0	0.0	0.0	0.0	0
155	156	0x026cb4a26bffb77427d6c2a8e5fd0995bff09688	0	6.38	2935.83	205942.0	68	70	0	70	68	0.043146	14.583474	2.018109	0.042726	14.583054	2.077035	0.0	0.0	0.0	138	141.23839109999997	141.2676352	0.0	0.029244115	0.0	0.0	0.0	0.0	0.0	0.0	0.0	0.0	0.0	0.0	0.0	0.0	0.0	0.0	0.0	0.0	0.0	0.0	0.0	0.0	0.0	0.0	0.0	0
156	157	0x026ee796ed70271cb22f3a619963b2d6dc46129c	0	0.0	0.0	1.32	1	1	0	1	1	0.70724	0.70724	0.70724	0.7064	0.7064	0.7064	0.0	0.0	0.0	2	0.70640002	0.70724002	0.0	0.00084	0.0	0.0	0.0	0.0	0.0	0.0	0.0	0.0	0.0	0.0	0.0	0.0	0.0	0.0	0.0	0.0	0.0	0.0	0.0	0.0	0.0	0.0	0.0	0
157	158	0x027421c8a2b34992cf191496dca553766597f78a	0	162.63	0.43	326.13	2	2	0	2	2	21.595231	79.40476899999999	50.5	0.22	100.779016	50.499508	0.0	0.0	0.0	4	100.9990158	101.0	0.0	0.000984218	0.0	0.0	0.0	0.0	0.0	0.0	0.0	0.0	0.0	0.0	0.0	0.0	0.0	0.0	0.0	0.0	0.0	0.0	0.0	0.0	0.0	0.0	0.0	0
158	159	0x027beefcbad782faf69fad12dee97ed894c68549	0	71.83	27.81	511631.95	5304	4698	0	333	2525	0.0	7000.0	81.983698	0.001	35000.0	214.505344	0.0	0.0	0.0	10002	1137736.345	385159.4122	0.0	-752576.9329	5.0	1082.047004	0.0	0.0	0.0	5.0	0.0	4.0	0.0	0.0	0.0	0.0	0.0	1078.0	216.409401	0.0	0.0	0.0	0.0	0.0	0.0	0.0	4.0	None
159	160	0x02819d258d099eafc2e1afbee0ec126b219fb0ec	0	3.59	0.0	10.78	3	2	0	2	3	521.161647	1479.838353	1000.5	4.07	1969.741783	666.999528	0.0	0.0	0.0	5	2000.998585	2001.0	0.0	0.001414909	0.0	0.0	0.0	0.0	0.0	0.0	0.0	0.0	0.0	0.0	0.0	0.0	0.0	0.0	0.0	0.0	0.0	0.0	0.0	0.0	0.0	0.0	0.0	0
160	161	0x02825fb4eb4cffaa181ccd5b2208a9d2d7c62013	0	26.18	20470.41	81986.35	4	4	0	2	1	1.372664	9.5925	6.236932	1.36962	9.593926	6.23386	0.0	0.0	0.0	8	24.93543903	24.94772779	0.0	0.01228876	0.0	0.0	0.0	0.0	0.0	0.0	0.0	0.0	0.0	0.0	0.0	0.0	0.0	0.0	0.0	0.0	0.0	0.0	0.0	0.0	0.0	0.0	0.0	0
161	162	0x0286f95399e27692f161ed91968ea43c47023a3e	0	10.53	2020.11	24336.13	9	12	0	2	9	0.995	15.99543	6.710382000000001	1.445791	15.994905	8.946717	0.0	0.0	0.0	21	80.52045411	80.52458359999999	0.0	0.004129493	0.0	0.0	0.0	0.0	0.0	0.0	0.0	0.0	0.0	0.0	0.0	0.0	0.0	0.0	0.0	0.0	0.0	0.0	0.0	0.0	0.0	0.0	0.0	0
162	163	0x028ffe3d16df8eb97df443dd37478a9f0dd13077	0	159.52	0.0	319.03	2	1	0	1	2	101.0	101.0	101.0	0.461097	100.537919	50.499508	0.0	0.0	0.0	3	100.9990158	101.0	0.0	0.000984218	0.0	0.0	0.0	0.0	0.0	0.0	0.0	0.0	0.0	0.0	0.0	0.0	0.0	0.0	0.0	0.0	0.0	0.0	0.0	0.0	0.0	0.0	0.0	0
163	164	0x02959ba85385b49fae65acfa7b90f79427b9c2eb	0	2411.88	84822.03	365818.75	11	4	0	3	6	0.013822999999999998	1.161912	0.31883	0.0	0.8	0.112727	0.0	0.0	0.0	15	1.23999768	1.27532199	0.0	0.03532431	12.0	463.449346	463.449346	0.0	4.0	2.0	0.0	4.0	0.0	0.0	0.0	0.0	0.0	463.449346	77.241558	0.0	463.449346	77.241558	0.0	0.0	0.0	4.0	4.0	Humaniq
164	165	0x029798d4c234549b24dcfe12fb03ac50aa1b453e	0	3827.27	1074.42	1921036.52	64	1560	0	1	43	0.200004	28.010089	1.994397	3.327554	278.522983	47.960507	0.0	0.0	0.0	1624	3069.472425	3111.258825	0.0	41.78640022	13.0	3443.673581	0.0	0.0	0.0	10.0	0.0	13.0	0.0	0.0	0.0	0.0	0.0	1686.63085	264.897968	0.0	0.0	0.0	0.0	0.0	0.0	0.0	13.0	None
165	166	0x029dca74053990795945b01cccc987524706eb20	0	22.77	0.0	68.3	3	1	0	1	3	101.0	101.0	101.0	2.25	83.627637	33.666149	0.0	0.0	0.0	4	100.998446	101.0	0.0	0.0015539999999999998	0.0	0.0	0.0	0.0	0.0	0.0	0.0	0.0	0.0	0.0	0.0	0.0	0.0	0.0	0.0	0.0	0.0	0.0	0.0	0.0	0.0	0.0	0.0	0
166	167	0x02a70f1f4449443fa36c14388479488d460007d7	0	484.97	13360.06	237790.27	22	17	0	13	21	0.006783	1.243	0.26342600000000005	0.0	1.108783	0.203076	0.0	0.0	0.0	39	4.46766152	4.47824154	0.0	0.01058002	6.0	4.609305003999999	4.609305003	0.0	3.0	3.0	0.0	3.0	0.0	0.0	0.0	0.0	0.0	4.609305	1.536435	0.0	4.609305	1.536435	0.0	0.0	0.0	2.0	3.0	DGD
167	168	0x02b346a34e1559886e6ca1631cb74d7895465197	0	16472.66	8727.64	915822.2	45	20	0	9	25	0.0	10.0	2.005246	0.0	6.0	0.911633	0.0	0.0	0.0	65	41.02347174	40.10491576	0.0	-0.918555982	74.0	23951.62405	22107.58932	0.0	9.0	19.0	0.0	25.0	0.0	0.0	0.0	0.0	0.0	12404.4375	451.917435	0.0	6304.4375	1052.742349	0.0	0.0	0.0	10.0	23.0	Aragon
168	169	0x02bc7852a518c506e2bf23c952ec9f341f2f2e0e	0	0.0	1995.75	319320.53	0	160	1	3	0	0.0	1.6777259999999998	0.670056	0.0	0.0	0.0	0.0	0.0	0.0	161	0.0	107.2089593	0.0	107.2089593	4.0	38.30065663	0.0	0.0	0.0	4.0	0.0	4.0	0.0	0.0	0.0	0.0	0.0	36.524974	9.575164	0.0	0.0	0.0	0.0	0.0	0.0	0.0	4.0	None
169	170	0x02bf92165342a788b50e8b9de173116270192328	0	1.88	0.0	5.65	3	2	0	2	3	100.470569	1900.529431	1000.5	0.024528	1488.680936	666.999528	0.0	0.0	0.0	5	2000.998585	2001.0	0.0	0.001414909	0.0	0.0	0.0	0.0	0.0	0.0	0.0	0.0	0.0	0.0	0.0	0.0	0.0	0.0	0.0	0.0	0.0	0.0	0.0	0.0	0.0	0.0	0.0	0
170	171	0x02c68e3de38b00f958a53bd9182d09120312b2a2	0	367.75	5872.92	868228.45	1259	69	1	21	78	0.25	370.892142	40.263488	0.0	340.0	4.987012	0.0	0.0	0.0	1329	6278.647585	2778.180693	0.0	-3500.466893	211.0	23609743.37	15097095.87	0.0	18.0	103.0	0.0	101.0	0.0	0.0	0.0	0.0	0.0	5418000.0	139702.6235	0.0	3172259.499	359454.6636	0.0	0.0	0.0	17.0	97.0	Storm
171	172	0x02d11dcf702df6b41d0b09acf7f9589000f99d99	0	0.0	0.0	14.38	1	1	0	1	1	1.373735	1.373735	1.373735	1.358735	1.358735	1.358735	0.0	0.0	0.0	2	1.358735	1.373735	0.0	0.015	0.0	0.0	0.0	0.0	0.0	0.0	0.0	0.0	0.0	0.0	0.0	0.0	0.0	0.0	0.0	0.0	0.0	0.0	0.0	0.0	0.0	0.0	0.0	0
172	173	0x02d3e49a4aaa3704f7af38f7d91d47aa7ffeba33	0	5487.5	22466.36	705882.98	14	28	0	5	7	0.007318000000000002	1.458379	0.6530130000000001	0.001	4.0	0.920945	0.0	0.0	0.0	42	12.89323437	18.28436324	0.0	5.391128874	13.0	787.9660948	0.0	0.0	0.0	10.0	0.0	12.0	0.0	0.0	0.0	0.0	0.0	609.7011110000002	60.612777	0.0	0.0	0.0	0.0	0.0	0.0	0.0	12.0	None
173	174	0x02dad75eacf674939e61af034c2095b512f2af51	0	2516.11	10216.0	306025.43	12	27	0	9	11	0.001365	0.5294840000000001	0.089581	0.015849000000000002	0.54	0.201136	0.0	0.0	0.0	39	2.41363522	2.41867522	0.0	0.00504	0.0	0.0	0.0	0.0	0.0	0.0	0.0	0.0	0.0	0.0	0.0	0.0	0.0	0.0	0.0	0.0	0.0	0.0	0.0	0.0	0.0	0.0	0.0	0
174	175	0x02ee08c4e1c0e17a658fb42bd379bad9db48788e	0	0.0	44163.43	88326.87	0	2	1	2	0	0.0	509.0	254.5	0.0	0.0	0.0	0.0	0.0	0.0	3	0.0	509.0	0.0	509.0	0.0	0.0	0.0	0.0	0.0	0.0	0.0	0.0	0.0	0.0	0.0	0.0	0.0	0.0	0.0	0.0	0.0	0.0	0.0	0.0	0.0	0.0	0.0	0
175	176	0x02fb09a6d1ef7a8f3d131130695531af5393ef4a	0	0.0	0.0	253.25	1	1	0	1	1	0.3	0.3	0.3	0.29938000000000003	0.29938000000000003	0.29938000000000003	0.0	0.0	0.0	2	0.29938000000000003	0.3	0.0	0.00062	0.0	0.0	0.0	0.0	0.0	0.0	0.0	0.0	0.0	0.0	0.0	0.0	0.0	0.0	0.0	0.0	0.0	0.0	0.0	0.0	0.0	0.0	0.0	0
176	177	0x03014fd1cfcb9dbc4e8e2237638bb4c639d7babf	0	163.85	0.0	327.7	2	1	0	1	2	101.0	101.0	101.0	1.389	99.610016	50.499508	0.0	0.0	0.0	3	100.9990158	101.0	0.0	0.000984218	0.0	0.0	0.0	0.0	0.0	0.0	0.0	0.0	0.0	0.0	0.0	0.0	0.0	0.0	0.0	0.0	0.0	0.0	0.0	0.0	0.0	0.0	0.0	0
177	178	0x030174efb82f744929c53c4a14ce4c8c0625d8ab	0	0.0	0.0	5.95	1	1	0	1	1	1.466441	1.466441	1.466441	1.465969	1.465969	1.465969	0.0	0.0	0.0	2	1.465969144	1.46644078	0.0	0.000471636	0.0	0.0	0.0	0.0	0.0	0.0	0.0	0.0	0.0	0.0	0.0	0.0	0.0	0.0	0.0	0.0	0.0	0.0	0.0	0.0	0.0	0.0	0.0	0
178	179	0x0303dc78685fc446871d568c6e86a9547fb1d2c7	0	1.56	0.0	4.68	3	2	0	2	3	98.62372	1902.37628	1000.5	9.999703	1542.499603	666.999528	0.0	0.0	0.0	5	2000.998585	2001.0	0.0	0.001414909	0.0	0.0	0.0	0.0	0.0	0.0	0.0	0.0	0.0	0.0	0.0	0.0	0.0	0.0	0.0	0.0	0.0	0.0	0.0	0.0	0.0	0.0	0.0	0
179	180	0x0304421f7d097871bde3524962f342d7ccadb0dd	0	0.0	0.0	259478.57	1	1	0	1	1	1.0	1.0	1.0	0.999559	0.999559	0.999559	0.0	0.0	0.0	2	0.999559	1.0	0.0	0.000441	5.0	221.6279701	0.0	0.0	0.0	5.0	0.0	5.0	0.0	0.0	0.0	0.0	0.0	201.446784	44.325594	0.0	0.0	0.0	0.0	0.0	0.0	0.0	5.0	None
180	181	0x030459bed9ba3b8b2a9398f963670aa544450d0e	0	0.0	2762.25	209930.78	0	76	1	5	0	0.0	1.000888	0.240532	0.0	0.0	0.0	0.0	0.0	0.0	77	0.0	18.28040267	0.0	18.28040267	3.0	2.442045431	0.0	0.0	0.0	3.0	0.0	3.0	0.0	0.0	0.0	0.0	0.6671520000000001	1.0	0.8140149999999999	0.0	0.0	0.0	0.0	0.0	0.0	0.0	3.0	None
181	182	0x03081809e0cf5371fcbe2f4d12fce8b7204819f1	0	0.0	3801.67	319340.05	0	84	1	4	0	0.0	5.008505	1.186623	0.0	0.0	0.0	0.0	0.0	0.0	85	0.0	99.67635547	0.0	99.67635547	5.0	22.53670109	0.0	0.0	0.0	5.0	0.0	5.0	0.0	0.0	0.0	0.0	0.0	19.005593	4.50734	0.0	0.0	0.0	0.0	0.0	0.0	0.0	5.0	None
182	183	0x0316412031b6dc9ef2bc7e728fba71f9f8f5e4f1	0	161.61	0.94	325.1	2	2	0	2	2	22.149371	78.850629	50.5	1.99916	98.999856	50.499508	0.0	0.0	0.0	4	100.9990158	101.0	0.0	0.000984218	0.0	0.0	0.0	0.0	0.0	0.0	0.0	0.0	0.0	0.0	0.0	0.0	0.0	0.0	0.0	0.0	0.0	0.0	0.0	0.0	0.0	0.0	0.0	0
183	184	0x0318f182677d9d6c297542e4699ce582f86ef0b4	0	0.0	11594.2	208695.6	0	18	1	5	0	0.0	499.999	68.129553	0.0	0.0	0.0	0.0	0.0	0.0	19	0.0	1226.331962	0.0	1226.331962	0.0	0.0	0.0	0.0	0.0	0.0	0.0	0.0	0.0	0.0	0.0	0.0	0.0	0.0	0.0	0.0	0.0	0.0	0.0	0.0	0.0	0.0	0.0	0
184	185	0x03192bc9a49d441f0b228434ebbc9a5d54c1044d	0	7.4	1945.73	80078.27	41	41	0	1	1	0.100021	0.169153	0.108187	0.099601	0.168733	0.107767	0.0	0.0	0.0	82	4.41843538	4.43565538	0.0	0.01722	0.0	0.0	0.0	0.0	0.0	0.0	0.0	0.0	0.0	0.0	0.0	0.0	0.0	0.0	0.0	0.0	0.0	0.0	0.0	0.0	0.0	0.0	0.0	0
185	186	0x0324764f3cd277421cd46a0f48ee29bfc1237f60	0	136.47	482175.49	964896.88	4	2	0	2	3	0.122249	30.0	15.061125	0.000688	29.399438	7.53027	0.0	0.0	0.0	6	30.12107962	30.1222493	0.0	0.00116968	0.0	0.0	0.0	0.0	0.0	0.0	0.0	0.0	0.0	0.0	0.0	0.0	0.0	0.0	0.0	0.0	0.0	0.0	0.0	0.0	0.0	0.0	0.0	0
186	187	0x0326b710d6eafc36349eca09d7a8871dbf736457	0	0.0	6682.47	547962.18	0	82	1	5	0	0.0	0.715069	0.219089	0.0	0.0	0.0	0.0	0.0	0.0	83	0.0	17.96526264	0.0	17.96526264	3.0	0.6925081470000001	0.0	0.0	0.0	3.0	0.0	3.0	0.0	0.0	0.0	0.0	0.0	0.521051	0.230836	0.0	0.0	0.0	0.0	0.0	0.0	0.0	3.0	None
187	188	0x033c872f24bb2b68deef057d1edfa662c8ca15e3	0	0.0	12143.51	291444.33	0	24	1	3	0	0.0	1.001	0.785615	0.0	0.0	0.0	0.0	0.0	0.0	25	0.0	18.85476593	0.0	18.85476593	2.0	1.07304716	0.0	0.0	0.0	2.0	0.0	2.0	0.0	0.0	0.0	0.0	0.226017	0.84703	0.536524	0.0	0.0	0.0	0.0	0.0	0.0	0.0	2.0	None
188	189	0x033d8961a1773ac9a47b2aa0fce76f18b17defa4	0	8691.1	4980.4	32323.4	2	3	0	2	2	0.393264	5.0	2.086115	0.392822	5.8646400000000005	3.128731	0.0	0.0	0.0	5	6.257462	6.25834463	0.0	0.00088263	2.0	3.579999999999999e-07	0.0	0.0	0.0	2.0	0.0	2.0	0.0	0.0	0.0	0.0	0.0	0.0	0.0	0.0	0.0	0.0	0.0	0.0	0.0	0.0	2.0	None
189	190	0x033e08ee587a2b8a312d60a1b2dec218e3ff47e0	0	0.0	2405.98	283905.73	0	118	1	5	0	0.0	1.125244	0.403462	0.0	0.0	0.0	0.0	0.0	0.0	119	0.0	47.60848499	0.0	47.60848499	1.0	0.969261436	0.0	0.0	0.0	1.0	0.0	1.0	0.0	0.0	0.0	0.0	0.969261	0.969261	0.969261	0.0	0.0	0.0	0.0	0.0	0.0	0.0	1.0	None
190	191	0x033fa9f2da90b2d86b80488a3aff89f94b825e9e	0	0.0	1346.79	192590.77	0	143	1	4	0	0.0	0.6973689999999999	0.111189	0.0	0.0	0.0	0.0	0.0	0.0	144	0.0	15.89998028	0.0	15.89998028	2.0	1.225226492	0.0	0.0	0.0	2.0	0.0	2.0	0.0	0.0	0.0	0.0	0.496625	0.728601	0.612613	0.0	0.0	0.0	0.0	0.0	0.0	0.0	2.0	None
191	192	0x034007f4b2c2b8b6fe6ee16e03452452e6d08aa9	0	18151.95	29228.1	273204.15	7	5	0	5	4	0.3	18.0	7.284753	0.0	35.0	5.20281	0.0	0.0	0.0	12	36.41967252	36.42376702	0.0	0.004094496	10.0	2412.650887	1774.3924550000004	0.0	1.0	7.0	0.0	7.0	0.0	0.0	0.0	0.0	0.0	1050.398163	344.664412	1.518951	1050.398163	591.4641519999999	0.0	0.0	0.0	3.0	7.0	OmiseGO
192	193	0x034344f6c73958d78b98fc96f3e6616fe1932a79	0	21.68	0.0	65.03	3	1	0	1	3	101.0	101.0	101.0	1.0001	97.792761	33.666149	0.0	0.0	0.0	4	100.998446	101.0	0.0	0.0015539999999999998	0.0	0.0	0.0	0.0	0.0	0.0	0.0	0.0	0.0	0.0	0.0	0.0	0.0	0.0	0.0	0.0	0.0	0.0	0.0	0.0	0.0	0.0	0.0	0
193	194	0x0346e666fc6c24e7fe06529fe5b854d99cdab58a	0	1.35	0.68	5.4	3	2	0	2	3	423.307237	1577.692763	1000.5	0.002535	1902.623515	666.999528	0.0	0.0	0.0	5	2000.998585	2001.0	0.0	0.001414909	0.0	0.0	0.0	0.0	0.0	0.0	0.0	0.0	0.0	0.0	0.0	0.0	0.0	0.0	0.0	0.0	0.0	0.0	0.0	0.0	0.0	0.0	0.0	0
194	195	0x0346f31d74b4116d09113f7597d9aabb2ac1c7e3	0	161.55	0.82	324.73	2	2	0	2	2	47.956947	53.043053	50.5	11.0	89.998974	50.499487	0.0	0.0	0.0	4	100.9989738	101.0	0.0	0.001026218	0.0	0.0	0.0	0.0	0.0	0.0	0.0	0.0	0.0	0.0	0.0	0.0	0.0	0.0	0.0	0.0	0.0	0.0	0.0	0.0	0.0	0.0	0.0	0
195	196	0x034c1ce9dc5d6ac73773e48b6fe2f50f76b53fea	0	5.71	5707.63	17134.32	2	3	0	3	1	0.999559	2.999559	1.799266	1.397681	3.997868	2.697775	0.0	0.0	0.0	5	5.39554933	5.39779878	0.0	0.00224945	0.0	0.0	0.0	0.0	0.0	0.0	0.0	0.0	0.0	0.0	0.0	0.0	0.0	0.0	0.0	0.0	0.0	0.0	0.0	0.0	0.0	0.0	0.0	0
196	197	0x0352b41a8cc454109979e1073e4f5965e681084c	0	0.0	0.0	5.8	1	1	0	1	1	10.0	10.0	10.0	9.999528	9.999528	9.999528	0.0	0.0	0.0	2	9.999528364	10.0	0.0	0.000471636	0.0	0.0	0.0	0.0	0.0	0.0	0.0	0.0	0.0	0.0	0.0	0.0	0.0	0.0	0.0	0.0	0.0	0.0	0.0	0.0	0.0	0.0	0.0	0
197	198	0x036135c297ae0801c7a488e56aae98ce7f69b395	0	0.0	0.0	39.47	1	1	0	1	1	0.225559	0.225559	0.225559	0.225055	0.225055	0.225055	0.0	0.0	0.0	2	0.22505522	0.22555922	0.0	0.000504	0.0	0.0	0.0	0.0	0.0	0.0	0.0	0.0	0.0	0.0	0.0	0.0	0.0	0.0	0.0	0.0	0.0	0.0	0.0	0.0	0.0	0.0	0.0	0
198	199	0x036244d89950b3c6b39c24c801b557b77cf4a9cc	0	4.81	0.0	19.25	4	2	0	2	4	890.11919	1110.88081	1000.5	0.001078	1574.1575779999996	500.249528	0.0	0.0	0.0	6	2000.998113	2001.0	0.0	0.001886545	0.0	0.0	0.0	0.0	0.0	0.0	0.0	0.0	0.0	0.0	0.0	0.0	0.0	0.0	0.0	0.0	0.0	0.0	0.0	0.0	0.0	0.0	0.0	0
199	200	0x0367d5f834a7e3b39f2b44650a67561f506859df	0	103.49	0.0	310.48	3	1	0	1	3	101.0	101.0	101.0	0.008992	94.578007	33.66617100000001	0.0	0.0	0.0	4	100.9985118	101.0	0.0	0.001488218	0.0	0.0	0.0	0.0	0.0	0.0	0.0	0.0	0.0	0.0	0.0	0.0	0.0	0.0	0.0	0.0	0.0	0.0	0.0	0.0	0.0	0.0	0.0	0
200	201	0x0369781891dd06c9987d7dd74f7f7b44216c35c4	0	160.58	0.0	321.17	2	1	0	1	2	101.0	101.0	101.0	12.795467	88.203549	50.499508	0.0	0.0	0.0	3	100.9990158	101.0	0.0	0.000984218	0.0	0.0	0.0	0.0	0.0	0.0	0.0	0.0	0.0	0.0	0.0	0.0	0.0	0.0	0.0	0.0	0.0	0.0	0.0	0.0	0.0	0.0	0.0	0
201	202	0x037017bcdddb206f35e0e0c7c6edc699c19b57af	0	3070.03	35556.84	974378.8	51	23	0	8	25	0.005	6.0	1.277459	0.0	6.53	0.69957	0.0	0.0	0.0	74	35.67806737	29.38156653	0.0	-6.29650084	39.0	161926.5824	161364.9444	0.0	9.0	13.0	0.0	14.0	0.0	0.0	0.0	0.0	0.0	158681.0651	7360.299198999999	0.0	158681.0651	9492.055551	0.0	0.0	0.0	10.0	14.0	Patientory
202	203	0x037478bc69794a00324df3a4857c628016fde00f	0	160.38	0.6	321.95	2	2	0	2	2	44.759506	56.24049399999999	50.5	0.41	100.589016	50.499508	0.0	0.0	0.0	4	100.9990158	101.0	0.0	0.000984218	0.0	0.0	0.0	0.0	0.0	0.0	0.0	0.0	0.0	0.0	0.0	0.0	0.0	0.0	0.0	0.0	0.0	0.0	0.0	0.0	0.0	0.0	0.0	0
203	204	0x0374b6d63fc8bbfa401ed8549900fd02de86ea99	0	231.96	112125.71	1010987.1	8	9	0	6	1	0.001	42.47269	5.425545	0.09508	42.471026	6.102275	0.0	0.0	0.0	17	48.81820087	48.82990775	0.0	0.011706884	0.0	0.0	0.0	0.0	0.0	0.0	0.0	0.0	0.0	0.0	0.0	0.0	0.0	0.0	0.0	0.0	0.0	0.0	0.0	0.0	0.0	0.0	0.0	0
204	205	0x0374f9963118cf1d074800388505a1aa09ffff01	0	6.29	0.0	18.87	3	2	0	2	3	718.318717	1282.681283	1000.5	0.116843	1475.452117	666.999528	0.0	0.0	0.0	5	2000.998585	2001.0	0.0	0.001414909	0.0	0.0	0.0	0.0	0.0	0.0	0.0	0.0	0.0	0.0	0.0	0.0	0.0	0.0	0.0	0.0	0.0	0.0	0.0	0.0	0.0	0.0	0.0	0
205	206	0x0378630fc896e8e34162650c033a42afd885256d	0	0.0	824.57	226756.63	0	275	1	7	0	0.0	17.687756	1.30568	0.0	0.0	0.0	0.0	0.0	0.0	276	0.0	359.061997	0.0	359.061997	2.0	5.345209069	0.0	0.0	0.0	2.0	0.0	2.0	0.0	0.0	0.0	0.0	0.782562	4.562647	2.672605	0.0	0.0	0.0	0.0	0.0	0.0	0.0	2.0	None
206	207	0x03805dda8b08f71e0bda8faff59481868ab35a7d	0	20437.43	47057.88	447735.1	15	3	0	2	11	0.018000000000000002	0.5	0.204333	0.0	0.3025	0.120252	0.0	0.0	0.0	18	1.803776506	0.613	0.0	-1.190776506	14.0	112769.9967	811.9129826000002	0.0	1.0	9.0	0.0	9.0	0.0	0.0	0.0	0.0	0.0	55978.0	11276.99967	0.0	800.0	202.978246	0.0	0.0	0.0	4.0	8.0	NapoleonX
207	208	0x038dbdd8d39c7ced6b4ff01eacd74efd35764f86	0	0.0	0.0	2257.95	1	1	0	1	1	0.381175	0.381175	0.381175	0.380555	0.380555	0.380555	0.0	0.0	0.0	2	0.380555036	0.381175036	0.0	0.00062	0.0	0.0	0.0	0.0	0.0	0.0	0.0	0.0	0.0	0.0	0.0	0.0	0.0	0.0	0.0	0.0	0.0	0.0	0.0	0.0	0.0	0.0	0.0	0
208	209	0x038f5e93ac0983178bc928cf489f46fd07a50f89	0	6.44	76.03	412.35	5	5	0	1	1	0.5	20.0	6.9	0.4992140000000001	19.999304	6.899288	0.0	0.0	0.0	10	34.49644079	34.5	0.0	0.003559205	0.0	0.0	0.0	0.0	0.0	0.0	0.0	0.0	0.0	0.0	0.0	0.0	0.0	0.0	0.0	0.0	0.0	0.0	0.0	0.0	0.0	0.0	0.0	0
209	210	0x03902904297b6db7d2c5e95e43e76aad4afb8928	0	15.95	0.0	63.8	4	1	0	1	4	101.0	101.0	101.0	0.001	47.33595	25.249475	0.0	0.0	0.0	5	100.9979	101.0	0.0	0.0021	0.0	0.0	0.0	0.0	0.0	0.0	0.0	0.0	0.0	0.0	0.0	0.0	0.0	0.0	0.0	0.0	0.0	0.0	0.0	0.0	0.0	0.0	0.0	0
210	211	0x03935c8e5f6aca2da0d946875b874b5deacf0c5d	0	0.0	0.0	96.47	1	1	0	1	1	1.116753	1.116753	1.116753	1.114553	1.114553	1.114553	0.0	0.0	0.0	2	1.11455294	1.11675294	0.0	0.0022	0.0	0.0	0.0	0.0	0.0	0.0	0.0	0.0	0.0	0.0	0.0	0.0	0.0	0.0	0.0	0.0	0.0	0.0	0.0	0.0	0.0	0.0	0.0	0
211	212	0x03986db5655d105969dde64832d382b88d8ba2fe	0	0.0	3396.11	244519.93	0	72	1	5	0	0.0	1.00414	0.839403	0.0	0.0	0.0	0.0	0.0	0.0	73	0.0	60.43698417	0.0	60.43698417	4.0	7.220323818	0.0	0.0	0.0	4.0	0.0	4.0	0.0	0.0	0.0	0.0	0.452211	5.0	1.805081	0.0	0.0	0.0	0.0	0.0	0.0	0.0	4.0	None
212	213	0x03a187998ad07f7eddff4e27cf0e4454004ad978	0	0.93	1748.94	111991.72	64	64	0	3	2	0.033484	0.223954	0.201675	0.032644	0.223114	0.200835	0.0	0.0	0.0	128	12.85341676	12.90717676	0.0	0.05376	0.0	0.0	0.0	0.0	0.0	0.0	0.0	0.0	0.0	0.0	0.0	0.0	0.0	0.0	0.0	0.0	0.0	0.0	0.0	0.0	0.0	0.0	0.0	0
213	214	0x03ac0df2b606bf96384394aa710f407975fb143e	0	0.0	2426.58	283910.03	0	117	1	6	0	0.0	1.249528	0.8542690000000001	0.0	0.0	0.0	0.0	0.0	0.0	118	0.0	99.94944496	0.0	99.94944496	4.0	4.367417237	0.0	0.0	0.0	4.0	0.0	4.0	0.0	0.0	0.0	0.0	0.0	2.207608	1.091854	0.0	0.0	0.0	0.0	0.0	0.0	0.0	4.0	None
214	215	0x03c0e9a2a106ebb0858bcf767613059edf72ef96	0	0.0	191.0	310191.97	0	1624	0	1	0	0.0	0.0	0.0	0.0	0.0	0.0	0.0	0.0	0.0	1624	0.0	0.0	0.0	0.0	2554.0	1.3999999999999998e-10	1.3999999999999998e-10	0.0	1.0	1.0	0.0	1.0	0.0	0.0	0.0	0.0	0.0	0.0	0.0	0.0	0.0	0.0	0.0	0.0	0.0	1.0	1.0	Nexium
215	216	0x03ca8d38701a176c62d043f2a2be9ca6af77a505	0	17.24	1420.14	293206.6	203	204	0	3	1	1.116909	29.007461	10.766147	1.113552	29.004104	10.815767999999998	0.0	0.0	0.0	407	2195.600877	2196.294011	0.0	0.6931341999999999	0.0	0.0	0.0	0.0	0.0	0.0	0.0	0.0	0.0	0.0	0.0	0.0	0.0	0.0	0.0	0.0	0.0	0.0	0.0	0.0	0.0	0.0	0.0	0
216	217	0x03d42acad7cdac001c80eb1443c24f18893eb2d0	0	3294.21	5448.4	1007930.98	129	107	0	50	57	0.0	716.0	43.940834	0.0	1000.0	35.926786	0.0	0.0	0.0	236	4634.55541	4701.6692189999985	0.0	67.11380848	173.0	13662312.15	12640855.43	0.0	36.0	75.0	0.0	65.0	0.0	0.0	0.0	0.0	0.0	2230000.0	140848.5789	0.0	2430500.0	166327.0451	0.0	0.0	0.0	27.0	65.0	Qtum
217	218	0x03d4b51226235046f9af5aa50d69e2d61c4c4214	0	18.7	365.31	408109.47	1058	1063	0	2	2	0.05027	4.2546800000000005	0.325509	0.04985	4.25426	0.32662800000000003	0.0	0.0	0.0	2121	345.5720759	346.0164569	0.0	0.444381	0.0	0.0	0.0	0.0	0.0	0.0	0.0	0.0	0.0	0.0	0.0	0.0	0.0	0.0	0.0	0.0	0.0	0.0	0.0	0.0	0.0	0.0	0.0	0
218	219	0x03d6bc0026c612d582313b30cefbd4f0381cbc9c	0	0.0	0.0	24.2	1	1	0	1	1	0.01	0.01	0.01	0.009418	0.009418	0.009418	0.0	0.0	0.0	2	0.009418468	0.01	0.0	0.000581532	0.0	0.0	0.0	0.0	0.0	0.0	0.0	0.0	0.0	0.0	0.0	0.0	0.0	0.0	0.0	0.0	0.0	0.0	0.0	0.0	0.0	0.0	0.0	0
219	220	0x03eda81520e409e40ec09ae5b199c0a96a9f101d	0	0.0	0.0	3.73	1	1	0	1	1	0.180717	0.180717	0.180717	0.179795	0.179795	0.179795	0.0	0.0	0.0	2	0.17979539600000002	0.18071719	0.0	0.000921794	0.0	0.0	0.0	0.0	0.0	0.0	0.0	0.0	0.0	0.0	0.0	0.0	0.0	0.0	0.0	0.0	0.0	0.0	0.0	0.0	0.0	0.0	0.0	0
220	221	0x041a1a4ade976df5a4fc0f4915f888ab3615b10e	0	9.49	11318.66	577697.67	47	51	0	4	1	0.010472	18.913706	0.8296979999999999	0.014595	18.912983	0.897617	0.0	0.0	0.0	98	42.18801585	42.31458197	0.0	0.126566116	1.0	1e-12	0.0	0.0	0.0	1.0	0.0	1.0	0.0	0.0	0.0	0.0	0.0	0.0	0.0	0.0	0.0	0.0	0.0	0.0	0.0	0.0	1.0	None
221	222	0x0422b3d347377aedcff3fd4c54d14a44128185ad	0	0.0	0.0	74.32	1	1	0	1	1	2.2	2.2	2.2	2.199496	2.199496	2.199496	0.0	0.0	0.0	2	2.199496	2.2	0.0	0.000504	0.0	0.0	0.0	0.0	0.0	0.0	0.0	0.0	0.0	0.0	0.0	0.0	0.0	0.0	0.0	0.0	0.0	0.0	0.0	0.0	0.0	0.0	0.0	0
222	223	0x0427333d1b503d1e5813ec98b68644d5fe2d4fd4	0	159.96	0.6	321.12	2	2	0	2	2	19.801367000000006	81.198633	50.5	17.86	83.139016	50.499508	0.0	0.0	0.0	4	100.9990158	101.0	0.0	0.000984218	0.0	0.0	0.0	0.0	0.0	0.0	0.0	0.0	0.0	0.0	0.0	0.0	0.0	0.0	0.0	0.0	0.0	0.0	0.0	0.0	0.0	0.0	0.0	0
223	224	0x042b7bad39d61ef7014dd399e1f23b328fd75697	0	3.23	0.0	9.68	3	2	0	2	3	634.304664	1366.695336	1000.5	0.0010279999999999998	1445.489175	666.999528	0.0	0.0	0.0	5	2000.998585	2001.0	0.0	0.001414909	0.0	0.0	0.0	0.0	0.0	0.0	0.0	0.0	0.0	0.0	0.0	0.0	0.0	0.0	0.0	0.0	0.0	0.0	0.0	0.0	0.0	0.0	0.0	0
224	225	0x04349ba34e04d2d1666e8ef68d79a34077781eb8	0	134.97	8427.96	898837.57	103	105	0	1	1	0.112939	1.395217	1.024937	1.008043	1.7774299999999998	1.042574	0.0	0.0	0.0	208	107.385162	107.6184304	0.0	0.23326833	2.0	8.02e-09	0.0	0.0	0.0	2.0	0.0	2.0	0.0	0.0	0.0	0.0	0.0	0.0	0.0	0.0	0.0	0.0	0.0	0.0	0.0	0.0	2.0	None
225	226	0x04368afcda1476656a26987c7818ee9215dadf8c	0	0.0	0.0	0.0	0	1	0	1	0	1.844472	1.844472	1.844472	0.0	0.0	0.0	0.0	0.0	0.0	1	0.0	1.84447207	0.0	1.84447207	6.0	343.1194733	0.0	0.0	0.0	6.0	0.0	6.0	0.0	0.0	0.0	0.0	0.0	303.814166	57.186579	0.0	0.0	0.0	0.0	0.0	0.0	0.0	6.0	None
226	227	0x043895203bdac0e76d9e8d0ec7c1059cebb48764	0	28424.74	23213.4	663716.47	16	9	0	6	13	0.003464	3.638719	0.711047	0.0	3.206184	0.398909	0.0	0.0	0.0	25	6.38254529	6.39942711	0.0	0.01688182	24.0	1466.858839	638.6908112000001	0.0	2.0	14.0	0.0	17.0	0.0	0.0	0.0	0.0	0.0	423.791551	73.34294200000002	5.872442	423.791551	159.672703	0.0	0.0	0.0	4.0	17.0	district0x
227	228	0x043b05c7e524dbe75232ea656b13b885ff589a24	0	329.02	1898.84	95469.27	42	43	0	1	2	0.099009	0.426663	0.106772	0.098589	0.426243	0.108894	0.0	0.0	0.0	85	4.57354835	4.59120935	0.0	0.017661000000000003	0.0	0.0	0.0	0.0	0.0	0.0	0.0	0.0	0.0	0.0	0.0	0.0	0.0	0.0	0.0	0.0	0.0	0.0	0.0	0.0	0.0	0.0	0.0	0
228	229	0x043d4ab5825162eff28f2edc17f7a0b1600eed32	0	0.0	3309.56	52953.02	0	16	1	2	0	0.0	208.57	75.747587	0.0	0.0	0.0	0.0	0.0	0.0	17	0.0	1211.9614	0.0	1211.9614	0.0	0.0	0.0	0.0	0.0	0.0	0.0	0.0	0.0	0.0	0.0	0.0	0.0	0.0	0.0	0.0	0.0	0.0	0.0	0.0	0.0	0.0	0.0	0
229	230	0x043f2375429bca5598cb4bf6ab7568907607fb9e	0	11.52	8965.07	314180.58	35	35	0	1	1	0.010005	0.049871	0.047967	0.008879999999999999	0.049421	0.047499	0.0	0.0	0.0	70	1.662474332	1.678830057	0.0	0.016355725	0.0	0.0	0.0	0.0	0.0	0.0	0.0	0.0	0.0	0.0	0.0	0.0	0.0	0.0	0.0	0.0	0.0	0.0	0.0	0.0	0.0	0.0	0.0	0
230	231	0x0440a7cd16bdb5218f10b73f1694c5b1731bb1f8	0	163.93	0.0	327.87	2	1	0	1	2	101.0	101.0	101.0	0.510483	100.488533	50.499508	0.0	0.0	0.0	3	100.9990158	101.0	0.0	0.000984218	0.0	0.0	0.0	0.0	0.0	0.0	0.0	0.0	0.0	0.0	0.0	0.0	0.0	0.0	0.0	0.0	0.0	0.0	0.0	0.0	0.0	0.0	0.0	0
231	232	0x04480c82733b712484b04beac80b35becca09b11	0	22.18	0.0	66.55	3	1	0	1	3	101.0	101.0	101.0	1.49916	61.722847	33.666149	0.0	0.0	0.0	4	100.998446	101.0	0.0	0.0015539999999999998	0.0	0.0	0.0	0.0	0.0	0.0	0.0	0.0	0.0	0.0	0.0	0.0	0.0	0.0	0.0	0.0	0.0	0.0	0.0	0.0	0.0	0.0	0.0	0
232	233	0x044a53b66b24c65c6807bedced72e3f8f9c66b29	0	1363.42	1856.04	790629.43	34	401	0	6	6	0.005	9.358682	2.768859	0.0	118.744842	32.655689	0.0	0.0	0.0	435	1110.293427	1110.312284	0.0	0.018856844	19.0	312938.7241	2.626935318	0.0	1.0	14.0	0.0	17.0	0.0	0.0	0.0	0.0	0.0	309199.0	17385.484669999998	2.626935	2.626935	2.626935	0.0	0.0	0.0	1.0	17.0	OmiseGO
233	234	0x0454e108e55ae3cb0fd4aec008ecf86b61c7bf6c	0	0.0	0.0	10.03	0	1	1	1	0	2.445368	2.445368	2.445368	0.0	0.0	0.0	0.0	0.0	0.0	2	0.0	2.44536818	0.0	2.44536818	0.0	0.0	0.0	0.0	0.0	0.0	0.0	0.0	0.0	0.0	0.0	0.0	0.0	0.0	0.0	0.0	0.0	0.0	0.0	0.0	0.0	0.0	0.0	0
234	235	0x0455681177ab7cb0f33657e5f67e835521aa2c7a	0	0.0	6436.01	585677.32	0	91	1	6	0	0.0	10.14	0.304631	0.0	0.0	0.0	0.0	0.0	0.0	92	0.0	27.72145346	0.0	27.72145346	5.0	5.854699717999999	0.0	0.0	0.0	4.0	0.0	5.0	0.0	0.0	0.0	0.0	0.0	4.774241	1.17094	0.0	0.0	0.0	0.0	0.0	0.0	0.0	5.0	None
235	236	0x04560b79a30f52167722db9a46f256c05e0c9921	0	0.0	781.62	1610.6	1	2	0	2	1	0.008004	0.01	0.009002	0.0	0.0	0.0	0.0	0.0	0.0	3	0.0	0.018003663	0.0	0.018003663	5.0	882.377	10.0	0.0	1.0	2.0	0.0	2.0	0.0	0.0	0.0	0.0	0.0	490.0	220.59425	10.0	10.0	10.0	0.0	0.0	0.0	1.0	2.0	SwarmCity
236	237	0x045aba14bce39ffd9bdf47c004f0fe8375110124	0	0.0	0.0	21.48	1	1	0	1	1	1.09336	1.09336	1.09336	1.092856	1.092856	1.092856	0.0	0.0	0.0	2	1.09285551	1.09335951	0.0	0.000504	0.0	0.0	0.0	0.0	0.0	0.0	0.0	0.0	0.0	0.0	0.0	0.0	0.0	0.0	0.0	0.0	0.0	0.0	0.0	0.0	0.0	0.0	0.0	0
237	238	0x045f0a42c272a9f765b5e0a78c484ce37efe3ea5	0	131125.24	56578.38	658299.15	2	7	0	5	2	0.02	158.0	23.718381	0.001	1.5	0.7505	0.0	0.0	0.0	9	1.501	166.02866730000005	0.0	164.52766730000005	14.0	5308.8702189999985	0.0	0.0	0.0	10.0	0.0	14.0	0.0	0.0	0.0	0.0	0.0	3172.363007	379.205016	0.0	0.0	0.0	0.0	0.0	0.0	0.0	14.0	None
238	239	0x046af5bd2705fab727d45168ea50dc1034c11861	0	3037.03	12801.65	76156.38	4	5	0	3	4	0.205	3.52	1.125	0.204559	4.519558999999999	1.405809	0.0	0.0	0.0	9	5.623236	5.625	0.0	0.0017640000000000004	0.0	0.0	0.0	0.0	0.0	0.0	0.0	0.0	0.0	0.0	0.0	0.0	0.0	0.0	0.0	0.0	0.0	0.0	0.0	0.0	0.0	0.0	0.0	0
239	240	0x04713ef7c2dd63d079caf3853f1759a1ab1bb70a	0	0.0	1647.44	228994.25	0	139	1	4	0	0.0	2.158244	1.087885	0.0	0.0	0.0	0.0	0.0	0.0	140	0.0	151.2160301	0.0	151.2160301	2.0	3.354770892	0.0	0.0	0.0	2.0	0.0	2.0	0.0	0.0	0.0	0.0	1.011585	2.343186	1.677385	0.0	0.0	0.0	0.0	0.0	0.0	0.0	2.0	None
240	241	0x04714428e4e534a3defadbc46bc4e46cc793ff9d	0	27916.36	2700.56	189102.7	6	8	0	2	2	0.004	12.9775	6.104675	0.0	48.8154	8.139128999999999	0.0	0.0	0.0	14	48.83477441	48.8374	0.0	0.00262559	3.0	100.0000001	1.15e-07	0.0	1.0	2.0	0.0	2.0	0.0	0.0	0.0	0.0	0.0	100.0	50.0	0.0	0.0	0.0	0.0	0.0	0.0	1.0	2.0	Bytom
241	242	0x047e2e663d8706d0d64d3eb69866d841a9d4bdc6	0	0.0	4049.26	226758.45	0	56	1	3	0	0.0	0.948767	0.535253	0.0	0.0	0.0	0.0	0.0	0.0	57	0.0	29.9741884	0.0	29.9741884	2.0	1.525076004	0.0	0.0	0.0	2.0	0.0	2.0	0.0	0.0	0.0	0.0	0.579609	0.945467	0.762538	0.0	0.0	0.0	0.0	0.0	0.0	0.0	2.0	None
242	243	0x0480f66a8e6c40b72d6ce78d1057d8d94eeecfcf	0	0.0	5931.59	338100.62	0	57	1	4	0	0.0	1.001188	0.453275	0.0	0.0	0.0	0.0	0.0	0.0	58	0.0	25.83669695	0.0	25.83669695	3.0	0.50507242	0.0	0.0	0.0	3.0	0.0	3.0	0.0	0.0	0.0	0.0	0.0	0.293632	0.168357	0.0	0.0	0.0	0.0	0.0	0.0	0.0	3.0	None
243	244	0x0481eb2557fb2e6af54422c3453bacfe155e1124	0	5.22	0.0	15.67	3	2	0	2	3	947.538859	1053.461141	1000.5	1.0	1625.409941	666.999528	0.0	0.0	0.0	5	2000.998585	2001.0	0.0	0.001414909	0.0	0.0	0.0	0.0	0.0	0.0	0.0	0.0	0.0	0.0	0.0	0.0	0.0	0.0	0.0	0.0	0.0	0.0	0.0	0.0	0.0	0.0	0.0	0
244	245	0x049857ab4bb3cb796f29b15709317713cadb4ee7	0	0.0	0.0	3.73	1	1	0	1	1	0.269876	0.269876	0.269876	0.269404	0.269404	0.269404	0.0	0.0	0.0	2	0.269403924	0.26987556	0.0	0.000471636	0.0	0.0	0.0	0.0	0.0	0.0	0.0	0.0	0.0	0.0	0.0	0.0	0.0	0.0	0.0	0.0	0.0	0.0	0.0	0.0	0.0	0.0	0.0	0
245	246	0x049aca9570f192fbef3b70c5d4a92be0bf53ad8b	0	0.0	0.0	14.03	1	1	0	1	1	10.172054	10.172054	10.172054	10.17155	10.17155	10.17155	0.0	0.0	0.0	2	10.17154968	10.17205368	0.0	0.000504	0.0	0.0	0.0	0.0	0.0	0.0	0.0	0.0	0.0	0.0	0.0	0.0	0.0	0.0	0.0	0.0	0.0	0.0	0.0	0.0	0.0	0.0	0.0	0
246	247	0x049d7b114b2eb19b606251edb95d59aa3909c157	0	23.86	0.49	72.55	3	2	0	2	3	41.414846	59.585154	50.5	0.2	90.0	33.665992	0.0	0.0	0.0	5	100.9979759	101.0	0.0	0.002024127	0.0	0.0	0.0	0.0	0.0	0.0	0.0	0.0	0.0	0.0	0.0	0.0	0.0	0.0	0.0	0.0	0.0	0.0	0.0	0.0	0.0	0.0	0.0	0
247	248	0x04a3084aa73481e9cb04d0a7b0df3c896cb1b1e2	0	0.0	0.0	71.75	1	1	0	1	1	10.0	10.0	10.0	9.9978	9.9978	9.9978	0.0	0.0	0.0	2	9.9978	10.0	0.0	0.0022	0.0	0.0	0.0	0.0	0.0	0.0	0.0	0.0	0.0	0.0	0.0	0.0	0.0	0.0	0.0	0.0	0.0	0.0	0.0	0.0	0.0	0.0	0.0	0
248	249	0x04a91c65105d159d25995682a8a21a0375321b02	0	0.0	0.0	330.62	1	1	0	1	1	1.0	1.0	1.0	0.99938	0.99938	0.99938	0.0	0.0	0.0	2	0.99938	1.0	0.0	0.00062	0.0	0.0	0.0	0.0	0.0	0.0	0.0	0.0	0.0	0.0	0.0	0.0	0.0	0.0	0.0	0.0	0.0	0.0	0.0	0.0	0.0	0.0	0.0	0
249	250	0x04aec1e843907668fded23b6f8814ef5396082e7	0	0.0	0.0	598.23	1	1	0	1	1	0.18	0.18	0.18	0.17937999999999998	0.17937999999999998	0.17937999999999998	0.0	0.0	0.0	2	0.17937999999999998	0.18	0.0	0.00062	0.0	0.0	0.0	0.0	0.0	0.0	0.0	0.0	0.0	0.0	0.0	0.0	0.0	0.0	0.0	0.0	0.0	0.0	0.0	0.0	0.0	0.0	0.0	0
250	251	0x04c5e7aed80f635a54ad5494b6fa0a2e33743e6f	0	276.53	2096.14	203015.42	105	83	0	14	42	0.010921	206.387437	36.757033	0.0	285.0	29.054867	0.0	0.0	0.0	188	3050.7610210000007	3050.833773	0.0	0.072752844	73.0	58970.28387000001	58970.28387000001	0.0	29.0	3.0	0.0	3.0	0.0	0.0	0.0	0.0	2.11985	5532.279128	1340.233724	68.745059	10201.19386	2033.458065	0.0	0.0	0.0	3.0	3.0	EOS
251	252	0x04c6570d3aaf10230fd87f73424352a77ba2bf46	0	166.16	0.21	332.73	2	2	0	2	2	34.431689	66.568311	50.5	0.005	100.993974	50.499487	0.0	0.0	0.0	4	100.9989738	101.0	0.0	0.001026218	0.0	0.0	0.0	0.0	0.0	0.0	0.0	0.0	0.0	0.0	0.0	0.0	0.0	0.0	0.0	0.0	0.0	0.0	0.0	0.0	0.0	0.0	0.0	0
252	253	0x04cb9baa9e5fdea5f7e8bae6c42133b0acbfbe47	0	0.0	0.0	2.8	1	1	0	1	1	64.867547	64.867547	64.867547	64.86670699999999	64.86670699999999	64.86670699999999	0.0	0.0	0.0	2	64.86670699999999	64.867547	0.0	0.00084	0.0	0.0	0.0	0.0	0.0	0.0	0.0	0.0	0.0	0.0	0.0	0.0	0.0	0.0	0.0	0.0	0.0	0.0	0.0	0.0	0.0	0.0	0.0	0
253	254	0x04cec571a0758001a9d03533d54e643a9fa7dcbb	0	2104.21	5422.52	17157.67	3	2	0	2	3	0.064612	0.13358699999999998	0.0991	0.0	0.132123	0.065425	0.0	0.0	0.0	5	0.196273576	0.19819913	0.0	0.001925554	5.0	126.22602240000002	126.22602240000002	0.0	1.0	1.0	0.0	1.0	0.0	0.0	0.0	0.0	26.409370000000006	40.021589	31.556506	126.226022	126.226022	126.226022	0.0	0.0	0.0	1.0	1.0	Golem
254	255	0x04e08107946d1e42d109e67695c43ca1e42638cd	0	106.06	7808.66	791365.95	99	100	0	2	3	0.198197	3.0	1.048997	0.7903859999999999	2.999392	1.058727	0.0	0.0	0.0	199	104.8139938	104.8997309	0.0	0.08573712	0.0	0.0	0.0	0.0	0.0	0.0	0.0	0.0	0.0	0.0	0.0	0.0	0.0	0.0	0.0	0.0	0.0	0.0	0.0	0.0	0.0	0.0	0.0	0
255	256	0x04e3a85ccc9f84c6672668ef0968321bcabdfa00	0	80.35	0.84	323.08	4	2	0	2	3	34.634686	66.365314	50.5	0.001	56.760195	25.249508	0.0	0.0	0.0	6	100.9980316	101.0	0.0	0.001968437	0.0	0.0	0.0	0.0	0.0	0.0	0.0	0.0	0.0	0.0	0.0	0.0	0.0	0.0	0.0	0.0	0.0	0.0	0.0	0.0	0.0	0.0	0.0	0
256	257	0x04f06845f36f380dae5152daa7c4db2b857c15dd	0	165.27	0.7	331.93	2	2	0	2	2	4.8089629999999985	96.191037	50.5	0.0295	100.969474	50.499487	0.0	0.0	0.0	4	100.9989738	101.0	0.0	0.001026218	0.0	0.0	0.0	0.0	0.0	0.0	0.0	0.0	0.0	0.0	0.0	0.0	0.0	0.0	0.0	0.0	0.0	0.0	0.0	0.0	0.0	0.0	0.0	0
257	258	0x04fceacbd91950a3f1e7f91b16476b609c83a762	0	36.82	2261.81	55167.15	24	24	0	2	1	0.09475	30.655145	11.543095	0.094308	30.654702	11.542642	0.0	0.0	0.0	48	277.0234066	277.0342855	0.0	0.010878908	0.0	0.0	0.0	0.0	0.0	0.0	0.0	0.0	0.0	0.0	0.0	0.0	0.0	0.0	0.0	0.0	0.0	0.0	0.0	0.0	0.0	0.0	0.0	0
258	259	0x04ff2ba5884f8a52de19d0a76cb8f6f266754c6b	0	2059.98	7971.34	575636.87	55	58	0	16	2	0.002182	17.430083	2.265128	0.001762	17.429647	2.391085	0.0	0.0	0.0	113	131.50968970000002	131.3774116	0.0	-0.132278095	0.0	0.0	0.0	0.0	0.0	0.0	0.0	0.0	0.0	0.0	0.0	0.0	0.0	0.0	0.0	0.0	0.0	0.0	0.0	0.0	0.0	0.0	0.0	0
259	260	0x0505c3ba680f49a46ab500b8a39a8bd396d93875	0	0.0	7559.25	226777.48	0	30	1	2	0	0.0	1.003153	0.8936209999999999	0.0	0.0	0.0	0.0	0.0	0.0	31	0.0	26.80862106	0.0	26.80862106	1.0	0.980517247	0.0	0.0	0.0	1.0	0.0	1.0	0.0	0.0	0.0	0.0	0.980517	0.980517	0.980517	0.0	0.0	0.0	0.0	0.0	0.0	0.0	1.0	None
260	261	0x050d63c4e59082049a33d5d3f6d4d2bbfb331723	0	0.0	0.0	48.88	1	1	0	1	1	0.2955	0.2955	0.2955	0.294453	0.294453	0.294453	0.0	0.0	0.0	2	0.294453043	0.2955	0.0	0.001046957	0.0	0.0	0.0	0.0	0.0	0.0	0.0	0.0	0.0	0.0	0.0	0.0	0.0	0.0	0.0	0.0	0.0	0.0	0.0	0.0	0.0	0.0	0.0	0
261	262	0x050ecb95bb0bc5a5ce7f0b8920b4c704d0e1fca7	0	23.84	0.18	71.9	3	2	0	2	3	13.438295000000002	87.561705	50.5	5.026049	90.922403	33.666151	0.0	0.0	0.0	5	100.9984519	101.0	0.0	0.001548055	0.0	0.0	0.0	0.0	0.0	0.0	0.0	0.0	0.0	0.0	0.0	0.0	0.0	0.0	0.0	0.0	0.0	0.0	0.0	0.0	0.0	0.0	0.0	0
262	263	0x050f6030f6c80387fd061c5f2bbb32f9a7648e80	0	0.0	0.0	1.58	1	1	0	1	1	0.329405	0.329405	0.329405	0.32886	0.32886	0.32886	0.0	0.0	0.0	2	0.328860356	0.32940511	0.0	0.000544754	0.0	0.0	0.0	0.0	0.0	0.0	0.0	0.0	0.0	0.0	0.0	0.0	0.0	0.0	0.0	0.0	0.0	0.0	0.0	0.0	0.0	0.0	0.0	0
263	264	0x0510156b8080e359f3ef29386634e0fefdd2495f	0	18.32	0.0	54.97	3	1	0	1	3	101.0	101.0	101.0	0.888357	66.90730400000001	33.666149	0.0	0.0	0.0	4	100.998446	101.0	0.0	0.0015539999999999998	0.0	0.0	0.0	0.0	0.0	0.0	0.0	0.0	0.0	0.0	0.0	0.0	0.0	0.0	0.0	0.0	0.0	0.0	0.0	0.0	0.0	0.0	0.0	0
264	265	0x051b7f66f9186e04333e105fbcb4af7cc21e8e07	0	0.0	8540.11	204962.67	0	24	1	2	0	0.0	300.0	54.27416700000001	0.0	0.0	0.0	0.0	0.0	0.0	25	0.0	1302.58	0.0	1302.58	4.0	616.3971547	0.0	0.0	0.0	4.0	0.0	4.0	0.0	0.0	0.0	0.0	1.0	600.0	154.099289	0.0	0.0	0.0	0.0	0.0	0.0	0.0	4.0	None
265	266	0x051e395eefe31c8bd8d8546127ee8d6e0bfeec57	0	19815.22	106764.47	917999.92	14	6	0	6	9	0.0043100000000000005	1.57814	0.68577	0.0008039999999999999	2.281507	0.461588	0.0	0.0	0.0	20	6.462237	4.11461982	0.0	-2.34761718	0.0	0.0	0.0	0.0	0.0	0.0	0.0	0.0	0.0	0.0	0.0	0.0	0.0	0.0	0.0	0.0	0.0	0.0	0.0	0.0	0.0	0.0	0.0	0
266	267	0x0536806df512d6cdde913cf95c9886f65b1d3462	0	6.14	62.16	61584.9	9997	3	3128	1	1371	10.0	25.0	15.0	0.0	0.002843	1e-06	0.0	0.0	0.0	13128	0.005608327	45.0	0.0	44.99439167	0.0	0.0	0.0	0.0	0.0	0.0	0.0	0.0	0.0	0.0	0.0	0.0	0.0	0.0	0.0	0.0	0.0	0.0	0.0	0.0	0.0	0.0	0.0	0
267	268	0x0540db24a0b7d9f1f70e915a1e4c4913cdd0e3e0	0	8521.89	7446.07	681582.07	66	16	0	10	26	0.005	20.0	7.203399	0.0	25.0	1.745379	0.0	0.0	0.0	82	115.195	115.2543787	0.0	0.059378699999999986	75.0	1845518.275	1651170.1930000002	0.0	14.0	23.0	0.0	27.0	0.0	0.0	0.0	0.0	0.0	637233.0	54279.94925	0.0	418250.0	40272.44373	0.0	0.0	0.0	10.0	27.0	Identity Hub Token
268	269	0x05498d2e0ceae89926c2a0e476fc905f722600e5	0	23.55	0.44	71.53	3	2	0	2	3	15.38407	85.61593	50.5	1.0446799999999998	78.594978	33.666148	0.0	0.0	0.0	5	100.9984444	101.0	0.0	0.001555573	0.0	0.0	0.0	0.0	0.0	0.0	0.0	0.0	0.0	0.0	0.0	0.0	0.0	0.0	0.0	0.0	0.0	0.0	0.0	0.0	0.0	0.0	0.0	0
269	270	0x054eba3784c06a358f4516643b2412dc8a121408	0	0.0	0.0	0.0	0	1	0	1	0	0.126419	0.126419	0.126419	0.0	0.0	0.0	0.0	0.0	0.0	1	0.0	0.12641884	0.0	0.12641884	5.0	39.25158233	0.0	0.0	0.0	5.0	0.0	5.0	0.0	0.0	0.0	0.0	0.0	34.597149	7.850316	0.0	0.0	0.0	0.0	0.0	0.0	0.0	5.0	None
270	271	0x0550b952a398cb1dda970e9e4d4d72d0a0518284	0	1.24	0.07	3.87	3	2	0	2	3	963.86285	1037.13715	1000.5	0.02	1057.5670220000004	666.999528	0.0	0.0	0.0	5	2000.998585	2001.0	0.0	0.001414909	0.0	0.0	0.0	0.0	0.0	0.0	0.0	0.0	0.0	0.0	0.0	0.0	0.0	0.0	0.0	0.0	0.0	0.0	0.0	0.0	0.0	0.0	0.0	0
271	272	0x055de08e00c27d5bacd592fadda4e0e3cb499753	0	32184.54	45861.57	417584.63	3	7	0	5	2	0.735	302.7	51.506429	1.0	329.542102	120.180701	0.0	0.0	0.0	10	360.542102	360.545	0.0	0.002898	11.0	9166.382878	0.0	0.0	0.0	10.0	0.0	11.0	0.0	0.0	0.0	0.0	0.0	6485.58992	833.307534	0.0	0.0	0.0	0.0	0.0	0.0	0.0	11.0	None
272	273	0x05643de9716f7fc02f301486f0ce960cdd5e5f4b	0	4222.44	1244.43	68666.87	3	45	0	5	1	0.049002	2.323534	0.133748	0.358039	3.3813190000000004	2.0057720000000003	0.0	0.0	0.0	48	6.017316658	6.018639658	0.0	0.001323	1.0	0.015662224	0.0	0.0	0.0	1.0	0.0	1.0	0.0	0.0	0.0	0.0	0.015662	0.015662	0.015662	0.0	0.0	0.0	0.0	0.0	0.0	0.0	1.0	None
273	274	0x0569497f5a5c2f5fadeb01d2b63f83754c49ac3c	0	157.73	0.0	315.47	2	1	0	1	2	101.0	101.0	101.0	0.200338	100.798678	50.499508	0.0	0.0	0.0	3	100.9990158	101.0	0.0	0.000984218	0.0	0.0	0.0	0.0	0.0	0.0	0.0	0.0	0.0	0.0	0.0	0.0	0.0	0.0	0.0	0.0	0.0	0.0	0.0	0.0	0.0	0.0	0.0	0
274	275	0x0583c3c6f0d5f8c6f84b851700617d4e55bdc649	0	26.52	0.0	53.03	2	1	0	1	2	101.0	101.0	101.0	25.0	75.99895	50.499475	0.0	0.0	0.0	3	100.99895	101.0	0.0	0.00105	0.0	0.0	0.0	0.0	0.0	0.0	0.0	0.0	0.0	0.0	0.0	0.0	0.0	0.0	0.0	0.0	0.0	0.0	0.0	0.0	0.0	0.0	0.0	0
275	276	0x0587a3525b5782ae7c13815a535cbf3927e237ff	0	0.0	0.0	382.15	1	1	0	1	1	0.05	0.05	0.05	0.04938	0.04938	0.04938	0.0	0.0	0.0	2	0.04938	0.05	0.0	0.00062	0.0	0.0	0.0	0.0	0.0	0.0	0.0	0.0	0.0	0.0	0.0	0.0	0.0	0.0	0.0	0.0	0.0	0.0	0.0	0.0	0.0	0.0	0.0	0
276	277	0x058a14f94ddc08dffea9d8013faa9ee4d0d05c0d	0	161.55	0.63	324.37	2	2	0	2	2	47.455407	53.544593000000006	50.5	0.088853	100.910162	50.499508	0.0	0.0	0.0	4	100.9990158	101.0	0.0	0.000984218	0.0	0.0	0.0	0.0	0.0	0.0	0.0	0.0	0.0	0.0	0.0	0.0	0.0	0.0	0.0	0.0	0.0	0.0	0.0	0.0	0.0	0.0	0.0	0
277	278	0x058a99632be743ad9722c639b5aa707b0562653f	0	0.0	0.0	12.82	1	1	0	1	1	0.142549	0.142549	0.142549	0.141929	0.141929	0.141929	0.0	0.0	0.0	2	0.14192875	0.14254875	0.0	0.00062	0.0	0.0	0.0	0.0	0.0	0.0	0.0	0.0	0.0	0.0	0.0	0.0	0.0	0.0	0.0	0.0	0.0	0.0	0.0	0.0	0.0	0.0	0.0	0
278	279	0x0593e534443a3eb3b77a8b65dff01486e7993d29	0	1.12	0.07	3.52	3	2	0	2	3	961.770935	1039.229065	1000.5	0.28	1059.086518	666.999528	0.0	0.0	0.0	5	2000.998585	2001.0	0.0	0.001414909	0.0	0.0	0.0	0.0	0.0	0.0	0.0	0.0	0.0	0.0	0.0	0.0	0.0	0.0	0.0	0.0	0.0	0.0	0.0	0.0	0.0	0.0	0.0	0
279	280	0x0597b0cf9255f1ea775c4f1dbd64d8541f4c556b	0	34782.5	52001.03	607484.77	7	7	0	2	3	0.026084	2.49125	0.928535	0.0	6.1	0.926766	0.0	0.0	0.0	14	6.4873635	6.49974161	0.0	0.01237811	11.0	99.9379237	1.6600000000000006e-11	0.0	3.0	6.0	0.0	5.0	0.0	0.0	0.0	0.0	0.0	92.17363	14.276846	0.0	0.0	0.0	0.0	0.0	0.0	1.0	5.0	Celsius
280	281	0x0599b69fc510ee7ad786501631616e8271548737	0	0.0	0.0	2312.95	1	1	0	1	1	0.062141	0.062141	0.062141	0.06152100000000001	0.06152100000000001	0.06152100000000001	0.0	0.0	0.0	2	0.061521135	0.062141135	0.0	0.00062	0.0	0.0	0.0	0.0	0.0	0.0	0.0	0.0	0.0	0.0	0.0	0.0	0.0	0.0	0.0	0.0	0.0	0.0	0.0	0.0	0.0	0.0	0.0	0
281	282	0x059c1a160eb12a884513f769d39d46b428ebc82d	0	3.62	0.0	10.87	3	2	0	2	3	493.535504	1507.464496	1000.5	3.829528	1962.022187	666.999528	0.0	0.0	0.0	5	2000.998585	2001.0	0.0	0.001414909	0.0	0.0	0.0	0.0	0.0	0.0	0.0	0.0	0.0	0.0	0.0	0.0	0.0	0.0	0.0	0.0	0.0	0.0	0.0	0.0	0.0	0.0	0.0	0
282	283	0x05a999ab99efa89852bf707173309573fae58411	0	0.0	3420.64	283913.38	0	83	1	5	0	0.0	1.005665	0.801673	0.0	0.0	0.0	0.0	0.0	0.0	84	0.0	66.53886848	0.0	66.53886848	2.0	1.816217033	0.0	0.0	0.0	2.0	0.0	2.0	0.0	0.0	0.0	0.0	0.7601859999999999	1.056031	0.908109	0.0	0.0	0.0	0.0	0.0	0.0	0.0	2.0	None
283	284	0x05ac993b8ffb0bba70431edf96e339ababec91b5	0	0.0	0.0	5.8	1	1	0	1	1	0.1094	0.1094	0.1094	0.10861400000000003	0.10861400000000003	0.10861400000000003	0.0	0.0	0.0	2	0.10861394	0.1094	0.0	0.00078606	0.0	0.0	0.0	0.0	0.0	0.0	0.0	0.0	0.0	0.0	0.0	0.0	0.0	0.0	0.0	0.0	0.0	0.0	0.0	0.0	0.0	0.0	0.0	0
284	285	0x05ba1b7e69662de5a4740d40b002e3ac166eac7c	0	305.22	264489.01	794993.12	5	3	0	3	5	0.039911	13.04	4.3732739999999986	0.003722	12.774462	2.623575	0.0	0.0	0.0	8	13.11787617	13.11982281	0.0	0.00194664	0.0	0.0	0.0	0.0	0.0	0.0	0.0	0.0	0.0	0.0	0.0	0.0	0.0	0.0	0.0	0.0	0.0	0.0	0.0	0.0	0.0	0.0	0.0	0
285	286	0x05bfe4897ef55b5b1dde1ab3ce4570d47025da7e	0	1.03	12437.77	199020.9	16	16	0	14	1	0.00105	4.7995800000000015	1.703401	0.00063	4.79916	1.702504	0.0	0.0	0.0	32	27.24006672	27.25442392	0.0	0.0143572	0.0	0.0	0.0	0.0	0.0	0.0	0.0	0.0	0.0	0.0	0.0	0.0	0.0	0.0	0.0	0.0	0.0	0.0	0.0	0.0	0.0	0.0	0.0	0
286	287	0x05c9a130cdb3c900e63f9c5056b9b2252195f741	0	39172.64	52599.21	341341.32	2	5	0	4	2	0.002	0.52057	0.119699	0.00375	0.594055	0.29890300000000003	0.0	0.0	0.0	7	0.59780523	0.59849623	0.0	0.000691	1.0	0.044781199999999986	0.0	0.0	0.0	1.0	0.0	1.0	0.0	0.0	0.0	0.0	0.044781	0.044781	0.044781	0.0	0.0	0.0	0.0	0.0	0.0	0.0	1.0	None
287	288	0x05d61bbd3367f3d2f3615a1d6de324afa373f1be	0	163.19	0.37	327.12	2	2	0	2	2	38.25369600000001	62.746304	50.5	0.017279	100.981737	50.499508	0.0	0.0	0.0	4	100.9990158	101.0	0.0	0.000984218	0.0	0.0	0.0	0.0	0.0	0.0	0.0	0.0	0.0	0.0	0.0	0.0	0.0	0.0	0.0	0.0	0.0	0.0	0.0	0.0	0.0	0.0	0.0	0
288	289	0x05dc4b40c3e5b47cea0ca3ab432aed13c7f882ab	0	29673.5	9589.24	710352.4	22	6	0	3	12	0.018000000000000002	5.838246	2.079205	0.0	5.8	0.560875	0.0	0.0	0.0	28	12.33924	12.4752274	0.0	0.1359874	35.0	127361.4365	104367.9083	0.0	7.0	18.0	0.0	19.0	0.0	0.0	0.0	0.0	0.0	55000.0	4898.516788	0.0	55000.0	11596.43426	0.0	0.0	0.0	6.0	19.0	EOS
289	290	0x05fed1e2ca2c2cab8f004f53f92168d2d73e6cab	0	0.0	0.0	57.7	1	1	0	1	1	6.0	6.0	6.0	5.998953	5.998953	5.998953	0.0	0.0	0.0	2	5.998953042999999	6.0	0.0	0.001046957	0.0	0.0	0.0	0.0	0.0	0.0	0.0	0.0	0.0	0.0	0.0	0.0	0.0	0.0	0.0	0.0	0.0	0.0	0.0	0.0	0.0	0.0	0.0	0
290	291	0x0612c225012349b3d42c96ebb85c7d8aa8444720	0	95997.34	24287.63	889416.88	8	5	0	4	8	0.205889	9.116984	3.845298	0.0	9.0	2.376145	0.0	0.0	0.0	13	19.00916063	19.22649206	0.0	0.217331427	21.0	12013.59284	2925.806	0.0	2.0	12.0	0.0	17.0	0.0	0.0	0.0	0.0	0.0	4320.0	632.29436	249.49	2676.316	1462.9029999999998	0.0	0.0	0.0	2.0	17.0	ZRX
291	292	0x0626db45ea2122cbd67b9a7ca2bde1b29e0113a5	0	570.27	80707.17	323969.2	2	4	0	3	1	0.0	0.995	0.4095	0.5	0.5	0.5	0.0	0.0	0.0	6	1.0	1.638	0.0	0.638	32.0	24681.71513	0.0	0.0	0.0	15.0	0.0	25.0	0.0	0.0	0.0	0.0	0.0	16888.0	771.3035980000002	0.0	0.0	0.0	0.0	0.0	0.0	0.0	25.0	None
292	293	0x062f954b3abd1440e0c2b37db97ac29f6e0f29e2	0	8252.81	13955.93	801929.58	16	48	0	5	4	0.005	56.671765	6.404237	0.0	73.778867	19.212001	0.0	0.0	0.0	64	307.3920092	307.4033737	0.0	0.011364502	3.0	601.0665275	1.06652749	0.0	1.0	2.0	0.0	2.0	0.0	0.0	0.0	0.0	1.066527	600.0	300.5332640000001	1.066527	1.066527	1.066527	0.0	0.0	0.0	1.0	2.0	OmiseGO
293	294	0x06337c9befff13aaf743348997359fec5a53fb6d	0	0.0	1619.66	226752.87	0	140	1	3	0	0.0	4.24027	1.6873240000000005	0.0	0.0	0.0	0.0	0.0	0.0	141	0.0	236.22537480000003	0.0	236.22537480000003	2.0	3.884870478	0.0	0.0	0.0	2.0	0.0	2.0	0.0	0.0	0.0	0.0	0.591335	3.293536	1.942435	0.0	0.0	0.0	0.0	0.0	0.0	0.0	2.0	None
294	295	0x0634c54ce082404d03849b4eee14cb3537525e01	0	4559.52	11437.51	755957.72	73	37	0	15	40	0.035	200.0	32.229119	0.0	200.0	16.534022	0.0	0.0	0.0	110	1206.983613	1192.477393	0.0	-14.50622072	101.0	636725.1577	359931.564	0.0	12.0	27.0	0.0	28.0	0.0	0.0	0.0	0.0	0.0	150000.0	7490.884209000002	0.0	150000.0	22495.72275	0.0	0.0	0.0	9.0	28.0	EOS
295	296	0x0640c86cf78ac0d5bc5e84d5f6941c7a37d70715	0	1.24	0.07	3.87	3	2	0	2	3	963.80289	1037.19711	1000.5	0.1	1058.048047	666.999528	0.0	0.0	0.0	5	2000.998585	2001.0	0.0	0.001414909	0.0	0.0	0.0	0.0	0.0	0.0	0.0	0.0	0.0	0.0	0.0	0.0	0.0	0.0	0.0	0.0	0.0	0.0	0.0	0.0	0.0	0.0	0.0	0
296	297	0x06419404a7ffcd7467245f5db1e47ec5f9e3391d	0	5217.07	5819.92	994303.05	127	57	0	37	67	0.0	26.0	5.386577	0.0	20.0	2.648994	0.0	0.0	0.0	184	336.4221974	307.0349073000001	0.0	-29.38729011	141.0	712018.2797	438852.9105	0.0	20.0	60.0	0.0	60.0	0.0	0.0	0.0	0.0	0.0	139999.0	7574.66255	0.0	104000.0	9337.295969	0.0	0.0	0.0	20.0	58.0	EOS
297	298	0x0642b24712e685a0122077b8a43153baa000b369	0	1281.65	920.14	254225.08	128	98	0	51	88	0.005	49.999	3.679377	0.006597	34.999992	2.8160580000000004	0.0	0.0	0.0	226	360.4554334	360.5789308	0.0	0.12349736	1.0	51.4567374	0.0	0.0	0.0	1.0	0.0	1.0	0.0	0.0	0.0	0.0	51.456737	51.456737	51.456737	0.0	0.0	0.0	0.0	0.0	0.0	0.0	1.0	None
298	299	0x0644050724b45de35853c4153dcaffbc32a22ec8	0	2.48	3660.15	14650.52	4	4	0	3	1	10.77	77.98497900000002	31.887495	10.769478	77.98454100000002	31.886743	0.0	0.0	0.0	8	127.5469736	127.549979	0.0	0.003005425	0.0	0.0	0.0	0.0	0.0	0.0	0.0	0.0	0.0	0.0	0.0	0.0	0.0	0.0	0.0	0.0	0.0	0.0	0.0	0.0	0.0	0.0	0.0	0
299	300	0x064c5815cac04ccacc03afa9f4fb4c68f98a9194	0	0.0	3067.91	518476.32	0	169	1	4	0	0.0	7.0	0.233656	0.0	0.0	0.0	0.0	0.0	0.0	170	0.0	39.48784328	0.0	39.48784328	2.0	1.960334547	0.0	0.0	0.0	2.0	0.0	2.0	0.0	0.0	0.0	0.0	0.618446	1.341888	0.980167	0.0	0.0	0.0	0.0	0.0	0.0	0.0	2.0	None
300	301	0x0678c062da87a753a5333955cdc32ec2814472c6	0	27805.31	46509.98	955991.27	21	8	0	8	10	0.0	10.0	2.663289	0.0	10.0	1.29619	0.0	0.0	0.0	29	27.22	21.306310600000003	0.0	-5.9136894	22.0	2971.184379	2559.591034	0.0	7.0	7.0	0.0	13.0	0.0	0.0	0.0	0.0	0.0	1323.982567	198.078959	0.0	1459.591034	365.655862	0.0	0.0	0.0	6.0	13.0	Golem
301	302	0x068ef023b48bb4f445429434b000d90560524d4f	0	1073.76	1476.59	24563.1	16	5	0	4	5	0.21633400000000005	6.999559	3.062821	0.0	7.557834	0.955726	0.0	0.0	0.0	21	15.29161136	15.31410258	0.0	0.022491225	7.0	241.2011022	241.2011022	0.0	3.0	3.0	0.0	3.0	0.0	0.0	0.0	0.0	29.129759000000004	113.660785	80.400367	0.029759	113.660785	60.300276	0.0	0.0	0.0	3.0	3.0	Reputation
302	303	0x0690b9957bbc960f865f9262e4ba4f7a2db80bb4	0	4.14	8490.96	16990.2	2	2	0	2	2	0.057632	0.809245	0.433439	0.056832000000000014	0.8083560000000001	0.432594	0.0	0.0	0.0	4	0.865188098	0.86687716	0.0	0.001689062	0.0	0.0	0.0	0.0	0.0	0.0	0.0	0.0	0.0	0.0	0.0	0.0	0.0	0.0	0.0	0.0	0.0	0.0	0.0	0.0	0.0	0.0	0.0	0
303	304	0x06993321df90da3f4a00a69b6eddbc2028a46c4e	0	24.9	0.0	323.72	13	1	0	1	12	101.0	101.0	101.0	0.001803	96.491637	7.768725999999999	0.0	0.0	0.0	14	100.9934402	101.0	0.0	0.00655978	0.0	0.0	0.0	0.0	0.0	0.0	0.0	0.0	0.0	0.0	0.0	0.0	0.0	0.0	0.0	0.0	0.0	0.0	0.0	0.0	0.0	0.0	0.0	0
304	305	0x069fa545da7c7d9b2559de7fa14f387e0243dac4	0	0.0	2606.57	226771.23	0	87	1	4	0	0.0	1.008521	0.940666	0.0	0.0	0.0	0.0	0.0	0.0	88	0.0	81.8379298	0.0	81.8379298	3.0	3.721844893	0.0	0.0	0.0	3.0	0.0	3.0	0.0	0.0	0.0	0.0	0.741445	2.0	1.240615	0.0	0.0	0.0	0.0	0.0	0.0	0.0	3.0	None
305	306	0x06a31917e7ca4b48602f160f4aa996299d1e022d	0	160.51	0.0	321.02	2	1	0	1	2	101.0	101.0	101.0	5.0	95.999016	50.499508	0.0	0.0	0.0	3	100.9990158	101.0	0.0	0.000984218	0.0	0.0	0.0	0.0	0.0	0.0	0.0	0.0	0.0	0.0	0.0	0.0	0.0	0.0	0.0	0.0	0.0	0.0	0.0	0.0	0.0	0.0	0.0	0
306	307	0x06b0c7d2dd010eac9c109bd412bcbc663feb2656	0	57.51	28749.02	980450.8	5051	24	0	7	7	0.0	49.995	8.711833	0.0	50.0	0.122372	0.0	0.0	0.0	5075	618.0984913	209.0839809	0.0	-409.0145104	7.0	1996.848229	1.13e-07	0.0	1.0	6.0	0.0	6.0	0.0	0.0	0.0	0.0	0.0	1108.2019300000004	332.808038	0.0	0.0	0.0	0.0	0.0	0.0	1.0	6.0	Tronix
307	308	0x06b3c48734bee49e932415d51a34301519fc86c0	0	0.0	10548.62	116034.77	0	11	1	6	0	0.0	16.874694	5.241467	0.0	0.0	0.0	0.0	0.0	0.0	12	0.0	57.65614122	0.0	57.65614122	2.0	6.606344016	0.0	0.0	0.0	2.0	0.0	2.0	0.0	0.0	0.0	0.0	1.606344	5.0	3.303172	0.0	0.0	0.0	0.0	0.0	0.0	0.0	2.0	None
308	309	0x06b582d3672efaf804ed5a63036106108ee4b326	0	794.29	531.76	478627.65	67	800	0	1	3	2.475	9.674596	4.902757	0.0	513.0	58.539899	0.0	0.0	0.0	867	3922.173238	3922.205556	0.0	0.032317878	4.0	533.2427416	2.291240783	0.0	1.0	3.0	0.0	3.0	0.0	0.0	0.0	0.0	2.164149	528.787351	177.747581	2.291241	2.291241	2.291241	0.0	0.0	0.0	1.0	3.0	OmiseGO
309	310	0x06b5befd795c028c84b500094eec0fbee019d696	0	24.04	1.01	74.15	3	2	0	2	3	27.094987	73.905013	50.5	0.903468	61.52335	33.666159	0.0	0.0	0.0	5	100.998477	101.0	0.0	0.001523001	0.0	0.0	0.0	0.0	0.0	0.0	0.0	0.0	0.0	0.0	0.0	0.0	0.0	0.0	0.0	0.0	0.0	0.0	0.0	0.0	0.0	0.0	0.0	0
310	311	0x06b6191d1984836d05e9b719d4e902f4c26bb1b9	0	14354.08	2854.57	443352.32	11	100	0	3	8	0.014109	0.124775	0.04984	0.0	2.0	0.452565	0.0	0.0	0.0	111	4.978214262	4.983953164	0.0	0.005738902	12.0	1139.211917	388.6963663	0.0	1.0	8.0	0.0	7.0	0.0	0.0	0.0	0.0	0.0	364.725268	103.56472	388.696366	388.696366	388.696366	0.0	0.0	0.0	1.0	7.0	Golem
311	312	0x06b7deefed2ec1720b94c3caf9cb633f49d3bc3e	0	0.0	155.33	15909.2	1	2	0	1	1	0.262575	2.33203	1.297302	2.593891	2.593891	2.593891	0.0	0.0	0.0	3	2.593890756	2.59460479	0.0	0.0007140339999999999	0.0	0.0	0.0	0.0	0.0	0.0	0.0	0.0	0.0	0.0	0.0	0.0	0.0	0.0	0.0	0.0	0.0	0.0	0.0	0.0	0.0	0.0	0.0	0
312	313	0x06c046a7cf3a7870cd1a295483f234ac650abb6d	0	327.65	181.64	10046.77	29	3	0	1	11	1.99544	7.543660000000001	3.9507	0.0	5.007795	0.406806	0.0	0.0	0.0	32	11.797362	11.8521	0.0	0.054738	6.0	147.2118061	147.2118061	0.0	3.0	3.0	0.0	3.0	0.0	0.0	0.0	0.0	0.510023	144.13521799999995	49.070602	0.510023	144.13521799999995	49.070602	0.0	0.0	0.0	3.0	3.0	Reputation
313	314	0x06c51cead292c09354d92acec460313aae37ae70	0	110.2	0.01	330.63	3	3	0	3	3	8.536648	53.498488	33.666667	0.1	100.274678	33.666157	0.0	0.0	0.0	6	100.9984698	101.0	0.0	0.001530218	0.0	0.0	0.0	0.0	0.0	0.0	0.0	0.0	0.0	0.0	0.0	0.0	0.0	0.0	0.0	0.0	0.0	0.0	0.0	0.0	0.0	0.0	0.0	0
314	315	0x06c6f4f5b34375b1510c2123833385017ab66871	0	163.32	0.0	326.65	2	1	0	1	2	101.0	101.0	101.0	0.728015	100.271001	50.499508	0.0	0.0	0.0	3	100.9990158	101.0	0.0	0.000984218	0.0	0.0	0.0	0.0	0.0	0.0	0.0	0.0	0.0	0.0	0.0	0.0	0.0	0.0	0.0	0.0	0.0	0.0	0.0	0.0	0.0	0.0	0.0	0
315	316	0x06d5c61214916eb9d2f217c03bacd567e5d5c637	0	0.0	6778.5	291475.3	0	43	1	4	0	0.0	1.001349	0.739379	0.0	0.0	0.0	0.0	0.0	0.0	44	0.0	31.79330035	0.0	31.79330035	2.0	1.457833166	0.0	0.0	0.0	2.0	0.0	2.0	0.0	0.0	0.0	0.0	0.6106600000000001	0.847173	0.728917	0.0	0.0	0.0	0.0	0.0	0.0	0.0	2.0	None
316	317	0x06d96ffb25de07ba75306fb316a3c9b7b23e1f4f	0	2105.92	3379.09	1026242.37	237	156	0	34	101	0.0	250.00461600000003	20.632972	0.0	355.0	13.877436	0.0	0.0	0.0	393	3288.952398	3218.743692	0.0	-70.20870643	164.0	10102709.83	10254031.81	0.0	31.0	57.0	0.0	55.0	0.0	0.0	0.0	0.0	0.0	3999980.0	103088.8759	0.0	2719976.4	155364.1183	0.0	0.0	0.0	22.0	53.0	ViteToken
317	318	0x06e2a0b5c28e925628eb6a5b405c3be4ad755a9c	0	0.0	0.0	55.38	1	1	0	1	1	25.398802	25.398802	25.398802	25.397755	25.397755	25.397755	0.0	0.0	0.0	2	25.39775515	25.39880211	0.0	0.001046957	0.0	0.0	0.0	0.0	0.0	0.0	0.0	0.0	0.0	0.0	0.0	0.0	0.0	0.0	0.0	0.0	0.0	0.0	0.0	0.0	0.0	0.0	0.0	0
318	319	0x06e6172cd86a3b17b31c85a17d623c509130be42	0	158.33	0.0	316.65	2	1	0	1	2	101.0	101.0	101.0	0.1	100.899016	50.499508	0.0	0.0	0.0	3	100.9990158	101.0	0.0	0.000984218	0.0	0.0	0.0	0.0	0.0	0.0	0.0	0.0	0.0	0.0	0.0	0.0	0.0	0.0	0.0	0.0	0.0	0.0	0.0	0.0	0.0	0.0	0.0	0
319	320	0x06e7f607a9582631936e1f8833ca56622ce2f1fa	0	163.54	2.01	331.1	2	2	0	2	2	3.72689	97.27311	50.5	0.001	100.997974	50.499487	0.0	0.0	0.0	4	100.9989738	101.0	0.0	0.001026218	0.0	0.0	0.0	0.0	0.0	0.0	0.0	0.0	0.0	0.0	0.0	0.0	0.0	0.0	0.0	0.0	0.0	0.0	0.0	0.0	0.0	0.0	0.0	0
320	321	0x06e88f3e69042f90cb0e754636836abf32fc7346	0	2283.6	25559.0	1542761.22	60	55	0	5	3	1.0	223.706943	77.254917	0.0	312.073643	70.81473000000003	0.0	0.0	0.0	115	4248.88377	4249.020441	0.0	0.136670341	19.0	34871.92988	34866.92988	0.0	1.0	2.0	0.0	2.0	0.0	0.0	0.0	0.0	5.0	15815.660419999998	3170.175444	870.524984	15815.660419999998	4358.366236	0.0	0.0	0.0	1.0	2.0	Qtum
321	322	0x06f29d6b96424fc959a2121f5e19e2a86c225307	0	0.0	0.0	9.2	1	1	0	1	1	2.080186	2.080186	2.080186	2.079566	2.079566	2.079566	0.0	0.0	0.0	2	2.0795659	2.0801859	0.0	0.00062	0.0	0.0	0.0	0.0	0.0	0.0	0.0	0.0	0.0	0.0	0.0	0.0	0.0	0.0	0.0	0.0	0.0	0.0	0.0	0.0	0.0	0.0	0.0	0
322	323	0x06f533834f14343eb9b2f0b063b858b6f1c1c5f0	0	972.41	217.41	2597.05	2	3	0	2	2	0.19	28.782406	11.324135	0.180018	33.961962	17.07099	0.0	0.0	0.0	5	34.1419793	33.9724061	0.0	-0.169573198	0.0	0.0	0.0	0.0	0.0	0.0	0.0	0.0	0.0	0.0	0.0	0.0	0.0	0.0	0.0	0.0	0.0	0.0	0.0	0.0	0.0	0.0	0.0	0
323	324	0x070a34cd5f441e0b7523c8a3775ac3e1857e4a34	0	0.0	1626.96	193608.57	0	119	1	5	0	0.0	1.01783	0.687114	0.0	0.0	0.0	0.0	0.0	0.0	120	0.0	81.76654211	0.0	81.76654211	1.0	1.35787549	0.0	0.0	0.0	1.0	0.0	1.0	0.0	0.0	0.0	0.0	1.357875	1.357875	1.357875	0.0	0.0	0.0	0.0	0.0	0.0	0.0	1.0	None
324	325	0x070e86333109616c38e41d58fd7b5da5d9a61908	0	14915.69	3911.93	990952.88	9	219	0	5	6	0.102255	26.490597	0.465595	0.0	41.0	10.800196	0.0	0.0	0.0	228	97.20176126	101.9653841	0.0	4.763622838	17.0	2614.14842	104.4265611	0.0	2.0	11.0	0.0	14.0	0.0	0.0	0.0	0.0	0.0	991.978492	186.724887	2.211851	100.0	34.808854	0.0	0.0	0.0	3.0	14.0	Livepeer Token
325	326	0x070ff136b48a9e01dfc9710eb8fdb1b5bee902a2	0	2.58	3274.75	298210.97	81	91	0	16	1	0.2	291.99	15.395501	0.42958	291.98958	17.338454000000002	0.0	0.0	0.0	172	1404.414751	1400.990629	0.0	-3.424122821	1.0	600.0	0.0	0.0	0.0	1.0	0.0	1.0	0.0	0.0	0.0	0.0	600.0	600.0	600.0	0.0	0.0	0.0	0.0	0.0	0.0	0.0	1.0	None
326	327	0x071076ad315dbdc7799b27cce09e8b018be9c4b7	0	163.45	0.02	326.93	2	2	0	2	2	5.8460480000000015	95.153952	50.5	5.171426	95.827548	50.499487	0.0	0.0	0.0	4	100.9989738	101.0	0.0	0.001026218	0.0	0.0	0.0	0.0	0.0	0.0	0.0	0.0	0.0	0.0	0.0	0.0	0.0	0.0	0.0	0.0	0.0	0.0	0.0	0.0	0.0	0.0	0.0	0
327	328	0x0717037b27ad5774c8fe20c1ccb52bf54d8202c3	0	7615.41	22252.64	321526.67	13	10	0	2	8	0.019812	0.201477	0.082497	0.0	0.22	0.06692000000000001	0.0	0.0	0.0	23	0.869956748	0.82496756	0.0	-0.044989188	11.0	41.75532384	21.48405817	0.0	2.0	4.0	0.0	5.0	0.0	0.0	0.0	0.0	0.0	18.599634	4.639480000000002	0.0	21.484058	10.742029	0.0	0.0	0.0	2.0	5.0	Aragon
328	329	0x071ad0703c1698b880782eb632e4939a1da0e420	0	24.18	0.33	73.22	3	2	0	2	3	16.547867	84.45213299999998	50.5	0.198657	53.73910400000001	33.666149	0.0	0.0	0.0	5	100.998446	101.0	0.0	0.0015539999999999998	0.0	0.0	0.0	0.0	0.0	0.0	0.0	0.0	0.0	0.0	0.0	0.0	0.0	0.0	0.0	0.0	0.0	0.0	0.0	0.0	0.0	0.0	0.0	0
329	330	0x072016e7b237d7c77223a7f4d8a4ab57637f6925	0	12.78	8980.9	629558.2	70	70	0	2	1	0.19561	2.995	0.24650500000000006	0.19414	2.994538	0.245862	0.0	0.0	0.0	140	17.2103127	17.25534477	0.0	0.045032073	0.0	0.0	0.0	0.0	0.0	0.0	0.0	0.0	0.0	0.0	0.0	0.0	0.0	0.0	0.0	0.0	0.0	0.0	0.0	0.0	0.0	0.0	0.0	0
330	331	0x07215eb3407dc1fa4b993e1d608f1b16dc9d369a	0	33.22	0.0	99.67	3	1	0	1	3	101.0	101.0	101.0	2.262601	50.119544	33.666163	0.0	0.0	0.0	4	100.998488	101.0	0.0	0.001512	0.0	0.0	0.0	0.0	0.0	0.0	0.0	0.0	0.0	0.0	0.0	0.0	0.0	0.0	0.0	0.0	0.0	0.0	0.0	0.0	0.0	0.0	0.0	0
331	332	0x072c270016a3580da27959a5e8b8b31a615e6067	0	2.63	25.46	25653.48	1098	894	0	1	738	0.09107	13.0	0.773005	0.00096	14.199559	0.628947	0.0	0.0	0.0	1992	690.5835143999999	691.0667363	0.0	0.483221875	0.0	0.0	0.0	0.0	0.0	0.0	0.0	0.0	0.0	0.0	0.0	0.0	0.0	0.0	0.0	0.0	0.0	0.0	0.0	0.0	0.0	0.0	0.0	0
332	333	0x0730aa9f7bc33a8281a89684a3689eaf9f6b848b	0	1714.67	7067.61	158290.03	14	19	0	2	1	0.252935	1.00351	0.649381	0.506199	1.256769	0.8804690000000001	0.0	0.0	0.0	33	12.32656546	12.33824514	0.0	0.011679678	1.0	0.01927179	0.0	0.0	0.0	1.0	0.0	1.0	0.0	0.0	0.0	0.0	0.019272	0.019272	0.019272	0.0	0.0	0.0	0.0	0.0	0.0	0.0	1.0	None
333	334	0x0736efb746fe92b5b02d89a98f3de2dd867bc4b3	0	0.0	0.0	255.4	1	1	0	1	1	2.0	2.0	2.0	1.99938	1.99938	1.99938	0.0	0.0	0.0	2	1.99938	2.0	0.0	0.00062	0.0	0.0	0.0	0.0	0.0	0.0	0.0	0.0	0.0	0.0	0.0	0.0	0.0	0.0	0.0	0.0	0.0	0.0	0.0	0.0	0.0	0.0	0.0	0
334	335	0x0738662c6f0cda252f32f9f7012bbdd8b4972d47	0	9789.1	9500.64	259401.85	10	17	0	2	3	2.86821	112.237381	51.857753	2.867747	245.40958	88.1577	0.0	0.0	0.0	27	881.5770034	881.581794	0.0	0.004790624	1.0	600.0	0.0	0.0	0.0	1.0	0.0	1.0	0.0	0.0	0.0	0.0	600.0	600.0	600.0	0.0	0.0	0.0	0.0	0.0	0.0	0.0	1.0	None
335	336	0x073b6362a19fd7bdafaffd1f14b1fa5849fd12cd	0	0.0	0.0	12.98	1	1	0	1	1	22.0	22.0	22.0	21.99938	21.99938	21.99938	0.0	0.0	0.0	2	21.99938	22.0	0.0	0.00062	0.0	0.0	0.0	0.0	0.0	0.0	0.0	0.0	0.0	0.0	0.0	0.0	0.0	0.0	0.0	0.0	0.0	0.0	0.0	0.0	0.0	0.0	0.0	0
336	337	0x07447ebfacb2ad07ee06d93a20b3c8f46d227082	0	1819.56	1581.87	982742.9	401	160	0	60	165	0.0	28.999706	3.0281700000000003	0.0	19.0	1.302397	0.0	0.0	0.0	561	522.2611438	484.5072008	0.0	-37.75394306	420.0	10435329.07	10076115.64	0.0	41.0	88.0	0.0	113.0	0.0	0.0	0.0	0.0	0.0	4500000.0	42593.1799	0.0	4500000.0	57577.80366000001	0.0	0.0	0.0	83.0	111.0	Poker Chips
337	338	0x07552595302fbe35cf883347f0045446e463cdd3	0	2.52	0.0	7.57	3	1	0	1	3	423.243877	423.243877	423.243877	0.001078	418.241384	141.080821	0.0	0.0	0.0	4	423.2424618	423.2438767	0.0	0.001414909	0.0	0.0	0.0	0.0	0.0	0.0	0.0	0.0	0.0	0.0	0.0	0.0	0.0	0.0	0.0	0.0	0.0	0.0	0.0	0.0	0.0	0.0	0.0	0
338	339	0x07562c428bb2dd60dee155cce466b0f074daaff4	0	0.0	1799.87	226784.0	0	126	1	3	0	0.0	1.0596219999999998	0.409729	0.0	0.0	0.0	0.0	0.0	0.0	127	0.0	51.6258967	0.0	51.6258967	2.0	1.407932311	0.0	0.0	0.0	2.0	0.0	2.0	0.0	0.0	0.0	0.0	0.619187	0.788745	0.703966	0.0	0.0	0.0	0.0	0.0	0.0	0.0	2.0	None
339	340	0x0757cb756eab375d81359ef0a71f31b2cee2348a	0	0.0	0.0	7.87	1	1	0	1	1	1.0	1.0	1.0	0.99938	0.99938	0.99938	0.0	0.0	0.0	2	0.99938	1.0	0.0	0.00062	0.0	0.0	0.0	0.0	0.0	0.0	0.0	0.0	0.0	0.0	0.0	0.0	0.0	0.0	0.0	0.0	0.0	0.0	0.0	0.0	0.0	0.0	0.0	0
340	341	0x07583eeae239d2f5fbbf90f8c18a6d8fc72cc663	0	23.18	0.0	46.37	2	1	0	1	2	101.0	101.0	101.0	13.092987	87.905963	50.499475	0.0	0.0	0.0	3	100.99895	101.0	0.0	0.00105	0.0	0.0	0.0	0.0	0.0	0.0	0.0	0.0	0.0	0.0	0.0	0.0	0.0	0.0	0.0	0.0	0.0	0.0	0.0	0.0	0.0	0.0	0.0	0
341	342	0x075a3164976c5898f0b99906c803bfcf52762f1b	0	15.31	517.6	796393.9	1407	1497	0	1	3	0.035119	0.196018	0.098148	0.000733	8.049866999999999	0.104006	0.0	0.0	0.0	2904	146.33652	146.927481	0.0	0.590961007	0.0	0.0	0.0	0.0	0.0	0.0	0.0	0.0	0.0	0.0	0.0	0.0	0.0	0.0	0.0	0.0	0.0	0.0	0.0	0.0	0.0	0.0	0.0	0
342	343	0x0763bc9eeb2e495e77814ff7dacaa55d8e1e7643	0	0.0	117.11	37944.27	0	324	1	228	0	0.0	10000.0	356.704453	0.0	0.0	0.0	0.0	0.0	0.0	325	0.0	115572.2429	0.0	115572.2429	239.0	0.0	42108091.69	0.0	215.0	0.0	0.0	0.0	0.0	0.0	0.0	0.0	0.0	0.0	0.0	0.0	8797894.737	176184.4841	0.0	0.0	0.0	1.0	0.0	TenXPay
343	344	0x0764117458cd48a8b8115ce77fd948af8216b849	0	0.0	0.0	180.02	1	1	0	1	1	0.112262	0.112262	0.112262	0.110062	0.110062	0.110062	0.0	0.0	0.0	2	0.11006227	0.11226227	0.0	0.0022	0.0	0.0	0.0	0.0	0.0	0.0	0.0	0.0	0.0	0.0	0.0	0.0	0.0	0.0	0.0	0.0	0.0	0.0	0.0	0.0	0.0	0.0	0.0	0
344	345	0x07659431c50a86ee73f5df3b356bf66de9f5b3fb	0	19244.67	0.0	38489.35	2	1	0	1	2	7.986694	7.986694	7.986694	2.01	5.0	3.505	0.0	0.0	0.0	3	7.01	7.98669434	0.0	0.97669434	6.0	219.7506026	0.0	0.0	0.0	5.0	0.0	6.0	0.0	0.0	0.0	0.0	0.0	197.910572	36.6251	0.0	0.0	0.0	0.0	0.0	0.0	0.0	6.0	None
345	346	0x076f7ffc924a905affc106da0f5475115df44160	0	162.66	1.02	327.37	2	2	0	2	2	48.516633	52.483367	50.5	3.427	97.571974	50.499487	0.0	0.0	0.0	4	100.9989738	101.0	0.0	0.001026218	0.0	0.0	0.0	0.0	0.0	0.0	0.0	0.0	0.0	0.0	0.0	0.0	0.0	0.0	0.0	0.0	0.0	0.0	0.0	0.0	0.0	0.0	0.0	0
346	347	0x0777703b49d2ad0faa1200986628f3110e4608c0	0	22.72	170813.83	341695.82	3	2	0	2	3	0.0	101.0	50.5	4.5	56.64906600000001	35.165551	0.0	0.0	0.0	5	105.496652	101.0	0.0	-4.496652	0.0	0.0	0.0	0.0	0.0	0.0	0.0	0.0	0.0	0.0	0.0	0.0	0.0	0.0	0.0	0.0	0.0	0.0	0.0	0.0	0.0	0.0	0.0	0
347	348	0x078a0cd7abae97c1f346854e04ca4c2a7feeab7f	0	155.42	0.0	310.83	2	1	0	1	2	101.0	101.0	101.0	4.3893330000000015	96.609239	50.499286	0.0	0.0	0.0	3	100.9985715	101.0	0.0	0.001428506	0.0	0.0	0.0	0.0	0.0	0.0	0.0	0.0	0.0	0.0	0.0	0.0	0.0	0.0	0.0	0.0	0.0	0.0	0.0	0.0	0.0	0.0	0.0	0
348	349	0x078fe000da9ef4a41b816e2cb0ce62cc64ee08c7	0	36.79	1612.27	883783.62	533	536	0	4	1	0.173021	117.179506	1.66227	0.002239	117.164506	1.68018	0.0	0.0	0.0	1069	895.535767	890.9764872000003	0.0	-4.559279749	2.0	15233.0	0.0	0.0	0.0	2.0	0.0	2.0	0.0	0.0	0.0	0.0	5.0	15228.0	7616.5	0.0	0.0	0.0	0.0	0.0	0.0	0.0	2.0	None
349	350	0x079eb2a17f73f6e324b2dbd4d5c2ddb54c5ef6d0	0	28793.99	7387.31	995280.68	32	10	0	6	23	0.01	1.007	0.606368	0.0	2.002	0.17414100000000002	0.0	0.0	0.0	42	5.5725	6.06367978	0.0	0.49117978	127.0	574262.5685	215721.9822	0.0	12.0	72.0	0.0	53.0	0.0	0.0	0.0	0.0	0.0	300000.0	5417.571401	0.0	75000.0	10272.47534	0.0	0.0	0.0	15.0	52.0	MEX
350	351	0x079ec256916444f73af6cb4820e50ccf0192d9fa	0	0.0	1429.36	200110.12	0	140	1	3	0	0.0	1.87294	0.899439	0.0	0.0	0.0	0.0	0.0	0.0	141	0.0	125.921517	0.0	125.921517	2.0	2.254816314	0.0	0.0	0.0	2.0	0.0	2.0	0.0	0.0	0.0	0.0	0.182895	2.071921	1.127408	0.0	0.0	0.0	0.0	0.0	0.0	0.0	2.0	None
351	352	0x07a43d25c586bd1c683f0a9c3953fc9016d82425	0	464.26	33817.19	615209.03	14	18	0	2	4	0.08333099999999999	0.388273	0.17090999999999998	0.056	0.49	0.203618	0.0	0.0	0.0	32	2.85065524	3.07638424	0.0	0.225729	0.0	0.0	0.0	0.0	0.0	0.0	0.0	0.0	0.0	0.0	0.0	0.0	0.0	0.0	0.0	0.0	0.0	0.0	0.0	0.0	0.0	0.0	0.0	0
352	353	0x07ad5e18f915feca506f8ca258788bcd1910728a	0	132.58	3285.9	642143.43	184	188	0	6	1	0.01	9.87	1.121131	0.519807	9.868449	1.144663	0.0	0.0	0.0	372	210.6179766	210.7726674	0.0	0.15469080400000002	0.0	0.0	0.0	0.0	0.0	0.0	0.0	0.0	0.0	0.0	0.0	0.0	0.0	0.0	0.0	0.0	0.0	0.0	0.0	0.0	0.0	0.0	0.0	0
353	354	0x07b09637b5048abf9055a2eb5cc42943a401e236	0	108.44	0.82	326.97	3	2	0	2	2	35.677299	65.322701	50.5	1.0	98.998428	33.666143	0.0	0.0	0.0	5	100.9984278	101.0	0.0	0.0015722179999999998	0.0	0.0	0.0	0.0	0.0	0.0	0.0	0.0	0.0	0.0	0.0	0.0	0.0	0.0	0.0	0.0	0.0	0.0	0.0	0.0	0.0	0.0	0.0	0
354	355	0x07b20417d664aaebb0c876e03622e78896be238b	0	0.0	0.0	2350.32	1	1	0	1	1	0.260166	0.260166	0.260166	0.259546	0.259546	0.259546	0.0	0.0	0.0	2	0.259545986	0.260165986	0.0	0.00062	0.0	0.0	0.0	0.0	0.0	0.0	0.0	0.0	0.0	0.0	0.0	0.0	0.0	0.0	0.0	0.0	0.0	0.0	0.0	0.0	0.0	0.0	0.0	0
355	356	0x07b29953b852ec5db288b1360149751854b95d5d	0	2754.97	2545.19	563551.12	90	124	0	2	3	0.005529	9.754938	1.390324	0.0	12.14453	1.915083	0.0	0.0	0.0	214	172.3574544	172.40016630000005	0.0	0.042711868	2.0	0.213366702	0.213366702	0.0	1.0	1.0	0.0	1.0	0.0	0.0	0.0	0.0	0.213367	0.213367	0.213367	0.213367	0.213367	0.213367	0.0	0.0	0.0	1.0	1.0	OmiseGO
356	357	0x07c78a20779abe44d8f3e9a2f87fb748acb52a81	0	483.31	290.3	1547.22	2	2	0	2	2	0.19	2.103812	1.146906	0.18	2.279	1.2295	0.0	0.0	0.0	4	2.459	2.29381225	0.0	-0.16518775	0.0	0.0	0.0	0.0	0.0	0.0	0.0	0.0	0.0	0.0	0.0	0.0	0.0	0.0	0.0	0.0	0.0	0.0	0.0	0.0	0.0	0.0	0.0	0
357	358	0x07d0b2d73fb37127607b43c90bf7d377f4e3c393	0	0.0	0.0	260605.87	1	1	0	1	1	0.3	0.3	0.3	0.299559	0.299559	0.299559	0.0	0.0	0.0	2	0.299559	0.3	0.0	0.000441	4.0	82.27254696	0.0	0.0	0.0	4.0	0.0	4.0	0.0	0.0	0.0	0.0	0.0	76.249949	20.568137	0.0	0.0	0.0	0.0	0.0	0.0	0.0	4.0	None
358	359	0x07d1fafd0040db51f3fd3a59258132ddce83cd7b	0	0.0	2086.99	319309.53	0	153	1	5	0	0.0	3.438845	1.249075	0.0	0.0	0.0	0.0	0.0	0.0	154	0.0	191.1084136	0.0	191.1084136	2.0	3.304798357	0.0	0.0	0.0	2.0	0.0	2.0	0.0	0.0	0.0	0.0	0.383844	2.920954	1.6523990000000002	0.0	0.0	0.0	0.0	0.0	0.0	0.0	2.0	None
359	360	0x07d90d74403121e9c378a8fd4b849308d912d8fa	0	0.0	0.0	674.95	1	1	0	1	1	3.0	3.0	3.0	2.99938	2.99938	2.99938	0.0	0.0	0.0	2	2.99938	3.0	0.0	0.00062	0.0	0.0	0.0	0.0	0.0	0.0	0.0	0.0	0.0	0.0	0.0	0.0	0.0	0.0	0.0	0.0	0.0	0.0	0.0	0.0	0.0	0.0	0.0	0
360	361	0x07e08c11522ed3e3f07a71fed3e70f0efb864ebc	0	0.0	1972.07	226788.17	0	115	1	3	0	0.0	0.333919	0.17858	0.0	0.0	0.0	0.0	0.0	0.0	116	0.0	20.53671112	0.0	20.53671112	2.0	1.183573899	0.0	0.0	0.0	2.0	0.0	2.0	0.0	0.0	0.0	0.0	0.267537	0.916037	0.591787	0.0	0.0	0.0	0.0	0.0	0.0	0.0	2.0	None
361	362	0x07e761a16f204538d2adacadbddcee83a28bedf7	0	0.0	0.0	51.95	1	1	0	1	1	0.097559	0.097559	0.097559	0.097055	0.097055	0.097055	0.0	0.0	0.0	2	0.097055	0.097559	0.0	0.000504	0.0	0.0	0.0	0.0	0.0	0.0	0.0	0.0	0.0	0.0	0.0	0.0	0.0	0.0	0.0	0.0	0.0	0.0	0.0	0.0	0.0	0.0	0.0	0
362	363	0x07eec518c85f12431e6157e7ef6e8e8bd2b099aa	0	0.0	889.07	4330.22	1	4	0	1	1	0.031142000000000006	0.874667	0.432863	0.037635	0.037635	0.037635	0.0	0.0	0.0	5	0.03763504	1.731452203	0.0	1.693817163	7.0	324.1960477	0.0	0.0	0.0	6.0	0.0	7.0	0.0	0.0	0.0	0.0	0.0	287.951202	46.313721	0.0	0.0	0.0	0.0	0.0	0.0	0.0	7.0	None
363	364	0x07f36baecf3468d6eeb51ea049c484d16db8f5cf	0	358.47	88046.23	265214.08	3	3	0	2	3	0.008	10.0	3.669333	0.0	10.999559	3.66752	0.0	0.0	0.0	6	11.002559	11.008	0.0	0.005441	7.0	3.3e-07	1e-10	0.0	1.0	3.0	0.0	2.0	0.0	0.0	0.0	0.0	0.0	0.0	0.0	0.0	0.0	0.0	0.0	0.0	0.0	1.0	2.0	Salt
364	365	0x07f39bd66b68a04fc9acf533327d881e645c183b	0	0.0	1764.16	201114.6	0	114	1	3	0	0.0	0.796678	0.343507	0.0	0.0	0.0	0.0	0.0	0.0	115	0.0	39.15981527	0.0	39.15981527	1.0	0.723675411	0.0	0.0	0.0	1.0	0.0	1.0	0.0	0.0	0.0	0.0	0.723675	0.723675	0.723675	0.0	0.0	0.0	0.0	0.0	0.0	0.0	1.0	None
365	366	0x081b07857a1ddc1a9a3cd180fedbe5e62c7319bc	0	2796.41	37937.2	130590.05	6	3	0	2	4	0.006999999999999999	0.091464	0.041821	0.0	0.114611	0.020195	0.0	0.0	0.0	9	0.121170143	0.12546395	0.0	0.004293807	6.0	90.69021839	90.69021839	0.0	4.0	2.0	0.0	2.0	0.0	0.0	0.0	0.0	12.67858	78.011638	45.345109	3.011638	40.0	22.672555	0.0	0.0	0.0	2.0	2.0	Golem
366	367	0x081e507c6a5419fa742d3d5d6238d00d9f4b3c88	0	793.95	66237.99	803589.3	11	12	0	8	1	0.189432	299.99	89.427627	0.188409	299.982949	97.553795	0.0	0.0	0.0	23	1073.091743	1073.13152	0.0	0.039777475	3.0	612.2838287000002	0.0	0.0	0.0	3.0	0.0	3.0	0.0	0.0	0.0	0.0	1.46669	600.0	204.09461	0.0	0.0	0.0	0.0	0.0	0.0	0.0	3.0	None
367	368	0x081e63c394e184cde754d6722b0a88a506efc36e	0	3092.91	9775.97	776995.78	11	76	0	3	9	0.2	0.49375	0.208187	0.1	4.741613	0.859318	0.0	0.0	0.0	87	9.45249732	15.82221171	0.0	6.369714386	15.0	8548.280782	0.0	0.0	0.0	11.0	0.0	15.0	0.0	0.0	0.0	0.0	0.0	5025.5	569.8853849999998	0.0	0.0	0.0	0.0	0.0	0.0	0.0	15.0	None
368	369	0x08271a04ce983f7022cd4e75d2b62eb9905c9776	0	29.37	1475.2	1256144.62	829	835	0	1	1	0.703364	1.275806	1.005456	0.701785	3.008293	1.01196	0.0	0.0	0.0	1664	838.9145047000002	839.5553527999998	0.0	0.6408480679999999	2.0	9.05e-09	0.0	0.0	0.0	2.0	0.0	2.0	0.0	0.0	0.0	0.0	0.0	0.0	0.0	0.0	0.0	0.0	0.0	0.0	0.0	0.0	2.0	None
369	370	0x082dda6061c39ecf336594bbc919db3cb806edcd	0	22.79	0.0	68.37	3	1	0	1	3	101.0	101.0	101.0	0.94951	58.738651	33.666149	0.0	0.0	0.0	4	100.998446	101.0	0.0	0.0015539999999999998	0.0	0.0	0.0	0.0	0.0	0.0	0.0	0.0	0.0	0.0	0.0	0.0	0.0	0.0	0.0	0.0	0.0	0.0	0.0	0.0	0.0	0.0	0.0	0
370	371	0x082f160b53e64c629a54f022965e237e9f7e2330	0	0.0	663.87	1339.3	1	2	0	2	1	0.979624	1.086307	1.032966	2.059331	2.059331	2.059331	0.0	0.0	0.0	3	2.0593311	2.0659311	0.0	0.0066	0.0	0.0	0.0	0.0	0.0	0.0	0.0	0.0	0.0	0.0	0.0	0.0	0.0	0.0	0.0	0.0	0.0	0.0	0.0	0.0	0.0	0.0	0.0	0
371	372	0x08414be6dc68afef956929c9e02670fcb6ee2bfe	0	0.0	2494.68	319318.58	0	128	1	5	0	0.0	0.605513	0.252498	0.0	0.0	0.0	0.0	0.0	0.0	129	0.0	32.31976434	0.0	32.31976434	4.0	7.064813054	0.0	0.0	0.0	4.0	0.0	4.0	0.0	0.0	0.0	0.0	0.0	6.483402	1.766203	0.0	0.0	0.0	0.0	0.0	0.0	0.0	4.0	None
372	373	0x08455ac73d6bc67bad4e8ca03b087946fe9c9f09	0	45.17	1290.23	843756.35	513	636	0	5	1	0.010007	4.0	0.8332350000000001	0.49108	6.1513800000000005	1.031778	0.0	0.0	0.0	1149	529.3020569	529.9373086	0.0	0.635251734	8.0	20009.01	0.0	0.0	0.0	6.0	0.0	8.0	0.0	0.0	0.0	0.0	0.0	19528.0	2501.12625	0.0	0.0	0.0	0.0	0.0	0.0	0.0	8.0	None
373	374	0x08466c5c68402178ac98b41b5ba6d2ed518b1c2c	0	0.0	9816.34	88347.02	0	9	1	4	0	0.0	25.2366	9.071422	0.0	0.0	0.0	0.0	0.0	0.0	10	0.0	81.64279549999998	0.0	81.64279549999998	1.0	2.0	0.0	0.0	0.0	1.0	0.0	1.0	0.0	0.0	0.0	0.0	2.0	2.0	2.0	0.0	0.0	0.0	0.0	0.0	0.0	0.0	1.0	None
374	375	0x084cccbb27886a8366df6dce2000dd60675221cd	0	4.38	0.0	13.15	3	2	0	2	3	958.539388	1042.460612	1000.5	0.11	1366.166606	666.999528	0.0	0.0	0.0	5	2000.998585	2001.0	0.0	0.001414909	0.0	0.0	0.0	0.0	0.0	0.0	0.0	0.0	0.0	0.0	0.0	0.0	0.0	0.0	0.0	0.0	0.0	0.0	0.0	0.0	0.0	0.0	0.0	0
375	376	0x085fcda9aa36723af4ae16d452e1e30be7122f57	0	4.8	0.35	15.1	3	2	0	2	3	510.961039	1490.038961	1000.5	0.34031	1939.297873	666.999528	0.0	0.0	0.0	5	2000.998585	2001.0	0.0	0.001414909	0.0	0.0	0.0	0.0	0.0	0.0	0.0	0.0	0.0	0.0	0.0	0.0	0.0	0.0	0.0	0.0	0.0	0.0	0.0	0.0	0.0	0.0	0.0	0
376	377	0x08666ee6b7f4fa8b6b53e14e5f8d6e8d768e6700	0	59.44	2085.1	906247.85	408	423	0	1	1	0.01043	1.077652	0.994212	0.487795	5.012288	1.02948	0.0	0.0	0.0	831	420.02767530000006	420.551825	0.0	0.524149743	2.0	100.0	0.0	0.0	0.0	2.0	0.0	2.0	0.0	0.0	0.0	0.0	0.0	100.0	50.0	0.0	0.0	0.0	0.0	0.0	0.0	0.0	2.0	None
377	378	0x08699b69f26d9c2e969db88e7f535e203ed15531	0	158.84	3.52	324.73	2	2	0	2	2	21.95358	79.04642	50.5	17.332873	83.666101	50.499487	0.0	0.0	0.0	4	100.9989738	101.0	0.0	0.001026218	0.0	0.0	0.0	0.0	0.0	0.0	0.0	0.0	0.0	0.0	0.0	0.0	0.0	0.0	0.0	0.0	0.0	0.0	0.0	0.0	0.0	0.0	0.0	0
378	379	0x08711d3b02c8758f2fb3ab4e80228418a7f8e39c	0	0.0	8.8	87988.67	0	9999	1	2710	0	0.0	0.5	6.2e-05	0.0	0.0	0.0	0.0	0.0	0.0	10000	0.0	0.616895894	0.0	0.616895894	36.0	8558.112894	100.0	1.15e-14	1.0	26.0	1.0	20.0	0.0	0.0	0.0	0.0	0.0	2500.0	305.646889	100.0	100.0	100.0	0.0	0.0	0.0	1.0	20.0	blockwell.ai KYC Casper Token
379	380	0x0871fdbe81442972c6c21569945452ecce6a318b	0	5256.73	5200.14	251870.42	40	8	1	5	23	0.008362	7.999	2.411367	0.0	7.95	0.481025	0.0	0.0	0.0	49	19.241	19.29093731	0.0	0.049937305	46.0	104074.4279	101093.4279	0.0	13.0	22.0	0.0	16.0	0.0	0.0	0.0	0.0	0.0	76000.0	3854.60844	0.0	76000.0	5320.70673	0.0	0.0	0.0	13.0	15.0	Edgeless
380	381	0x087396b991c6ce0c0f9812a88047bb97de91ae50	0	1176.07	2502.34	141805.97	61	28	0	11	18	0.003	20.924313	5.7137	0.0	19.11	2.867707	0.0	0.0	0.0	89	174.9301	159.98360380000003	0.0	-14.94649615	70.0	155141.316	155663.7065	0.0	10.0	16.0	0.0	13.0	0.0	0.0	0.0	0.0	0.0	16183.923519999998	3783.934536	0.0001	20000.0	5367.714017	0.0	0.0	0.0	6.0	13.0	SAN
381	382	0x0878ea1a0ab2bbfdb861ffbb6a8ae508a354a323	0	19.72	3597.93	394304.23	108	109	0	5	1	0.011009	9.99	1.303821	0.098289	9.989175	1.314447	0.0	0.0	0.0	217	141.96029140000005	142.11653590000003	0.0	0.156244515	1.0	1e-12	0.0	0.0	0.0	1.0	0.0	1.0	0.0	0.0	0.0	0.0	0.0	0.0	0.0	0.0	0.0	0.0	0.0	0.0	0.0	0.0	1.0	None
382	383	0x08804060bfdca469de0ea4315a30f588373b9677	0	167023.71	0.0	501071.13	3	1	0	1	3	6.812200999999999	6.812200999999999	6.812200999999999	0.098173	4.312201	2.270125	0.0	0.0	0.0	4	6.81037365	6.81220065	0.0	0.001827	0.0	0.0	0.0	0.0	0.0	0.0	0.0	0.0	0.0	0.0	0.0	0.0	0.0	0.0	0.0	0.0	0.0	0.0	0.0	0.0	0.0	0.0	0.0	0
383	384	0x08837961106b4761e9078a552b856c387d532f79	0	0.0	30118.62	60237.23	0	2	0	2	0	0.01	2.9	1.455	0.0	0.0	0.0	0.0	0.0	0.0	2	0.0	2.91	0.0	2.91	6.0	457.8482858	0.0	0.0	0.0	5.0	0.0	6.0	0.0	0.0	0.0	0.0	0.0	396.279789	76.308048	0.0	0.0	0.0	0.0	0.0	0.0	0.0	6.0	None
384	385	0x08869d4b7c2065ccb990b1eef070603443e1280f	0	2.45	25532.58	102140.12	4	4	0	2	1	2.173855	12.995	5.528908	2.17329	12.994479	5.528362	0.0	0.0	0.0	8	22.11344758	22.11563253	0.0	0.002184948	0.0	0.0	0.0	0.0	0.0	0.0	0.0	0.0	0.0	0.0	0.0	0.0	0.0	0.0	0.0	0.0	0.0	0.0	0.0	0.0	0.0	0.0	0.0	0
385	386	0x089ffdde1f37b0f377b29be06f4dc9f8c75d75d6	0	4560.4	3641.5	980145.68	175	50	0	29	86	0.0	15.0	2.890266	0.0	6.0	0.8388030000000001	0.0	0.0	0.0	225	146.7905	144.5132979	0.0	-2.277202149	305.0	7493724.771000002	3307503.189	0.0	38.0	137.0	0.0	106.0	0.0	0.0	0.0	0.0	0.0	2398941.9	30711.98677	0.0	2106397.958	54221.36375	0.0	0.0	0.0	45.0	103.0	EOS
386	387	0x08a1202b2c19fdea177c0294637894a7be2d4701	0	13.41	1682.52	3391.85	2	2	0	2	1	2.06072	4.711403	3.386061	2.057362	4.696403	3.3768830000000003	0.0	0.0	0.0	4	6.75376561	6.77212271	0.0	0.0183571	0.0	0.0	0.0	0.0	0.0	0.0	0.0	0.0	0.0	0.0	0.0	0.0	0.0	0.0	0.0	0.0	0.0	0.0	0.0	0.0	0.0	0.0	0.0	0
387	388	0x08a131443d9b3b8a638ea757aed3d0aea2bc22e8	0	2.22	2496.45	9994.67	4	4	0	4	1	1.0	2.0	1.25	0.999543	1.999404	1.249517	0.0	0.0	0.0	8	4.998067196	5.0	0.0	0.001932804	0.0	0.0	0.0	0.0	0.0	0.0	0.0	0.0	0.0	0.0	0.0	0.0	0.0	0.0	0.0	0.0	0.0	0.0	0.0	0.0	0.0	0.0	0.0	0
388	389	0x08b615086a41e3839347abe8927e75a7ad19b9c8	0	9.83	31900.45	191451.85	5	6	0	6	1	0.2	2.0	1.001105	0.835834	1.999438	1.200484	0.0	0.0	0.0	11	6.00241899	6.006630607000001	0.0	0.004211617	0.0	0.0	0.0	0.0	0.0	0.0	0.0	0.0	0.0	0.0	0.0	0.0	0.0	0.0	0.0	0.0	0.0	0.0	0.0	0.0	0.0	0.0	0.0	0
389	390	0x08b91e5a3247a5927541f4976a210e60f133112e	0	612.46	1358.31	7270.62	3	4	0	1	1	0.09	1.99	1.17	1.009748	2.079748	1.559748	0.0	0.0	0.0	7	4.67924398	4.68	0.0	0.00075602	0.0	0.0	0.0	0.0	0.0	0.0	0.0	0.0	0.0	0.0	0.0	0.0	0.0	0.0	0.0	0.0	0.0	0.0	0.0	0.0	0.0	0.0	0.0	0
390	391	0x08c1f352c5d7af25ff5ce7acfcbf54820b57816c	0	11.09	2162.14	399864.47	183	184	0	3	1	0.012163	1.0048	0.138502	0.047323	1.004265	0.137749	0.0	0.0	0.0	367	25.20805292	25.48427878	0.0	0.276225861	1.0	1e-12	0.0	0.0	0.0	1.0	0.0	1.0	0.0	0.0	0.0	0.0	0.0	0.0	0.0	0.0	0.0	0.0	0.0	0.0	0.0	0.0	1.0	None
391	392	0x08ca710c4215f63bc2b982f1154d8d0981a166d7	0	0.0	0.0	4.17	1	1	0	1	1	1.1	1.1	1.1	1.098565	1.098565	1.098565	0.0	0.0	0.0	2	1.09856477	1.1	0.0	0.00143523	0.0	0.0	0.0	0.0	0.0	0.0	0.0	0.0	0.0	0.0	0.0	0.0	0.0	0.0	0.0	0.0	0.0	0.0	0.0	0.0	0.0	0.0	0.0	0
392	393	0x08ce71dfafe9044e36e181d5d1ff6a868cad553d	0	41.49	3394.1	1284742.27	370	374	0	4	3	0.044836	5.984678	0.892415	0.042653	5.9813589999999985	0.8993559999999999	0.0	0.0	0.0	744	332.7618308000001	333.7633261000001	0.0	1.00149532	0.0	0.0	0.0	0.0	0.0	0.0	0.0	0.0	0.0	0.0	0.0	0.0	0.0	0.0	0.0	0.0	0.0	0.0	0.0	0.0	0.0	0.0	0.0	0
393	394	0x08cf59638678c745e7cebb8e96c3c74036650bf6	0	1.96	0.0	3.92	2	1	0	1	2	98.363606	98.363606	98.363606	3.77	94.592663	49.181332	0.0	0.0	0.0	3	98.36266323	98.3636065	0.0	0.000943273	0.0	0.0	0.0	0.0	0.0	0.0	0.0	0.0	0.0	0.0	0.0	0.0	0.0	0.0	0.0	0.0	0.0	0.0	0.0	0.0	0.0	0.0	0.0	0
394	395	0x08dcf82a642ddb89122bceaa0a0d18e147a6da51	0	0.0	123369.2	386465.55	1	3	0	2	1	0.0	0.48325	0.24287	0.4	0.4	0.4	0.0	0.0	0.0	4	0.4	0.72860901	0.0	0.32860901	13.0	275.340331	0.0	0.0	0.0	12.0	0.0	13.0	0.0	0.0	0.0	0.0	0.0	113.751123	21.180025	0.0	0.0	0.0	0.0	0.0	0.0	0.0	13.0	None
395	396	0x08dfc973e618ceaf472898d71da0972522430eff	0	0.0	16271.2	601025.25	1	36	0	2	1	0.200021	2.814717	0.273739	3.5	3.5	3.5	0.0	0.0	0.0	37	3.5	9.854608034	0.0	6.354608034	13.0	2036.885451	0.0	0.0	0.0	9.0	0.0	13.0	0.0	0.0	0.0	0.0	0.0	1500.0	156.683496	0.0	0.0	0.0	0.0	0.0	0.0	0.0	13.0	None
396	397	0x08e25d2dfc11d32b1c59ad09af48d2083c4f47dc	0	4700.39	4415.2	190001.52	16	26	0	3	1	0.012633	1.0088290000000002	0.504703	0.100173	3.008714	0.8145439999999999	0.0	0.0	0.0	42	13.03270291	13.12228774	0.0	0.089584829	2.0	69.16903988	0.0	0.0	0.0	2.0	0.0	2.0	0.0	0.0	0.0	0.0	0.15141	69.01763000000001	34.58452	0.0	0.0	0.0	0.0	0.0	0.0	0.0	2.0	None
397	398	0x08e6850ad5744b1a8a4984463b6a35cd17a76bed	0	3.97	7786.06	62320.25	8	8	0	7	1	0.1	25.0	12.766195	0.09727	24.999023	12.764665	0.0	0.0	0.0	16	102.117323	102.1295605	0.0	0.01223744	0.0	0.0	0.0	0.0	0.0	0.0	0.0	0.0	0.0	0.0	0.0	0.0	0.0	0.0	0.0	0.0	0.0	0.0	0.0	0.0	0.0	0.0	0.0	0
398	399	0x08ec38f6218029f2280b9e690648c1903ab2ec3a	0	0.0	0.0	41008.07	1	1	0	1	1	5.0	5.0	5.0	4.99874	4.99874	4.99874	0.0	0.0	0.0	2	4.99874	5.0	0.0	0.00126	1.0	0.376631488	0.0	0.0	0.0	1.0	0.0	1.0	0.0	0.0	0.0	0.0	0.376631	0.376631	0.376631	0.0	0.0	0.0	0.0	0.0	0.0	0.0	1.0	None
399	400	0x08f1a7010ec98726cfbe676d60e0b6187d73b356	0	1.89	0.01	6.23	3	45	0	45	3	0.000528	649.732046	44.466667	0.8004720000000001	1063.254749	666.999528	0.0	0.0	0.0	48	2000.998585	2001.0	0.0	0.001414909	0.0	0.0	0.0	0.0	0.0	0.0	0.0	0.0	0.0	0.0	0.0	0.0	0.0	0.0	0.0	0.0	0.0	0.0	0.0	0.0	0.0	0.0	0.0	0
400	401	0x08f33665d6c457a8328771c0f265903f6804e832	0	160.48	0.69	322.35	2	2	0	2	2	44.357836	56.642164	50.5	0.5	100.499016	50.499508	0.0	0.0	0.0	4	100.9990158	101.0	0.0	0.000984218	0.0	0.0	0.0	0.0	0.0	0.0	0.0	0.0	0.0	0.0	0.0	0.0	0.0	0.0	0.0	0.0	0.0	0.0	0.0	0.0	0.0	0.0	0.0	0
401	402	0x08f4caf0c65d63eb48c1315c2e1eaa19049ca68f	0	6.92	6741.16	209176.72	29	31	0	1	2	0.000459	0.013973	0.002962	3.9e-05	0.013553	0.002308	0.0	0.0	0.0	60	0.0669285	0.0918361	0.0	0.0249076	0.0	0.0	0.0	0.0	0.0	0.0	0.0	0.0	0.0	0.0	0.0	0.0	0.0	0.0	0.0	0.0	0.0	0.0	0.0	0.0	0.0	0.0	0.0	0
402	403	0x08f8d88e4015613affdb0d7bee598b2dbe244084	0	0.0	5910.26	100474.43	0	17	1	4	0	0.0	131.15309	46.336559	0.0	0.0	0.0	0.0	0.0	0.0	18	0.0	787.7214998	0.0	787.7214998	1.0	1.509903584	0.0	0.0	0.0	1.0	0.0	1.0	0.0	0.0	0.0	0.0	1.509904	1.509904	1.509904	0.0	0.0	0.0	0.0	0.0	0.0	0.0	1.0	None
403	404	0x08fd8cde5d342463f7687faf908181841c7587c3	0	0.0	0.0	42393.82	1	1	0	1	1	1.548853	1.548853	1.548853	1.548403	1.548403	1.548403	0.0	0.0	0.0	2	1.548403419	1.54885256	0.0	0.000449141	1.0	0.116669329	0.0	0.0	0.0	1.0	0.0	1.0	0.0	0.0	0.0	0.0	0.116669	0.116669	0.116669	0.0	0.0	0.0	0.0	0.0	0.0	0.0	1.0	None
404	405	0x09004228e526e9a42d71495cc1ada467b89dd5d9	0	3.15	5911.94	408137.83	68	69	0	1	1	0.010393	2.002435	0.26114	0.078354	2.001816	0.264	0.0	0.0	0.0	137	17.9519953	18.01869135	0.0	0.066696055	0.0	0.0	0.0	0.0	0.0	0.0	0.0	0.0	0.0	0.0	0.0	0.0	0.0	0.0	0.0	0.0	0.0	0.0	0.0	0.0	0.0	0.0	0.0	0
405	406	0x0900687bab935295828a8ce17c27601f30ccca52	0	7.71	16228.62	113631.18	4	7	0	4	1	0.006091	5.3227449999999985	1.465477	0.059016	5.321861	2.556959	0.0	0.0	0.0	11	10.22783484	10.25834097	0.0	0.030506135	0.0	0.0	0.0	0.0	0.0	0.0	0.0	0.0	0.0	0.0	0.0	0.0	0.0	0.0	0.0	0.0	0.0	0.0	0.0	0.0	0.0	0.0	0.0	0
406	407	0x09016ad6b6d624aedf6f268578299ca5300eeca8	0	157.46	0.0	314.92	2	1	0	1	2	101.0	101.0	101.0	0.5487270000000001	100.450289	50.499508	0.0	0.0	0.0	3	100.9990158	101.0	0.0	0.000984218	0.0	0.0	0.0	0.0	0.0	0.0	0.0	0.0	0.0	0.0	0.0	0.0	0.0	0.0	0.0	0.0	0.0	0.0	0.0	0.0	0.0	0.0	0.0	0
407	408	0x0901f2d8dd47defb79fa7bde539f33b769628251	0	161.17	0.3	322.95	2	2	0	2	2	13.006381	87.993619	50.5	1.0	99.999016	50.499508	0.0	0.0	0.0	4	100.9990158	101.0	0.0	0.000984218	0.0	0.0	0.0	0.0	0.0	0.0	0.0	0.0	0.0	0.0	0.0	0.0	0.0	0.0	0.0	0.0	0.0	0.0	0.0	0.0	0.0	0.0	0.0	0
408	409	0x09101fdfa8fb80d0f93bbc7c463c4eb87152cdc5	0	156.16	2925.08	267755.22	85	87	0	2	3	0.029343	1.000014	0.059985	0.028923	0.999594	0.060976	0.0	0.0	0.0	172	5.183001494	5.218722494	0.0	0.035721	0.0	0.0	0.0	0.0	0.0	0.0	0.0	0.0	0.0	0.0	0.0	0.0	0.0	0.0	0.0	0.0	0.0	0.0	0.0	0.0	0.0	0.0	0.0	0
409	410	0x0910860d077de03a38ff91339168b953c8f8a8f0	0	25.48	828.71	54540.67	59	64	0	7	1	0.086	54.2	13.413469	0.084892	54.198845	14.549437	0.0	0.0	0.0	123	858.4167884	858.462	0.0	0.045211617	0.0	0.0	0.0	0.0	0.0	0.0	0.0	0.0	0.0	0.0	0.0	0.0	0.0	0.0	0.0	0.0	0.0	0.0	0.0	0.0	0.0	0.0	0.0	0
410	411	0x0912001e29bbaf75c23069a22d9b9602be86feb7	0	19.34	876.72	1891169.67	1999	2113	0	12	3	0.01	499.989	30.759633	0.495237	499.98774	32.51252	0.0	0.0	0.0	4112	64992.52799	64995.10434	0.0	2.5763516280000003	5.0	118.1371191	0.0	0.0	0.0	5.0	0.0	5.0	0.0	0.0	0.0	0.0	0.0	100.0	23.627424	0.0	0.0	0.0	0.0	0.0	0.0	0.0	5.0	None
411	412	0x09176e072b97ee4194312e9b6ac2c05a19b972b9	0	22387.89	5.08	89561.72	4	2	0	1	2	0.1	60.0	30.05	0.05	40.0	15.0245	0.0	0.0	0.0	6	60.098	60.1	0.0	0.002	2.0	601.5102246	0.0	0.0	0.0	2.0	0.0	2.0	0.0	0.0	0.0	0.0	1.510225	600.0	300.755112	0.0	0.0	0.0	0.0	0.0	0.0	0.0	2.0	None
412	413	0x091afe8dd4175626224bb582108bf0b6140d09b2	0	5464.42	18006.95	536981.08	6	28	0	10	4	0.00153	17.0	4.429336	0.0	89.748073	20.669614000000006	0.0	0.0	0.0	34	124.01768429999998	124.0214152	0.0	0.003730947	3.0	606.7604233	6.760423304	0.0	1.0	2.0	0.0	2.0	0.0	0.0	0.0	0.0	6.7604229999999985	600.0	303.3802120000001	6.7604229999999985	6.7604229999999985	6.7604229999999985	0.0	0.0	0.0	1.0	2.0	OmiseGO
413	414	0x091d01ccc42ddc23b183fd0bb5c96982ec2cc227	0	0.0	57554.25	230217.02	0	4	1	2	0	0.7842399999999999	19.995	8.360968	0.0	0.0	0.0	0.0	0.0	0.0	5	0.0	33.443870000000004	0.0	33.443870000000004	0.0	0.0	0.0	0.0	0.0	0.0	0.0	0.0	0.0	0.0	0.0	0.0	0.0	0.0	0.0	0.0	0.0	0.0	0.0	0.0	0.0	0.0	0.0	0
414	415	0x093a5fb223fc9f21ce735ab6f706efad60f13ab6	0	69.63	108.81	356.88	2	2	0	2	1	0.006351	0.990561	0.4984560000000001	0.005903	0.990113	0.498008	0.0	0.0	0.0	4	0.99601548	0.9969124	0.0	0.00089692	0.0	0.0	0.0	0.0	0.0	0.0	0.0	0.0	0.0	0.0	0.0	0.0	0.0	0.0	0.0	0.0	0.0	0.0	0.0	0.0	0.0	0.0	0.0	0
415	416	0x093d4ac2055b55b05c6e92dcc823d00e57a074f7	0	310.33	5005.28	874362.07	124	167	0	5	2	0.049002	25.5	0.330032	0.048394	25.5042	0.444007	0.0	0.0	0.0	291	55.05681216	55.11542298	0.0	0.05861082	2.0	186.8341996	0.0	0.0	0.0	2.0	0.0	2.0	0.0	0.0	0.0	0.0	0.0	186.8342	93.4171	0.0	0.0	0.0	0.0	0.0	0.0	0.0	2.0	None
416	417	0x093d9e8939330c3ea04650d919015b37f255d614	0	160.84	184251.12	553557.55	5	3	0	3	3	0.01	1.0	0.37	0.0	44.060669	9.031737	0.0	0.0	0.0	8	45.15868277	1.11	0.0	-44.04868277	1.0	0.0	44.05476551	0.0	1.0	0.0	0.0	0.0	0.0	0.0	0.0	0.0	0.0	0.0	0.0	44.054766	44.054766	44.054766	0.0	0.0	0.0	1.0	0.0	TheDAO
417	418	0x0941ccb7e44f1c7197186dc48cc943a40d494b00	0	21.77	0.0	65.32	3	1	0	1	3	101.0	101.0	101.0	1.668218	97.377928	33.666149	0.0	0.0	0.0	4	100.998446	101.0	0.0	0.0015539999999999998	0.0	0.0	0.0	0.0	0.0	0.0	0.0	0.0	0.0	0.0	0.0	0.0	0.0	0.0	0.0	0.0	0.0	0.0	0.0	0.0	0.0	0.0	0.0	0
418	419	0x0953d32cb6517b25c2837d31f3ffe4c1ab534ef2	0	3.02	5711.32	17139.98	2	3	0	3	1	0.099	0.761864	0.325859	0.215261	0.761286	0.488273	0.0	0.0	0.0	5	0.976546691	0.97757691	0.0	0.001030219	0.0	0.0	0.0	0.0	0.0	0.0	0.0	0.0	0.0	0.0	0.0	0.0	0.0	0.0	0.0	0.0	0.0	0.0	0.0	0.0	0.0	0.0	0.0	0
419	420	0x0955732a5065c9a09f0c4fbc6058b92e90f657d1	0	6238.72	1256.93	1420408.97	53	867	0	1	53	0.112096	2.104634	0.4166	0.010882	51.0	6.814433	0.0	0.0	0.0	920	361.1649277	361.1924277	0.0	0.027500008	8.0	531.7077833999998	0.0	0.0	0.0	6.0	0.0	8.0	0.0	0.0	0.0	0.0	0.0	365.0	66.463473	0.0	0.0	0.0	0.0	0.0	0.0	0.0	8.0	None
420	421	0x095654d4fc8c0e3afa9d284492b7909a2f3f661f	0	1.88	0.4	6.45	3	2	0	2	3	130.530911	1870.469089	1000.5	0.023	1488.656521	666.999528	0.0	0.0	0.0	5	2000.998585	2001.0	0.0	0.001414909	0.0	0.0	0.0	0.0	0.0	0.0	0.0	0.0	0.0	0.0	0.0	0.0	0.0	0.0	0.0	0.0	0.0	0.0	0.0	0.0	0.0	0.0	0.0	0
421	422	0x0968f5f05131bb18381718fe7d03e09e8e3f288e	0	2863.7	7519.13	352296.45	39	32	0	9	22	0.004792	10.0	3.170122	0.0	10.685747	2.600301	0.0	0.0	0.0	71	101.4117418	101.443909	0.0	0.03216727	36.0	13078.01115	4189.531202	0.0	11.0	5.0	0.0	5.0	0.0	0.0	0.0	0.0	0.433545	8888.0	653.900558	4.674057	1295.0	261.8457	0.0	0.0	0.0	4.0	5.0	Reputation
422	423	0x096dc550583a6acdbc80954951a5b3b724fd85c0	0	0.0	0.0	145464.3	1	1	0	1	1	0.995	0.995	0.995	0.9	0.9	0.9	0.0	0.0	0.0	2	0.9	0.995	0.0	0.095	1.0	0.074949666	0.0	0.0	0.0	1.0	0.0	1.0	0.0	0.0	0.0	0.0	0.07495	0.07495	0.07495	0.0	0.0	0.0	0.0	0.0	0.0	0.0	1.0	None
423	424	0x096de15136e1768402b8ef5544703fbffc88dbbb	0	9756.62	57147.06	422328.02	14	5	0	4	7	2.543258	7.958703999999999	4.647777	0.0	9.79	1.658459	0.0	0.0	0.0	19	23.21842356	23.23888405	0.0	0.020460495	11.0	13.55739523	3.69993155	0.0	2.0	5.0	0.0	4.0	0.0	0.0	0.0	0.0	0.0	7.77	2.711479	0.0	3.699932	0.6166550000000001	0.0	0.0	0.0	2.0	4.0	Telcoin
424	425	0x0986592bb5d960049809375d2832dda82c0dcb44	0	7.02	1451.37	176465.8	121	121	0	1	2	0.055069000000000014	1.687923	0.634642	0.054019000000000005	1.686873	0.633532	0.0	0.0	0.0	242	76.65737508	76.79170838	0.0	0.1343333	0.0	0.0	0.0	0.0	0.0	0.0	0.0	0.0	0.0	0.0	0.0	0.0	0.0	0.0	0.0	0.0	0.0	0.0	0.0	0.0	0.0	0.0	0.0	0
425	426	0x0995821ea29720797bddc538ff1cd71a9fa94023	0	12370.51	3415.81	154447.4	10	9	0	3	6	0.09	157.130792	55.07289	0.0	223.183865	50.562834	0.0	0.0	0.0	19	505.628344	495.6560139	0.0	-9.9723301	6.0	252100.0158	250000.0	0.0	1.0	4.0	0.0	4.0	0.0	0.0	0.0	0.0	0.015799	250000.0	63025.00395	1000.0	249000.0	125000.0	0.0	0.0	0.0	1.0	4.0	StatusNetwork
426	427	0x099ab7dcdd40580774943ca7b5f4a297d3e38cfd	0	0.0	12597.92	226762.55	0	18	1	7	0	0.0	23.199495	7.0480220000000005	0.0	0.0	0.0	0.0	0.0	0.0	19	0.0	126.86439579999998	0.0	126.86439579999998	2.0	2.6000769740000003	0.0	0.0	0.0	2.0	0.0	2.0	0.0	0.0	0.0	0.0	0.685974	1.914103	1.300038	0.0	0.0	0.0	0.0	0.0	0.0	0.0	2.0	None
427	428	0x099b6c7f10f294b1e1c2679f560e046278f318a9	0	0.0	1828.61	226748.1	0	124	1	3	0	0.0	1.146855	0.460757	0.0	0.0	0.0	0.0	0.0	0.0	125	0.0	57.13392745	0.0	57.13392745	2.0	1.902798424	0.0	0.0	0.0	2.0	0.0	2.0	0.0	0.0	0.0	0.0	0.814393	1.0884049999999998	0.951399	0.0	0.0	0.0	0.0	0.0	0.0	0.0	2.0	None
428	429	0x09b2a7b5a3c2c292109c521b4cd491f3ec0a5072	0	37703.86	3341.02	976006.65	25	10	0	7	18	0.0002	4.947967	2.109301	0.0	8.72	0.94908	0.0	0.0	0.0	35	23.727	21.09300543	0.0	-2.6339945730000003	43.0	862468.2449	670216.2541	0.0	8.0	20.0	0.0	26.0	0.0	0.0	0.0	0.0	0.0	237500.0	28748.9415	0.0	237500.0	51555.09647	0.0	0.0	0.0	9.0	26.0	EduCoin
429	430	0x09b3c1a52fa6ff39381f0dba57a32c9c5c048356	0	0.0	0.0	3.92	1	1	0	1	1	1.999564	1.999564	1.999564	1.999093	1.999093	1.999093	0.0	0.0	0.0	2	1.999092664	1.9995643	0.0	0.000471636	0.0	0.0	0.0	0.0	0.0	0.0	0.0	0.0	0.0	0.0	0.0	0.0	0.0	0.0	0.0	0.0	0.0	0.0	0.0	0.0	0.0	0.0	0.0	0
430	431	0x09c9763d9e4235970f863e0604346fca6cafb10f	0	0.0	1723.98	391343.0	0	227	1	5	0	0.0	1.019167	0.8661459999999999	0.0	0.0	0.0	0.0	0.0	0.0	228	0.0	196.615141	0.0	196.615141	2.0	0.9120475	0.0	0.0	0.0	2.0	0.0	2.0	0.0	0.0	0.0	0.0	0.226018	0.68603	0.456024	0.0	0.0	0.0	0.0	0.0	0.0	0.0	2.0	None
431	432	0x09ceecfd79780010f78e77f68c46357539679741	0	2.07	0.0	8.27	4	2	0	2	4	636.2969780000002	1364.703022	1000.5	0.001078	1632.10576	500.249528	0.0	0.0	0.0	6	2000.998113	2001.0	0.0	0.001886545	0.0	0.0	0.0	0.0	0.0	0.0	0.0	0.0	0.0	0.0	0.0	0.0	0.0	0.0	0.0	0.0	0.0	0.0	0.0	0.0	0.0	0.0	0.0	0
432	433	0x09cf0c010ae67720c06261efdb9e34850b910643	0	21759.82	2095.65	49806.58	2	3	0	1	2	0.245	4.995	3.078333	4.239391	4.994769	4.6170800000000005	0.0	0.0	0.0	5	9.234159989	9.235	0.0	0.0008400110000000001	1.0	0.376254859	0.0	0.0	0.0	1.0	0.0	1.0	0.0	0.0	0.0	0.0	0.376255	0.376255	0.376255	0.0	0.0	0.0	0.0	0.0	0.0	0.0	1.0	None
433	434	0x09d393f6f23c8a3cd496daa193ba882da380a60c	0	0.0	2119.21	226755.1	0	107	1	2	0	0.0	0.520178	0.233005	0.0	0.0	0.0	0.0	0.0	0.0	108	0.0	24.93156573	0.0	24.93156573	1.0	0.373441291	0.0	0.0	0.0	1.0	0.0	1.0	0.0	0.0	0.0	0.0	0.373441	0.373441	0.373441	0.0	0.0	0.0	0.0	0.0	0.0	0.0	1.0	None
434	435	0x09d4154689ead553346a33171cd3237739f79047	0	0.0	0.0	0.0	0	1	0	1	0	35.0	35.0	35.0	0.0	0.0	0.0	0.0	0.0	0.0	1	0.0	35.0	0.0	35.0	10.0	1785.9489870000002	0.0	0.0	0.0	7.0	0.0	10.0	0.0	0.0	0.0	0.0	0.0	1041.4647630000004	178.594899	0.0	0.0	0.0	0.0	0.0	0.0	0.0	10.0	None
435	436	0x09e15c790644b26fde0b1c0624df4f5bf723ec81	0	155.1	0.0	310.2	2	1	0	1	2	101.0	101.0	101.0	1.6	99.399016	50.499508	0.0	0.0	0.0	3	100.9990158	101.0	0.0	0.000984218	0.0	0.0	0.0	0.0	0.0	0.0	0.0	0.0	0.0	0.0	0.0	0.0	0.0	0.0	0.0	0.0	0.0	0.0	0.0	0.0	0.0	0.0	0.0	0
436	437	0x09e3e189af728734c0daadbc13cdef42c7135595	0	7575.4	130659.21	890010.87	14	6	0	6	10	0.004	5.67316	1.241561	0.0001	5.634378	0.531714	0.0	0.0	0.0	20	7.44399853	7.44936714	0.0	0.00536861	0.0	0.0	0.0	0.0	0.0	0.0	0.0	0.0	0.0	0.0	0.0	0.0	0.0	0.0	0.0	0.0	0.0	0.0	0.0	0.0	0.0	0.0	0.0	0
437	438	0x09ec6aa31735d3cff3c1ac71915156e5c1a1b5e2	0	905.51	13328.35	1017593.9	64	72	0	4	5	0.006999999999999999	327.7520580000001	80.136299	0.0	426.3143280000001	90.152486	0.0	0.0	0.0	136	5769.759075	5769.813506	0.0	0.054431033	8.0	2815.0	2790.0	0.0	2.0	4.0	0.0	4.0	0.0	0.0	0.0	0.0	4.0	2656.0	563.0	4.0	2656.0	930.0	0.0	0.0	0.0	2.0	4.0	EOS
438	439	0x09f02ab0425aa471560f245fd904ce8b8a371f79	0	2385.79	170354.16	880400.3	12	5	0	5	8	0.05835	32.01	9.772427	0.009466	31.359515	4.0705860000000005	0.0	0.0	0.0	17	48.84703475	48.86213363	0.0	0.01509888	0.0	0.0	0.0	0.0	0.0	0.0	0.0	0.0	0.0	0.0	0.0	0.0	0.0	0.0	0.0	0.0	0.0	0.0	0.0	0.0	0.0	0.0	0.0	0
439	440	0x09f3f4f3362ffdb13e19c7d7f73f0b7d48856224	0	20.17	3.92	68.37	3	2	0	2	3	12.690172	88.309828	50.5	0.12	50.612858	33.666149	0.0	0.0	0.0	5	100.998446	101.0	0.0	0.0015539999999999998	0.0	0.0	0.0	0.0	0.0	0.0	0.0	0.0	0.0	0.0	0.0	0.0	0.0	0.0	0.0	0.0	0.0	0.0	0.0	0.0	0.0	0.0	0.0	0
440	441	0x0a01fe1e6cdeb4f59214896ea9bc08ae9ddda510	0	6.53	13731.65	96160.73	6	7	0	5	2	0.989	16.0	5.896254	0.988496	15.99952	6.878326	0.0	0.0	0.0	13	41.26995577	41.27377799	0.0	0.00382222	0.0	0.0	0.0	0.0	0.0	0.0	0.0	0.0	0.0	0.0	0.0	0.0	0.0	0.0	0.0	0.0	0.0	0.0	0.0	0.0	0.0	0.0	0.0	0
441	442	0x0a0214ce074440878aed5a022b195f6fa2a13edb	0	901.61	1704.44	149730.1	81	45	0	11	19	0.00025	183.0	7.082794	0.0	100.567163	14.471596	0.0	0.0	0.0	126	1172.199263	318.7257356	0.0	-853.4735278999998	24.0	190465.7263	190461.7263	0.0	4.0	7.0	0.0	7.0	0.0	0.0	0.0	0.0	0.0	70600.0	14651.20971	0.0	100000.0	17314.702390000002	0.0	0.0	0.0	5.0	7.0	SONM
442	443	0x0a08b7f9d69133ac6dd85c649d46cf41f4e55668	0	247.72	31648.25	286816.02	8	9	0	9	1	0.012428	0.226352	0.084107	0.01194	0.225693	0.093855	0.0	0.0	0.0	17	0.750839788	0.75696684	0.0	0.006127051999999999	0.0	0.0	0.0	0.0	0.0	0.0	0.0	0.0	0.0	0.0	0.0	0.0	0.0	0.0	0.0	0.0	0.0	0.0	0.0	0.0	0.0	0.0	0.0	0
443	444	0x0a1ac9b9a342c3600995845eec7254df664d6aa9	0	14.23	775.77	562039.25	681	712	0	6	10	0.012991999999999998	720.3	3.077847	0.037365	720.29979	3.217086	0.0	0.0	0.0	1393	2190.83581	2191.426851	0.0	0.591041644	3.0	100093.0	0.0	0.0	0.0	3.0	0.0	3.0	0.0	0.0	0.0	0.0	20.0	100053.0	33364.33333	0.0	0.0	0.0	0.0	0.0	0.0	0.0	3.0	None
444	445	0x0a27e98b470fdc2ebc345c196636eca0ac1554fd	0	0.0	0.0	102.15	1	1	0	1	1	0.311935	0.311935	0.311935	0.309735	0.309735	0.309735	0.0	0.0	0.0	2	0.3097353	0.3119353	0.0	0.0022	0.0	0.0	0.0	0.0	0.0	0.0	0.0	0.0	0.0	0.0	0.0	0.0	0.0	0.0	0.0	0.0	0.0	0.0	0.0	0.0	0.0	0.0	0.0	0
445	446	0x0a2830a1a41fec179dcbdcb214468df204d844c7	0	0.0	2602.36	291464.55	0	112	1	6	0	0.0	1.000786	0.28238	0.0	0.0	0.0	0.0	0.0	0.0	113	0.0	31.626524300000003	0.0	31.626524300000003	4.0	4.24266263	0.0	0.0	0.0	4.0	0.0	4.0	0.0	0.0	0.0	0.0	0.0	2.8313580000000003	1.060666	0.0	0.0	0.0	0.0	0.0	0.0	0.0	4.0	None
446	447	0x0a424b881c90384b2aa5a78657cbdffc284bd270	0	157.73	0.0	315.47	2	1	0	1	2	101.0	101.0	101.0	0.2	100.799016	50.499508	0.0	0.0	0.0	3	100.9990158	101.0	0.0	0.000984218	0.0	0.0	0.0	0.0	0.0	0.0	0.0	0.0	0.0	0.0	0.0	0.0	0.0	0.0	0.0	0.0	0.0	0.0	0.0	0.0	0.0	0.0	0.0	0
447	448	0x0a7da85b9824c9019c9cbcc318f43f31c316a394	0	25.94	0.28	78.4	3	2	0	2	3	48.458285	52.541715	50.5	0.01	56.43057099999999	33.666163	0.0	0.0	0.0	5	100.998488	101.0	0.0	0.001512	0.0	0.0	0.0	0.0	0.0	0.0	0.0	0.0	0.0	0.0	0.0	0.0	0.0	0.0	0.0	0.0	0.0	0.0	0.0	0.0	0.0	0.0	0.0	0
448	449	0x0a7faabeabae2e902eedf77eb8e1fcdd02470f21	0	16.69	1502.46	293094.58	187	193	0	5	1	1.000003	17.1	2.728139	0.999292	31.197692	2.81501	0.0	0.0	0.0	380	526.4068596	526.5307433	0.0	0.123883763	0.0	0.0	0.0	0.0	0.0	0.0	0.0	0.0	0.0	0.0	0.0	0.0	0.0	0.0	0.0	0.0	0.0	0.0	0.0	0.0	0.0	0.0	0.0	0
449	450	0x0a812c183a713b113485d4bc4db603f656e28c68	0	5.95	2723.09	398398.52	139	146	0	17	1	1.094	373.0	127.255145	1.089091	626.9949889999998	133.661872	0.0	0.0	0.0	285	18579.00025	18579.25112	0.0	0.25086888	1.0	1e-12	0.0	0.0	0.0	1.0	0.0	1.0	0.0	0.0	0.0	0.0	0.0	0.0	0.0	0.0	0.0	0.0	0.0	0.0	0.0	0.0	1.0	None
450	451	0x0a8d82e86a15363cc16a48d4576637c1e17422ab	0	0.0	12090.62	132996.78	0	11	1	2	0	0.0	29.811	9.569432	0.0	0.0	0.0	0.0	0.0	0.0	12	0.0	105.2637501	0.0	105.2637501	1.0	0.777221023	0.0	0.0	0.0	1.0	0.0	1.0	0.0	0.0	0.0	0.0	0.777221	0.777221	0.777221	0.0	0.0	0.0	0.0	0.0	0.0	0.0	1.0	None
451	452	0x0a8e0ad83c28ac3689718e59528a2c6924e4d651	0	148.18	6223.06	1198237.45	107	190	0	4	1	0.103468	1.146521	0.554501	0.490976	1.914593	0.980223	0.0	0.0	0.0	297	104.8838571	105.3551839	0.0	0.471326795	4.0	387.1200828	0.0	0.0	0.0	3.0	0.0	4.0	0.0	0.0	0.0	0.0	0.0	365.0	96.780021	0.0	0.0	0.0	0.0	0.0	0.0	0.0	4.0	None
452	453	0x0a914eaf83627b99fa4aa65dbca52316a23891f6	0	161.23	0.82	324.1	2	2	0	2	2	50.364505	50.635495	50.5	50.461326	50.537647	50.499487	0.0	0.0	0.0	4	100.9989738	101.0	0.0	0.001026218	0.0	0.0	0.0	0.0	0.0	0.0	0.0	0.0	0.0	0.0	0.0	0.0	0.0	0.0	0.0	0.0	0.0	0.0	0.0	0.0	0.0	0.0	0.0	0
453	454	0x0a92d47f7dbeda6d33e7fc46b51a91fd1b8af31c	0	12.48	311.67	1296.6	4	4	0	2	1	9.781	19.89	14.88275	9.78058	19.88958	14.88233	0.0	0.0	0.0	8	59.52932	59.53100000000001	0.0	0.00168	0.0	0.0	0.0	0.0	0.0	0.0	0.0	0.0	0.0	0.0	0.0	0.0	0.0	0.0	0.0	0.0	0.0	0.0	0.0	0.0	0.0	0.0	0.0	0
454	455	0x0a98fb70939162725ae66e626fe4b52cff62c2e5	0	24.66	14.42	146014.17	180	9820	0	1408	11	0.098572	17699.99914	19.097725	0.99	6330.0	1038.433629	0.0	0.0	0.0	10000	186918.0533	187539.6575	0.0	621.6042415000002	48.0	6000020559.0	1000010001.0	0.0	2.0	34.0	0.0	36.0	0.0	0.0	0.0	0.0	0.0	3000000000.0	130435229.5	0.5	1000010000.0	500005000.3	0.0	0.0	0.0	2.0	36.0	EOS
455	456	0x0a9944984d45b6b8dded71a7f38275c2a7caf803	0	160.7	1.78	324.97	2	2	0	2	2	39.560601	61.439399	50.5	1.141371	99.857645	50.499508	0.0	0.0	0.0	4	100.9990158	101.0	0.0	0.000984218	0.0	0.0	0.0	0.0	0.0	0.0	0.0	0.0	0.0	0.0	0.0	0.0	0.0	0.0	0.0	0.0	0.0	0.0	0.0	0.0	0.0	0.0	0.0	0
456	457	0x0a999f9fe5d93b27f53f63511b03d6b031088573	0	23.89	0.0	71.68	3	1	0	1	3	101.0	101.0	101.0	0.001	56.683435	33.666149	0.0	0.0	0.0	4	100.998446	101.0	0.0	0.0015539999999999998	0.0	0.0	0.0	0.0	0.0	0.0	0.0	0.0	0.0	0.0	0.0	0.0	0.0	0.0	0.0	0.0	0.0	0.0	0.0	0.0	0.0	0.0	0.0	0
457	458	0x0aa6faea6af05d20429543134e5c650204985bc6	0	0.0	10057.75	130750.77	0	13	1	4	0	0.0	130.0	63.415385	0.0	0.0	0.0	0.0	0.0	0.0	14	0.0	824.4	0.0	824.4	4.0	637.2431914	0.0	0.0	0.0	4.0	0.0	4.0	0.0	0.0	0.0	0.0	1.0	600.0	159.310798	0.0	0.0	0.0	0.0	0.0	0.0	0.0	4.0	None
458	459	0x0aab3b594d3863eaf43b472de29147b577a02b87	0	61.91	1673.77	674926.03	412	388	0	9	1	0.01001	36.9	6.1424379999999985	0.008886	36.89951	5.941689	0.0	0.0	0.0	800	2447.975986	2383.265842	0.0	-64.71014472	0.0	0.0	0.0	0.0	0.0	0.0	0.0	0.0	0.0	0.0	0.0	0.0	0.0	0.0	0.0	0.0	0.0	0.0	0.0	0.0	0.0	0.0	0.0	0
459	460	0x0aab8abe201948508b844a0ddff278052a21d02b	0	1.85	0.07	7.53	4	2	0	2	4	963.090745	1037.909255	1000.5	0.001078	1057.852149	500.249528	0.0	0.0	0.0	6	2000.998113	2001.0	0.0	0.001886545	0.0	0.0	0.0	0.0	0.0	0.0	0.0	0.0	0.0	0.0	0.0	0.0	0.0	0.0	0.0	0.0	0.0	0.0	0.0	0.0	0.0	0.0	0.0	0
460	461	0x0aafbb6de65925879efddd54509b9232f0b79bb2	0	15881.91	21083.41	996954.07	11	39	0	31	9	0.001308	100.0	11.477749	0.0	150.0	40.68940900000001	0.0	0.0	0.0	50	447.5835	447.63222080000014	0.0	0.048720839	19.0	10531.52106	2777.612103	0.0	2.0	10.0	0.0	9.0	0.0	0.0	0.0	0.0	0.0	4400.0	702.101404	0.0	1700.0	694.403026	0.0	0.0	0.0	2.0	9.0	OmiseGO
461	462	0x0ab6439b301f67e361a914fd937d95a4e5575edb	0	263.85	26929.17	148629.67	53	5	0	5	6	0.02	33.566428	8.985447	0.0	33.33569	1.546353	0.0	0.0	0.0	58	81.9567052	44.92723476	0.0	-37.02947044	22.0	521.4991818	128.7995392	0.0	2.0	4.0	0.0	4.0	0.0	0.0	0.0	0.0	0.0	365.0	47.409017	1.29954	82.999999	11.709049	0.0	0.0	0.0	1.0	4.0	DICE
462	463	0x0ab8c47f9d2454c6063497975f7df568d2f58870	0	21.2	2.7	69.0	3	2	0	2	3	8.533477	92.466523	50.5	3.710393	50.204463	33.666149	0.0	0.0	0.0	5	100.998446	101.0	0.0	0.0015539999999999998	0.0	0.0	0.0	0.0	0.0	0.0	0.0	0.0	0.0	0.0	0.0	0.0	0.0	0.0	0.0	0.0	0.0	0.0	0.0	0.0	0.0	0.0	0.0	0
463	464	0x0ab8dd437d135c931c0003aea360e8679e870c56	0	87627.86	13990.94	332838.28	3	5	0	1	1	0.99	1.13	1.038132	1.129425	2.032973	1.729805	0.0	0.0	0.0	8	5.189415508	5.19066154	0.0	0.001246032	5.0	363.5014809	0.0	0.0	0.0	5.0	0.0	5.0	0.0	0.0	0.0	0.0	0.0	322.47172	72.700296	0.0	0.0	0.0	0.0	0.0	0.0	0.0	5.0	None
464	465	0x0abacb04ea5b81b0dcbbd78b3dd1e4f867a38434	0	20512.33	15878.28	307003.17	8	9	0	9	6	0.02	11.4568	4.186721	0.0	11.453	4.709272	0.0	0.0	0.0	17	37.67417451	37.68049147	0.0	0.006316957	8.0	651.0395857000002	0.27326037	0.0	2.0	4.0	0.0	4.0	0.0	0.0	0.0	0.0	0.0	649.987135	162.759896	0.0	0.27326	0.068315	0.0	0.0	0.0	2.0	4.0	Trustcoin
465	466	0x0abe84f36d4ffbf94e6b9c5b4be31e7ae8816acb	0	0.0	0.0	6239.67	1	1	0	1	1	1.8	1.8	1.8	1.799748	1.799748	1.799748	0.0	0.0	0.0	2	1.79974798	1.8	0.0	0.00025202	0.0	0.0	0.0	0.0	0.0	0.0	0.0	0.0	0.0	0.0	0.0	0.0	0.0	0.0	0.0	0.0	0.0	0.0	0.0	0.0	0.0	0.0	0.0	0
466	467	0x0ac5d8798706837005f4a60896b9917529eccf79	0	160.96	0.19	322.5	2	3	0	3	2	5.633121	50.99895	33.666667	4.104236	96.89478	50.499508	0.0	0.0	0.0	5	100.9990158	101.0	0.0	0.000984218	0.0	0.0	0.0	0.0	0.0	0.0	0.0	0.0	0.0	0.0	0.0	0.0	0.0	0.0	0.0	0.0	0.0	0.0	0.0	0.0	0.0	0.0	0.0	0
467	468	0x0ac7002a8cfd5b252eb1bfb0060f5c36897503e1	0	24.05	0.0	72.15	3	1	0	1	3	101.0	101.0	101.0	0.05	54.94156	33.666149	0.0	0.0	0.0	4	100.998446	101.0	0.0	0.0015539999999999998	0.0	0.0	0.0	0.0	0.0	0.0	0.0	0.0	0.0	0.0	0.0	0.0	0.0	0.0	0.0	0.0	0.0	0.0	0.0	0.0	0.0	0.0	0.0	0
468	469	0x0ad3371b4d44fd9673eb11ba3a7d9eebd6138b63	0	40460.94	39708.73	1002497.0	13	12	0	4	2	0.094139	668.105152	193.10288	0.001759	668.1031519999998	178.24717900000005	0.0	0.0	0.0	25	2317.213324	2317.234562	0.0	0.021238059	0.0	0.0	0.0	0.0	0.0	0.0	0.0	0.0	0.0	0.0	0.0	0.0	0.0	0.0	0.0	0.0	0.0	0.0	0.0	0.0	0.0	0.0	0.0	0
469	470	0x0ad9c4a8df4c25547c2b8fdbd07d0dd8979c8b3f	0	0.0	0.0	97.55	1	1	0	1	1	5.0	5.0	5.0	4.996956	4.996956	4.996956	0.0	0.0	0.0	2	4.99695578	5.0	0.0	0.00304422	0.0	0.0	0.0	0.0	0.0	0.0	0.0	0.0	0.0	0.0	0.0	0.0	0.0	0.0	0.0	0.0	0.0	0.0	0.0	0.0	0.0	0.0	0.0	0
470	471	0x0ae2fb30e472a729ec5b512ea17b1ebd8c121039	0	2.55	42999.44	301013.98	7	7	0	3	1	0.499	11.51584	6.4303300000000005	0.496311	11.512168	6.428871	0.0	0.0	0.0	14	45.00209461	45.01231258	0.0	0.01021797	0.0	0.0	0.0	0.0	0.0	0.0	0.0	0.0	0.0	0.0	0.0	0.0	0.0	0.0	0.0	0.0	0.0	0.0	0.0	0.0	0.0	0.0	0.0	0
471	472	0x0af09369369e09218bb14ca66774bdcf81ff61a5	0	0.0	2314.04	226775.5	0	98	1	3	0	0.0	0.375272	0.197614	0.0	0.0	0.0	0.0	0.0	0.0	99	0.0	19.36612739	0.0	19.36612739	2.0	0.932390923	0.0	0.0	0.0	2.0	0.0	2.0	0.0	0.0	0.0	0.0	0.209289	0.723102	0.466195	0.0	0.0	0.0	0.0	0.0	0.0	0.0	2.0	None
472	473	0x0affa06e7fbe5bc9a764c979aa66e8256a631f02	0	0.0	1.57	15746.02	0	9999	1	3	0	0.0	0.0	0.0	0.0	0.0	0.0	0.0	0.0	0.0	10000	0.0	0.0	0.0	0.0	37.0	7718.788989	0.0	1.8700000000000003e-10	0.0	24.0	1.0	14.0	0.0	0.0	0.0	0.0	0.0	2500.0	296.8765	0.0	0.0	0.0	0.0	0.0	0.0	0.0	14.0	None
473	474	0x0b0d36a137b33cd0415162deb0753487b1796c9f	0	0.0	17666.31	88331.55	0	5	1	3	0	0.0	10.999495	6.214482	0.0	0.0	0.0	0.0	0.0	0.0	6	0.0	31.07241158	0.0	31.07241158	0.0	0.0	0.0	0.0	0.0	0.0	0.0	0.0	0.0	0.0	0.0	0.0	0.0	0.0	0.0	0.0	0.0	0.0	0.0	0.0	0.0	0.0	0.0	0
474	475	0x0b10b52e81febe5af8d6184ed06d5604d3ba8842	0	29260.33	0.0	58520.67	2	1	0	1	2	0.6	0.6	0.6	0.000576	0.5978	0.299188	0.0	0.0	0.0	3	0.59837566	0.6	0.0	0.00162434	0.0	0.0	0.0	0.0	0.0	0.0	0.0	0.0	0.0	0.0	0.0	0.0	0.0	0.0	0.0	0.0	0.0	0.0	0.0	0.0	0.0	0.0	0.0	0
475	476	0x0b11aef9505a6a2e79239583704478c921fb5e01	0	119077.75	52788.43	885117.53	3	10	0	8	3	0.040008	76.99937	8.658083999999999	21.0	43.0	28.846405	0.0	0.0	0.0	13	86.53921597	86.58083892	0.0	0.041622947	14.0	3691.13013	0.0	0.0	0.0	10.0	0.0	14.0	0.0	0.0	0.0	0.0	0.0	1728.8330399999998	263.652152	0.0	0.0	0.0	0.0	0.0	0.0	0.0	14.0	None
476	477	0x0b16650495aed895251652e714d85f87ee542d18	0	0.0	0.0	173.47	1	1	0	1	1	0.1	0.1	0.1	0.09958	0.09958	0.09958	0.0	0.0	0.0	2	0.09958	0.1	0.0	0.00042	0.0	0.0	0.0	0.0	0.0	0.0	0.0	0.0	0.0	0.0	0.0	0.0	0.0	0.0	0.0	0.0	0.0	0.0	0.0	0.0	0.0	0.0	0.0	0
477	478	0x0b1e409ba98ccaf737e1f8cd628ac144d5ffc20e	0	23.86	0.43	72.45	3	2	0	2	3	11.03166	89.96834	50.5	8.0	80.441098	33.666152000000004	0.0	0.0	0.0	5	100.9984557	101.0	0.0	0.001544256	0.0	0.0	0.0	0.0	0.0	0.0	0.0	0.0	0.0	0.0	0.0	0.0	0.0	0.0	0.0	0.0	0.0	0.0	0.0	0.0	0.0	0.0	0.0	0
478	479	0x0b20bdf3838fdbe6a76ae9617f911a0da112fb93	0	1458.13	4183.71	1127393.0	53	251	0	8	21	0.002018	5.1	1.076657	0.0	38.25	5.191226	0.0	0.0	0.0	304	275.1349633	270.2408993	0.0	-4.89406396	31.0	4615527.039	100.0	0.0	1.0	19.0	0.0	25.0	0.0	0.0	0.0	0.0	0.0	3039699.118	153850.9013	100.0	100.0	100.0	0.0	0.0	0.0	1.0	25.0	blockwell.ai KYC Casper Token
479	480	0x0b254ae384d07cb403641175bfca8d76775da791	0	491.31	18098.78	927539.2	46	50	0	4	2	0.000583	3.000364	0.966346	0.0	3.058628	1.049474	0.0	0.0	0.0	96	48.27582232	48.31729602	0.0	0.041473706	8.0	40349.41928	40349.41928	0.0	1.0	1.0	0.0	1.0	0.0	0.0	0.0	0.0	944.006893	19990.0	10087.35482	944.006893	19990.0	10087.35482	0.0	0.0	0.0	1.0	1.0	Tokenomy
480	481	0x0b2a41f8dd06bad03a3dac67140cceb1b6242097	0	0.0	0.0	320.15	0	1	1	1	0	0.0239	0.0239	0.0239	0.0	0.0	0.0	0.0	0.0	0.0	2	0.0	0.02389988	0.0	0.02389988	0.0	0.0	0.0	0.0	0.0	0.0	0.0	0.0	0.0	0.0	0.0	0.0	0.0	0.0	0.0	0.0	0.0	0.0	0.0	0.0	0.0	0.0	0.0	0
481	482	0x0b2d5bcc7d0eec44c2a4aa776f74851903aaa493	0	2.0	16405.49	65629.95	4	4	0	1	1	0.99	11.09	5.5425	0.98939	11.08938	5.541832	0.0	0.0	0.0	8	22.16732996	22.17	0.0	0.002670038	0.0	0.0	0.0	0.0	0.0	0.0	0.0	0.0	0.0	0.0	0.0	0.0	0.0	0.0	0.0	0.0	0.0	0.0	0.0	0.0	0.0	0.0	0.0	0
482	483	0x0b2f89b59272c4462abab6703d7aad52a9b16f69	0	0.0	2080.51	226775.6	0	109	1	3	0	0.0	0.489137	0.190967	0.0	0.0	0.0	0.0	0.0	0.0	110	0.0	20.81543511	0.0	20.81543511	2.0	1.174400987	0.0	0.0	0.0	2.0	0.0	2.0	0.0	0.0	0.0	0.0	0.26437	0.910031	0.5872	0.0	0.0	0.0	0.0	0.0	0.0	0.0	2.0	None
483	484	0x0b30b17cab0f9e659dda201db32ae12e9792ea01	0	0.0	0.0	285965.37	1	1	0	1	1	1.792785	1.792785	1.792785	1.792688	1.792688	1.792688	0.0	0.0	0.0	2	1.792688108	1.79278478	0.0	9.67e-05	5.0	334.6651095	0.0	0.0	0.0	5.0	0.0	5.0	0.0	0.0	0.0	0.0	0.0	298.484586	66.933022	0.0	0.0	0.0	0.0	0.0	0.0	0.0	5.0	None
484	485	0x0b37ebeacb5006ebbff1360804d66ae3dd57d0fb	0	2941.85	6655.5	413648.58	75	29	0	15	37	0.0085	22.175	6.093641000000001	0.0	20.0	2.594667	0.0	0.0	0.0	104	194.6	176.715586	0.0	-17.88441396	77.0	60502.77883	76241.4828	0.0	10.0	31.0	0.0	29.0	0.0	0.0	0.0	0.0	0.0	27906.9038	1287.293167	0.0	18458.0	2541.38276	0.0	0.0	0.0	12.0	28.0	EOS
485	486	0x0b3b05a47a463ae0188f47584709c143cb906f5b	0	5716.41	1668.58	210085.83	35	6	0	2	4	0.002	1.0	0.302	0.0	0.995	0.050486	0.0	0.0	0.0	41	1.767	1.812	0.0	0.045	14.0	624.2118215	624.1744251	0.0	3.0	3.0	0.0	3.0	0.0	0.0	0.0	0.0	0.02401	619.0	78.026478	0.21	619.0	104.029071	0.0	0.0	0.0	2.0	3.0	DICE
486	487	0x0b511f98a03797a59ae1d35b2f4bc86e99a11c01	0	22.14	0.0	66.43	3	1	0	1	3	101.0	101.0	101.0	1.0	80.170302	33.666149	0.0	0.0	0.0	4	100.998446	101.0	0.0	0.0015539999999999998	0.0	0.0	0.0	0.0	0.0	0.0	0.0	0.0	0.0	0.0	0.0	0.0	0.0	0.0	0.0	0.0	0.0	0.0	0.0	0.0	0.0	0.0	0.0	0
487	488	0x0b5dcd8cf2e32c2cebead397ea857d2e8547f297	0	0.0	3570.35	646233.3	0	181	1	1	0	0.0	0.0	0.0	0.0	0.0	0.0	0.0	0.0	0.0	182	0.0	0.0	0.0	0.0	0.0	0.0	0.0	0.0	0.0	0.0	0.0	0.0	0.0	0.0	0.0	0.0	0.0	0.0	0.0	0.0	0.0	0.0	0.0	0.0	0.0	0.0	0.0	0
488	489	0x0b62b673454328eee2781c994a39b26f5c91c6df	0	3387.8	46956.5	302065.78	6	6	0	4	3	0.0	399.999	134.203833	0.0	529.992153	134.202079	0.0	0.0	0.0	12	805.212473	805.2230000000002	0.0	0.010527	4.0	27999.0	27399.0	0.0	2.0	2.0	0.0	2.0	0.0	0.0	0.0	0.0	600.0	27399.0	13999.5	1500.0	25899.0	13699.5	0.0	0.0	0.0	1.0	2.0	Aragon
489	490	0x0b665e028aaba156a3e605f1abbc34b6becf300d	0	23.23	0.0	69.68	3	1	0	1	3	101.0	101.0	101.0	0.01	56.384397	33.666149	0.0	0.0	0.0	4	100.998446	101.0	0.0	0.0015539999999999998	0.0	0.0	0.0	0.0	0.0	0.0	0.0	0.0	0.0	0.0	0.0	0.0	0.0	0.0	0.0	0.0	0.0	0.0	0.0	0.0	0.0	0.0	0.0	0
490	491	0x0b7a5d3b5279617c94668349af2ae9f11077a2a3	0	156.97	0.0	313.93	2	1	0	1	2	101.0	101.0	101.0	0.2365	100.762516	50.499508	0.0	0.0	0.0	3	100.9990158	101.0	0.0	0.000984218	0.0	0.0	0.0	0.0	0.0	0.0	0.0	0.0	0.0	0.0	0.0	0.0	0.0	0.0	0.0	0.0	0.0	0.0	0.0	0.0	0.0	0.0	0.0	0
491	492	0x0b857b4087f5bfac8b7452f96676bd8e6eaeba99	0	155.04	1674.32	734165.67	394	402	0	9	2	0.01	497.822072	4.222402	0.09958	497.82123600000006	4.307474	0.0	0.0	0.0	796	1697.144682	1697.405456	0.0	0.26077442300000003	0.0	0.0	0.0	0.0	0.0	0.0	0.0	0.0	0.0	0.0	0.0	0.0	0.0	0.0	0.0	0.0	0.0	0.0	0.0	0.0	0.0	0.0	0.0	0
492	493	0x0b876197fb1d52b9ff0b6b11c37577755426c9ce	0	9220.03	1442.85	558132.17	38	144	0	19	3	0.010891	62.01	23.536926	0.0	521.999559	89.192009	0.0	0.0	0.0	182	3389.296333	3389.317357	0.0	0.021023785	13.0	13383.63	13383.63	0.0	1.0	7.0	0.0	1.0	0.0	0.0	0.0	0.0	1.0	1868.35	1115.3025	13383.63	13383.63	13383.63	0.0	0.0	0.0	1.0	1.0	EOS
493	494	0x0b9a02e935520fb0bed0f674eec9f0a9c038c19b	0	127.2	17.71	325.23	2	4	0	3	2	0.0	51.36301	25.30419	0.239144	100.976633	50.607889	0.0	0.0	0.0	6	101.2157775	101.2167617	0.0	0.000984218	0.0	0.0	0.0	0.0	0.0	0.0	0.0	0.0	0.0	0.0	0.0	0.0	0.0	0.0	0.0	0.0	0.0	0.0	0.0	0.0	0.0	0.0	0.0	0
494	495	0x0b9dd8aa79f11b5e86399a8e0c544ca2d558c0b8	0	6.0	2259.52	387397.43	170	171	0	7	1	0.006	2.0	0.14788900000000002	0.097668	2.001153	0.14768599999999998	0.0	0.0	0.0	341	25.10659796	25.28910151	0.0	0.182503553	0.0	0.0	0.0	0.0	0.0	0.0	0.0	0.0	0.0	0.0	0.0	0.0	0.0	0.0	0.0	0.0	0.0	0.0	0.0	0.0	0.0	0.0	0.0	0
495	496	0x0b9e7c3a4a6c38802427ed80d8bd75f10ec9e0f7	0	0.0	0.0	12.65	1	1	0	1	1	4.99	4.99	4.99	4.989496	4.989496	4.989496	0.0	0.0	0.0	2	4.989496	4.99	0.0	0.000504	0.0	0.0	0.0	0.0	0.0	0.0	0.0	0.0	0.0	0.0	0.0	0.0	0.0	0.0	0.0	0.0	0.0	0.0	0.0	0.0	0.0	0.0	0.0	0
496	497	0x0b9ff30abab8e6b6313a57f98cec3d68e99ba8bd	0	20434.25	5467.9	372128.45	15	12	0	5	9	1.501669	26.278279	7.346135	0.01	8.21701	2.480738	0.0	0.0	0.0	27	37.2110715	88.15361413	0.0	50.94254263	30.0	69273.04411	100.0	0.0	1.0	20.0	0.0	23.0	0.0	0.0	0.0	0.0	0.0	33482.14286	2388.725659	100.0	100.0	100.0	0.0	0.0	0.0	1.0	22.0	blockwell.ai KYC Casper Token
497	498	0x0ba0b31e81616c3c796a7c1856971fe4d11c066d	0	0.0	0.0	1.97	1	1	0	1	1	0.113988	0.113988	0.113988	0.113516	0.113516	0.113516	0.0	0.0	0.0	2	0.113516364	0.113988	0.0	0.000471636	0.0	0.0	0.0	0.0	0.0	0.0	0.0	0.0	0.0	0.0	0.0	0.0	0.0	0.0	0.0	0.0	0.0	0.0	0.0	0.0	0.0	0.0	0.0	0
498	499	0x0ba48e247ad9accfccad800ebd0acfdd43127291	0	22.48	0.0	67.45	3	1	0	1	3	101.0	101.0	101.0	3.028262	81.661711	33.666149	0.0	0.0	0.0	4	100.998446	101.0	0.0	0.0015539999999999998	0.0	0.0	0.0	0.0	0.0	0.0	0.0	0.0	0.0	0.0	0.0	0.0	0.0	0.0	0.0	0.0	0.0	0.0	0.0	0.0	0.0	0.0	0.0	0
499	500	0x0ba977c08b6896be3e93feddd45bbbdb1ccd36ee	0	3908.74	10739.59	298923.97	49	10	0	7	12	0.0	400.0	72.10096800000002	0.0	669.9	14.806689000000002	0.0	0.0	0.0	59	725.5277402	721.0096846	0.0	-4.51805557	48.0	1326091.977	5805723.966	0.0	12.0	10.0	0.0	8.0	0.0	0.0	0.0	0.0	1.0	1200000.0	132609.1977	1.0	1929500.0	152782.2096	0.0	0.0	0.0	6.0	8.0	BAT
500	501	0x0baf2c2a48c6276d7a3818f658ecb68da0e5f440	0	0.0	0.0	39.15	1	1	0	1	1	1.409452	1.409452	1.409452	1.408948	1.408948	1.408948	0.0	0.0	0.0	2	1.40894829	1.40945229	0.0	0.000504	0.0	0.0	0.0	0.0	0.0	0.0	0.0	0.0	0.0	0.0	0.0	0.0	0.0	0.0	0.0	0.0	0.0	0.0	0.0	0.0	0.0	0.0	0.0	0
501	502	0x0bb63b036a5607970a300a718412c8ce1033dece	0	2298.48	90.96	113262.22	49	7	0	3	2	0.01	3.515142	1.015449	0.0	2.0	0.135796	0.0	0.0	0.0	56	6.654	7.10814206	0.0	0.45414206	12.0	812.3035422	1.0	0.0	1.0	8.0	0.0	11.0	0.0	0.0	0.0	0.0	0.0	386.892771	73.845777	1.0	1.0	1.0	0.0	0.0	0.0	1.0	11.0	Veritaseum
502	503	0x0bb72dfdbb74c73447f2b03b6bb48433e5abdf3b	0	0.0	2225.06	291482.3	0	131	1	3	0	0.0	0.618857	0.254216	0.0	0.0	0.0	0.0	0.0	0.0	132	0.0	33.30223377	0.0	33.30223377	4.0	3.235409715	0.0	0.0	0.0	4.0	0.0	4.0	0.0	0.0	0.0	0.0	0.0	2.14566	0.808852	0.0	0.0	0.0	0.0	0.0	0.0	0.0	4.0	None
503	504	0x0bc16f3fe74160313ad14326f6e3c026172bc2a8	0	162.28	28.22	381.0	2	2	0	1	2	0.1	4.318035	2.209018	0.099496	4.3175550000000005	2.208526	0.0	0.0	0.0	4	4.417051052	4.41803527	0.0	0.000984218	0.0	0.0	0.0	0.0	0.0	0.0	0.0	0.0	0.0	0.0	0.0	0.0	0.0	0.0	0.0	0.0	0.0	0.0	0.0	0.0	0.0	0.0	0.0	0
504	505	0x0bc49974408605e3bf67b6dcf6b96ef09ef0bc2e	0	22.52	0.0	67.57	3	1	0	1	3	101.0	101.0	101.0	0.01033	56.268487	33.666149	0.0	0.0	0.0	4	100.998446	101.0	0.0	0.0015539999999999998	0.0	0.0	0.0	0.0	0.0	0.0	0.0	0.0	0.0	0.0	0.0	0.0	0.0	0.0	0.0	0.0	0.0	0.0	0.0	0.0	0.0	0.0	0.0	0
505	506	0x0bd1e6f050499d09748188127a09b550d943c503	0	0.0	1758.08	226792.15	0	129	1	4	0	0.0	1.151997	0.410447	0.0	0.0	0.0	0.0	0.0	0.0	130	0.0	52.94762249	0.0	52.94762249	2.0	1.3752258380000002	0.0	0.0	0.0	2.0	0.0	2.0	0.0	0.0	0.0	0.0	0.458186	0.91704	0.687613	0.0	0.0	0.0	0.0	0.0	0.0	0.0	2.0	None
506	507	0x0bd8d1657e773f78e901bc8c08427b577331b98a	0	23.46	0.37	71.12	3	2	0	2	3	15.831176	85.168824	50.5	5.0	80.99974	33.666149	0.0	0.0	0.0	5	100.9984458	101.0	0.0	0.001554158	0.0	0.0	0.0	0.0	0.0	0.0	0.0	0.0	0.0	0.0	0.0	0.0	0.0	0.0	0.0	0.0	0.0	0.0	0.0	0.0	0.0	0.0	0.0	0
507	508	0x0bdba72c89277ea90e4dafbb126ed93a72ffcf37	0	0.0	0.0	6002.88	0	1	1	1	0	1.363896	1.363896	1.363896	0.0	0.0	0.0	0.0	0.0	0.0	2	0.0	1.36389572	0.0	1.36389572	0.0	0.0	0.0	0.0	0.0	0.0	0.0	0.0	0.0	0.0	0.0	0.0	0.0	0.0	0.0	0.0	0.0	0.0	0.0	0.0	0.0	0.0	0.0	0
508	509	0x0be05a9ba218b179fec585c2946abb849345ae89	0	52.91	0.3	318.03	6	2	0	2	2	49.240903	51.759097	50.5	0.25	84.67703	16.832838	0.0	0.0	0.0	8	100.9970297	101.0	0.0	0.002970305	0.0	0.0	0.0	0.0	0.0	0.0	0.0	0.0	0.0	0.0	0.0	0.0	0.0	0.0	0.0	0.0	0.0	0.0	0.0	0.0	0.0	0.0	0.0	0
509	510	0x0be5fd84269aef5d4993781f8331f3e9e7cd722e	0	0.0	0.0	0.0	0	1	0	1	0	0.002049	0.002049	0.002049	0.0	0.0	0.0	0.0	0.0	0.0	1	0.0	0.00204917	0.0	0.00204917	0.0	0.0	0.0	0.0	0.0	0.0	0.0	0.0	0.0	0.0	0.0	0.0	0.0	0.0	0.0	0.0	0.0	0.0	0.0	0.0	0.0	0.0	0.0	0
510	511	0x0bee1396986da0f7b6ee6356ec997a790090e628	0	102.19	0.0	306.57	3	1	0	1	3	101.0	101.0	101.0	9.294775	72.263737	33.66617100000001	0.0	0.0	0.0	4	100.9985118	101.0	0.0	0.001488218	0.0	0.0	0.0	0.0	0.0	0.0	0.0	0.0	0.0	0.0	0.0	0.0	0.0	0.0	0.0	0.0	0.0	0.0	0.0	0.0	0.0	0.0	0.0	0
511	512	0x0bf19ae0bfdda11d8cabd4ef3ee44184b4a1a76b	0	0.0	2453.98	245398.22	0	100	1	5	0	0.0	1.00586	0.4971350000000001	0.0	0.0	0.0	0.0	0.0	0.0	101	0.0	49.71351457	0.0	49.71351457	1.0	0.603300365	0.0	0.0	0.0	1.0	0.0	1.0	0.0	0.0	0.0	0.0	0.6033	0.6033	0.6033	0.0	0.0	0.0	0.0	0.0	0.0	0.0	1.0	None
512	513	0x0bf1b28f37a7bc326feced13664409486bb4e19b	0	0.0	6319.32	50564.05	1	8	0	1	1	0.095	6.995	4.7575	0.01	0.01	0.01	0.0	0.0	0.0	9	0.01	38.06	0.0	38.05	11.0	1873.099921	0.0	0.0	0.0	8.0	0.0	11.0	0.0	0.0	0.0	0.0	0.0	1065.095885	170.281811	0.0	0.0	0.0	0.0	0.0	0.0	0.0	11.0	None
513	514	0x0bf688b3a097f2e436b8e81247fd76660b48aa1c	0	1910.63	12332.55	67394.65	3	5	0	1	2	0.114302	0.510473	0.217087	0.15	0.596202	0.36137	0.0	0.0	0.0	8	1.08411085	1.08543385	0.0	0.001323	0.0	0.0	0.0	0.0	0.0	0.0	0.0	0.0	0.0	0.0	0.0	0.0	0.0	0.0	0.0	0.0	0.0	0.0	0.0	0.0	0.0	0.0	0.0	0
514	515	0x0bfc686a1ef150616a3541afedc0ee4c41563be8	0	0.0	2134.77	245498.05	0	115	1	4	0	0.0	0.35383200000000004	0.19253	0.0	0.0	0.0	0.0	0.0	0.0	116	0.0	22.14096162	0.0	22.14096162	2.0	1.240444478	0.0	0.0	0.0	2.0	0.0	2.0	0.0	0.0	0.0	0.0	0.282972	0.957473	0.620222	0.0	0.0	0.0	0.0	0.0	0.0	0.0	2.0	None
515	516	0x0c00cc99683a80872f392154e423a871c3fb2305	0	3093.64	56149.55	888647.9	15	15	0	4	2	0.010974	7.0	0.910348	0.010532	6.995	0.909898	0.0	0.0	0.0	30	13.64847053	13.65521254	0.0	0.00674201	0.0	0.0	0.0	0.0	0.0	0.0	0.0	0.0	0.0	0.0	0.0	0.0	0.0	0.0	0.0	0.0	0.0	0.0	0.0	0.0	0.0	0.0	0.0	0
516	517	0x0c044128d3bf7f0fa927b063776d962dd65dbedc	0	108.84	42.02	410.55	3	2	0	2	3	2.706802	98.293198	50.5	0.361	98.292718	33.666165	0.0	0.0	0.0	5	100.9984936	101.0	0.0	0.001506437	0.0	0.0	0.0	0.0	0.0	0.0	0.0	0.0	0.0	0.0	0.0	0.0	0.0	0.0	0.0	0.0	0.0	0.0	0.0	0.0	0.0	0.0	0.0	0
517	518	0x0c052358c04e8ba6db63e6c0b298521243343804	0	47.16	284.6	663.52	2	2	0	2	1	0.25	2.25	1.25	0.246945	2.249432	1.248188	0.0	0.0	0.0	4	2.49637663	2.5	0.0	0.00362337	0.0	0.0	0.0	0.0	0.0	0.0	0.0	0.0	0.0	0.0	0.0	0.0	0.0	0.0	0.0	0.0	0.0	0.0	0.0	0.0	0.0	0.0	0.0	0
518	519	0x0c0eaae0f8e4aebd4ebc53c63466741d64ce0f10	0	0.0	1444.76	319291.53	0	221	1	6	0	0.0	1.638875	0.901066	0.0	0.0	0.0	0.0	0.0	0.0	222	0.0	199.135681	0.0	199.135681	4.0	8.923476495	0.0	0.0	0.0	4.0	0.0	4.0	0.0	0.0	0.0	0.0	0.0	5.309198	2.230869	0.0	0.0	0.0	0.0	0.0	0.0	0.0	4.0	None
519	520	0x0c115e5e8d66e7f02d787f6b80735173aa7799ef	0	0.0	3996.16	216039.77	1	3	0	1	1	0.001861	0.009662	0.006779	0.019836000000000003	0.019836000000000003	0.019836000000000003	0.0	0.0	0.0	4	0.01983642	0.02033643	0.0	0.00050001	0.0	0.0	0.0	0.0	0.0	0.0	0.0	0.0	0.0	0.0	0.0	0.0	0.0	0.0	0.0	0.0	0.0	0.0	0.0	0.0	0.0	0.0	0.0	0
520	521	0x0c1b3a39917ec1d7dd50fec2b71c1bf9f9da3135	0	0.0	5822.22	17468.72	1	3	0	1	1	0.000559	34.055304	11.385288	34.155390999999995	34.155390999999995	34.155390999999995	0.0	0.0	0.0	4	34.15539136	34.155863000000004	0.0	0.000471636	0.0	0.0	0.0	0.0	0.0	0.0	0.0	0.0	0.0	0.0	0.0	0.0	0.0	0.0	0.0	0.0	0.0	0.0	0.0	0.0	0.0	0.0	0.0	0
521	522	0x0c2d8b13e9168b5f71eb0c918baf485d9e1e47e5	0	0.0	0.0	418483.92	1	1	0	1	1	0.145868	0.145868	0.145868	0.145797	0.145797	0.145797	0.0	0.0	0.0	2	0.14579748	0.14586788	0.0	7.04e-05	5.0	44.54968272	0.0	0.0	0.0	5.0	0.0	5.0	0.0	0.0	0.0	0.0	0.0	39.572349	8.909937	0.0	0.0	0.0	0.0	0.0	0.0	0.0	5.0	None
522	523	0x0c37ca62586f4a3a2c0b08fa895eba3b1fda7f92	0	0.0	2548.09	226780.37	0	89	1	3	0	0.0	0.431425	0.224421	0.0	0.0	0.0	0.0	0.0	0.0	90	0.0	19.97348364	0.0	19.97348364	2.0	0.8465408040000001	0.0	0.0	0.0	2.0	0.0	2.0	0.0	0.0	0.0	0.0	0.264295	0.582246	0.42327	0.0	0.0	0.0	0.0	0.0	0.0	0.0	2.0	None
523	524	0x0c39c02b372c9a7213bfe21bc336f47324cf7212	0	1.56	0.11	4.9	3	2	0	2	3	98.731509	1902.268491	1000.5	1.0	1496.809015	666.999528	0.0	0.0	0.0	5	2000.998585	2001.0	0.0	0.001414909	0.0	0.0	0.0	0.0	0.0	0.0	0.0	0.0	0.0	0.0	0.0	0.0	0.0	0.0	0.0	0.0	0.0	0.0	0.0	0.0	0.0	0.0	0.0	0
524	525	0x0c431db1f1dbe2afce78cf755c9d464e85e9ef7f	0	0.86	30007.36	60016.43	2	2	0	2	2	0.362477	3.395	1.878738	0.361637	3.39416	1.877898	0.0	0.0	0.0	4	3.755796793	3.757476793	0.0	0.00168	0.0	0.0	0.0	0.0	0.0	0.0	0.0	0.0	0.0	0.0	0.0	0.0	0.0	0.0	0.0	0.0	0.0	0.0	0.0	0.0	0.0	0.0	0.0	0
525	526	0x0c5437b0b6906321cca17af681d59baf60afe7d6	0	37.82	52.24	574178.57	5102	7388	0	1157	1035	0.0	1999.99958	655.1176519999998	0.0	3000.0	948.240874	0.0	0.0	0.0	12490	4837924.938	4840009.21	0.0	2084.272476	63.0	1561395882.0	243.2380952	0.0	2.0	43.0	0.0	54.0	0.0	0.0	0.0	0.0	0.0	1553030560.0	26464336.99	0.0	148.0	60.809524	0.0	0.0	0.0	2.0	54.0	OmiseGO
526	527	0x0c644a9850f63d67a1d52c68047a4a23d75a05b6	0	0.0	0.0	32.33	1	1	0	1	1	4.0	4.0	4.0	3.9978	3.9978	3.9978	0.0	0.0	0.0	2	3.9978	4.0	0.0	0.0022	0.0	0.0	0.0	0.0	0.0	0.0	0.0	0.0	0.0	0.0	0.0	0.0	0.0	0.0	0.0	0.0	0.0	0.0	0.0	0.0	0.0	0.0	0.0	0
527	528	0x0c6dac12096dc7ff6bdda303b3d9e3a814e9cc84	0	4860.24	4902.17	1072398.18	145	75	0	37	81	0.0	65.60615899999999	14.683324	0.0	77.95	7.7760630000000015	0.0	0.0	0.0	220	1127.5292	1101.249332	0.0	-26.27986751	176.0	8904907.652999999	8385851.585	0.0	19.0	75.0	0.0	87.0	0.0	0.0	0.0	0.0	0.0	2520000.0	69030.29187999999	0.0	2653500.779	178422.3741	0.0	0.0	0.0	29.0	83.0	EOS
528	529	0x0c6edf6a4438534b43e6570956aef848ccd0ab65	0	0.0	1547.29	228998.5	0	148	1	3	0	0.0	0.898206	0.352555	0.0	0.0	0.0	0.0	0.0	0.0	149	0.0	52.17811743	0.0	52.17811743	2.0	1.074129466	0.0	0.0	0.0	2.0	0.0	2.0	0.0	0.0	0.0	0.0	0.301051	0.773079	0.537065	0.0	0.0	0.0	0.0	0.0	0.0	0.0	2.0	None
529	530	0x0c77a1d04e7ed19aee7241f2f979536e35db1148	0	0.0	0.0	14.53	1	1	0	1	1	3.0	3.0	3.0	2.998877	2.998877	2.998877	0.0	0.0	0.0	2	2.9988770560000004	3.0	0.0	0.001122944	0.0	0.0	0.0	0.0	0.0	0.0	0.0	0.0	0.0	0.0	0.0	0.0	0.0	0.0	0.0	0.0	0.0	0.0	0.0	0.0	0.0	0.0	0.0	0
530	531	0x0c77f78af39624aa4ec891e3b8d5be8e39c1d70c	0	0.0	1674.81	192603.35	0	115	1	4	0	0.0	1.9959	0.222147	0.0	0.0	0.0	0.0	0.0	0.0	116	0.0	25.54694923	0.0	25.54694923	2.0	0.8985832859999999	0.0	0.0	0.0	2.0	0.0	2.0	0.0	0.0	0.0	0.0	0.40437	0.494214	0.449292	0.0	0.0	0.0	0.0	0.0	0.0	0.0	2.0	None
531	532	0x0c7891337ffa32b02077cac53ed89cd0f159960a	0	161.39	0.3	323.38	2	2	0	2	2	48.822747	52.177253	50.5	1.0	99.999016	50.499508	0.0	0.0	0.0	4	100.9990158	101.0	0.0	0.000984218	0.0	0.0	0.0	0.0	0.0	0.0	0.0	0.0	0.0	0.0	0.0	0.0	0.0	0.0	0.0	0.0	0.0	0.0	0.0	0.0	0.0	0.0	0.0	0
532	533	0x0c799cdd3cf8f60dd94f31fffcbbe952cc09f987	0	3.1	925.23	67768.1	73	73	0	3	1	0.27231700000000003	33.389345	4.235125	0.271897	33.388925	4.234705	0.0	0.0	0.0	146	309.133433	309.1640930000001	0.0	0.030660004	0.0	0.0	0.0	0.0	0.0	0.0	0.0	0.0	0.0	0.0	0.0	0.0	0.0	0.0	0.0	0.0	0.0	0.0	0.0	0.0	0.0	0.0	0.0	0
533	534	0x0c88b9440da61a6b0b69bdfc40659621cb0dcd0f	0	3.87	6392.85	70363.92	11	11	0	9	11	0.331	10.2	2.204409	0.330559	10.19958	2.203911	0.0	0.0	0.0	22	24.24301981	24.24849464	0.0	0.005474833	0.0	0.0	0.0	0.0	0.0	0.0	0.0	0.0	0.0	0.0	0.0	0.0	0.0	0.0	0.0	0.0	0.0	0.0	0.0	0.0	0.0	0.0	0.0	0
534	535	0x0ca119f38229a308cb05e6372e2af100dfb91ff2	0	0.0	1953.03	201162.33	0	103	1	5	0	0.0	1.303841	0.818868	0.0	0.0	0.0	0.0	0.0	0.0	104	0.0	84.34338569	0.0	84.34338569	1.0	2.521486319	0.0	0.0	0.0	1.0	0.0	1.0	0.0	0.0	0.0	0.0	2.521486	2.521486	2.521486	0.0	0.0	0.0	0.0	0.0	0.0	0.0	1.0	None
535	536	0x0cabaf708e9e98165d6c3e3a5c7bb9da25cedafd	0	0.0	5154.07	226778.87	0	44	1	5	0	0.0	3.737293	0.970412	0.0	0.0	0.0	0.0	0.0	0.0	45	0.0	42.69812499	0.0	42.69812499	2.0	1.065469884	0.0	0.0	0.0	2.0	0.0	2.0	0.0	0.0	0.0	0.0	0.200815	0.864655	0.5327350000000001	0.0	0.0	0.0	0.0	0.0	0.0	0.0	2.0	None
536	537	0x0cb034d70f13bec5d071555e95c5376deb97439e	0	161.55	0.63	324.37	2	2	0	2	2	23.657924	77.342076	50.5	0.090856	100.90816	50.499508	0.0	0.0	0.0	4	100.9990158	101.0	0.0	0.000984218	0.0	0.0	0.0	0.0	0.0	0.0	0.0	0.0	0.0	0.0	0.0	0.0	0.0	0.0	0.0	0.0	0.0	0.0	0.0	0.0	0.0	0.0	0.0	0
537	538	0x0cb19b4cb6f742837cf3874513b69bc61ef712a1	0	1.73	0.42	7.73	4	2	0	2	4	820.2609719999998	1180.739028	1000.5	0.001078	1540.267689	500.249528	0.0	0.0	0.0	6	2000.998113	2001.0	0.0	0.001886545	0.0	0.0	0.0	0.0	0.0	0.0	0.0	0.0	0.0	0.0	0.0	0.0	0.0	0.0	0.0	0.0	0.0	0.0	0.0	0.0	0.0	0.0	0.0	0
538	539	0x0cc49a5535e9463b7078198e4e3a951a5cde717b	0	17517.21	9672.3	392152.93	13	17	0	13	12	0.004065999999999999	7.495	1.6505450000000002	0.369547	7.49865	2.157884	0.0	0.0	0.0	30	28.05248733	28.05925891	0.0	0.00677158	14.0	20184.91761	0.0	0.0	0.0	13.0	0.0	14.0	0.0	0.0	0.0	0.0	0.0	16888.0	1441.7798300000004	0.0	0.0	0.0	0.0	0.0	0.0	0.0	14.0	None
539	540	0x0cca72a828f7e9c1daa6f25c30a8547046d111f2	0	0.0	0.0	189.75	1	1	0	1	1	20.80213	20.80213	20.80213	20.80171	20.80171	20.80171	0.0	0.0	0.0	2	20.80171014	20.80213014	0.0	0.00042	0.0	0.0	0.0	0.0	0.0	0.0	0.0	0.0	0.0	0.0	0.0	0.0	0.0	0.0	0.0	0.0	0.0	0.0	0.0	0.0	0.0	0.0	0.0	0
540	541	0x0cdde24d6de01e40029c6ae954b5e033961d25a8	0	5.04	1530.83	3071.73	2	2	0	1	1	4.995	5.495	5.245	4.994214	5.494312	5.244263	0.0	0.0	0.0	4	10.48852585	10.49	0.0	0.001474149	0.0	0.0	0.0	0.0	0.0	0.0	0.0	0.0	0.0	0.0	0.0	0.0	0.0	0.0	0.0	0.0	0.0	0.0	0.0	0.0	0.0	0.0	0.0	0
541	542	0x0ce0f4b23fcd0a21e2ae3009c23854fc209ce938	0	12684.38	2896.19	949868.57	34	181	0	152	6	0.001	1197.130737	49.647022	0.001	550.0	121.723694	0.0	0.0	0.0	215	4138.605586	8986.111012000001	0.0	4847.505426	44.0	35767.93321	0.0	0.0	0.0	35.0	0.0	43.0	0.0	0.0	0.0	0.0	0.0	16888.0	812.9075730000002	0.0	0.0	0.0	0.0	0.0	0.0	0.0	43.0	None
542	543	0x0cf31d7014149df8cb460e9624ea4a16fc582cd6	0	157.89	0.0	315.78	2	1	0	1	2	101.0	101.0	101.0	1.0	99.999016	50.499508	0.0	0.0	0.0	3	100.9990158	101.0	0.0	0.000984218	0.0	0.0	0.0	0.0	0.0	0.0	0.0	0.0	0.0	0.0	0.0	0.0	0.0	0.0	0.0	0.0	0.0	0.0	0.0	0.0	0.0	0.0	0.0	0
543	544	0x0cf3a6abfded4576543f632e195f9272b5c64bf1	0	13.29	5291.24	959668.07	147	181	0	6	2	0.010092	9.99	3.718618	0.503479	9.9888	4.577797	0.0	0.0	0.0	328	672.9361577000002	673.0698758999998	0.0	0.133718224	0.0	0.0	0.0	0.0	0.0	0.0	0.0	0.0	0.0	0.0	0.0	0.0	0.0	0.0	0.0	0.0	0.0	0.0	0.0	0.0	0.0	0.0	0.0	0
544	545	0x0cf6951e5d1b4622ffeb9bbe93ac4c9acfe5e482	0	7.97	7868.86	204725.9	17	26	0	1	1	0.049039	0.195143	0.092081	0.057485	0.194454	0.139693	0.0	0.0	0.0	43	2.37477691	2.394114333	0.0	0.019337423	0.0	0.0	0.0	0.0	0.0	0.0	0.0	0.0	0.0	0.0	0.0	0.0	0.0	0.0	0.0	0.0	0.0	0.0	0.0	0.0	0.0	0.0	0.0	0
545	546	0x0cfbc6938e654e500fd46fdb8554086860b80dbd	0	3.26	4491.02	40448.5	9	9	0	1	1	0.29	7.99	3.776152	0.289399	7.989536	3.775663	0.0	0.0	0.0	18	33.98096912	33.98537217	0.0	0.004403048	0.0	0.0	0.0	0.0	0.0	0.0	0.0	0.0	0.0	0.0	0.0	0.0	0.0	0.0	0.0	0.0	0.0	0.0	0.0	0.0	0.0	0.0	0.0	0
546	547	0x0cfdc52dff8914478f4d3e9d0aee4e90ec523906	0	24004.64	23748.38	527077.12	18	4	0	4	10	0.0	52.0	28.0	0.0	60.0	11.709444	0.0	0.0	0.0	22	210.77	112.0	0.0	-98.77	36.0	275180.1929	1.04e-05	0.0	1.0	15.0	0.0	25.0	0.0	0.0	0.0	0.0	0.0	66000.0	8093.535084	1e-06	9e-06	5e-06	0.0	0.0	0.0	1.0	23.0	Patientory
547	548	0x0d0204f69e54334c6b6bd5ec8781488afbc31072	0	14.99	0.0	44.97	3	1	0	1	3	101.0	101.0	101.0	0.052709000000000006	54.526419	33.666149	0.0	0.0	0.0	4	100.998446	101.0	0.0	0.0015539999999999998	0.0	0.0	0.0	0.0	0.0	0.0	0.0	0.0	0.0	0.0	0.0	0.0	0.0	0.0	0.0	0.0	0.0	0.0	0.0	0.0	0.0	0.0	0.0	0
548	549	0x0d0b892ddf15a7586caa65bfb72b0f043f0b5526	0	107.27	1.46	324.73	3	2	0	2	3	20.326687	80.67331300000002	50.5	2.307696	68.110711	33.666179	0.0	0.0	0.0	5	100.9985356	101.0	0.0	0.001464437	0.0	0.0	0.0	0.0	0.0	0.0	0.0	0.0	0.0	0.0	0.0	0.0	0.0	0.0	0.0	0.0	0.0	0.0	0.0	0.0	0.0	0.0	0.0	0
549	550	0x0d103015114095efbf7d169b75c747aa0c1a14b7	0	0.0	2636.82	226766.82	0	86	1	3	0	0.0	0.901869	0.513478	0.0	0.0	0.0	0.0	0.0	0.0	87	0.0	44.15911017	0.0	44.15911017	2.0	0.944263803	0.0	0.0	0.0	2.0	0.0	2.0	0.0	0.0	0.0	0.0	0.118025	0.826239	0.472132	0.0	0.0	0.0	0.0	0.0	0.0	0.0	2.0	None
550	551	0x0d11ec699c623fb62de3d396df7a9381e56cbf00	0	1559.01	53123.24	162487.73	2	3	0	3	1	1.7e-05	0.104979	0.068011	0.098576	0.104517	0.101546	0.0	0.0	0.0	5	0.203092193	0.204033012	0.0	0.000940819	0.0	0.0	0.0	0.0	0.0	0.0	0.0	0.0	0.0	0.0	0.0	0.0	0.0	0.0	0.0	0.0	0.0	0.0	0.0	0.0	0.0	0.0	0.0	0
551	552	0x0d13e054948c5d451c79074507dbba07101550f4	0	15146.55	0.0	136318.98	9	1	0	1	9	21.00144	21.00144	21.00144	0.1	10.092219	2.333052	0.0	0.0	0.0	10	20.997471	21.00144	0.0	0.003969	1.0	0.760242711	0.0	0.0	0.0	1.0	0.0	1.0	0.0	0.0	0.0	0.0	0.760243	0.760243	0.760243	0.0	0.0	0.0	0.0	0.0	0.0	0.0	1.0	None
552	553	0x0d1edba6def16216f6a9e9a964148f8f70ab1220	0	2682.05	7244.51	350636.2	47	31	0	12	17	0.297	61.11	11.413088	0.0	150.0	7.609149	0.0	0.0	0.0	78	357.63	353.8057208	0.0	-3.82427917	37.0	498981.7754	514384.8755	0.0	8.0	16.0	0.0	16.0	0.0	0.0	0.0	0.0	0.0	310000.0	22680.98979	1.0	310000.0	34292.32503	0.0	0.0	0.0	6.0	16.0	EOS
553	554	0x0d2016fed0fae0fea4c4cb6bf8d59f533070e43e	0	903.05	22013.47	1098186.7	46	48	0	1	1	0.201072	1.101812	0.573754	0.508446	1.11385	0.597301	0.0	0.0	0.0	94	27.47583111	27.54019602	0.0	0.064364915	2.0	365.0	0.0	0.0	0.0	1.0	0.0	2.0	0.0	0.0	0.0	0.0	0.0	365.0	182.5	0.0	0.0	0.0	0.0	0.0	0.0	0.0	2.0	None
554	555	0x0d307fc388813685cd65d3631f82e3065db4b876	0	0.0	953.46	192599.92	0	202	1	4	0	0.0	0.8662780000000001	0.35637800000000003	0.0	0.0	0.0	0.0	0.0	0.0	203	0.0	71.98829922	0.0	71.98829922	2.0	2.113682515	0.0	0.0	0.0	2.0	0.0	2.0	0.0	0.0	0.0	0.0	0.598477	1.515206	1.056841	0.0	0.0	0.0	0.0	0.0	0.0	0.0	2.0	None
555	556	0x0d32209cccd6f946643a7dcf59e7239ff58f6215	0	4790.91	4690.94	81145.63	14	3	0	2	7	2.0	3.6023110000000003	2.83377	0.0	2.36	0.705631	0.0	0.0	0.0	17	9.878831	8.50131132	0.0	-1.37751968	11.0	54.39596137	2500.0	0.0	4.0	5.0	0.0	6.0	0.0	0.0	0.0	0.0	0.0	48.348286	9.065994	0.0	2500.0	500.0	0.0	0.0	0.0	2.0	6.0	Mysterium
556	557	0x0d3426aafc95094735fb706327e94db75da3df99	0	0.0	1692.16	226749.52	0	134	1	4	0	0.0	1.99	0.22843400000000005	0.0	0.0	0.0	0.0	0.0	0.0	135	0.0	30.61009998	0.0	30.61009998	2.0	1.242294162	0.0	0.0	0.0	2.0	0.0	2.0	0.0	0.0	0.0	0.0	0.484291	0.758003	0.621147	0.0	0.0	0.0	0.0	0.0	0.0	0.0	2.0	None
557	558	0x0d3c8ffad9c09b7b7d053b6e51f1fb52d0cdc5f7	0	57479.75	11264.69	263713.08	4	3	0	3	1	0.59	8.1	3.2263330000000003	0.008554	8.099497	2.4191580000000004	0.0	0.0	0.0	7	9.6766312	9.679	0.0	0.0023688000000000003	0.0	0.0	0.0	0.0	0.0	0.0	0.0	0.0	0.0	0.0	0.0	0.0	0.0	0.0	0.0	0.0	0.0	0.0	0.0	0.0	0.0	0.0	0.0	0
558	559	0x0d51c0254827068402734e545ce44fd3ad0f7ff7	0	161.24	0.3	323.08	2	2	0	2	2	24.965915	76.034085	50.5	0.31	100.689016	50.499508	0.0	0.0	0.0	4	100.9990158	101.0	0.0	0.000984218	0.0	0.0	0.0	0.0	0.0	0.0	0.0	0.0	0.0	0.0	0.0	0.0	0.0	0.0	0.0	0.0	0.0	0.0	0.0	0.0	0.0	0.0	0.0	0
559	560	0x0d60f3c2410d9530c345dea9d6191d17027ce688	0	1252.16	33694.53	280825.65	9	8	0	4	2	0.05	6.42034	2.420779	0.003711	6.419185	2.150859	0.0	0.0	0.0	17	19.35773386	19.36623147	0.0	0.008497606	0.0	0.0	0.0	0.0	0.0	0.0	0.0	0.0	0.0	0.0	0.0	0.0	0.0	0.0	0.0	0.0	0.0	0.0	0.0	0.0	0.0	0.0	0.0	0
560	561	0x0d6715f62c1d82398bf8aae1b27e6ed0e2c4c904	0	0.0	17443.08	226760.05	0	13	1	6	0	0.0	13.789485	5.062861	0.0	0.0	0.0	0.0	0.0	0.0	14	0.0	65.81719007	0.0	65.81719007	2.0	1.285486273	0.0	0.0	0.0	2.0	0.0	2.0	0.0	0.0	0.0	0.0	0.561	0.724486	0.6427430000000001	0.0	0.0	0.0	0.0	0.0	0.0	0.0	2.0	None
561	562	0x0d6c7dd92410824e911a37eadb87cef92a6ee86e	0	80.96	155838.28	468324.43	10	3	0	2	3	0.05	2.14815	0.7628229999999999	0.0	2.136	0.450816	0.0	0.0	0.0	13	4.50815974	2.28847	0.0	-2.21968974	0.0	0.0	0.0	0.0	0.0	0.0	0.0	0.0	0.0	0.0	0.0	0.0	0.0	0.0	0.0	0.0	0.0	0.0	0.0	0.0	0.0	0.0	0.0	0
562	563	0x0d70f06f69251185e1f56772d8219e12610b5121	0	0.0	0.0	2.83	1	1	0	1	1	0.033322000000000004	0.033322000000000004	0.033322000000000004	0.032902	0.032902	0.032902	0.0	0.0	0.0	2	0.0329017	0.0333217	0.0	0.00042	0.0	0.0	0.0	0.0	0.0	0.0	0.0	0.0	0.0	0.0	0.0	0.0	0.0	0.0	0.0	0.0	0.0	0.0	0.0	0.0	0.0	0.0	0.0	0
563	564	0x0d7b102b669e65d9a9ac0ba1947696cd917ca4b1	0	162.87	0.0	325.73	2	2	0	2	2	33.675787	67.324213	50.5	2.03	98.968974	50.499487	0.0	0.0	0.0	4	100.9989738	101.0	0.0	0.001026218	0.0	0.0	0.0	0.0	0.0	0.0	0.0	0.0	0.0	0.0	0.0	0.0	0.0	0.0	0.0	0.0	0.0	0.0	0.0	0.0	0.0	0.0	0.0	0
564	565	0x0d7f5116176935236528c28cd2d325e1274f482b	0	24.27	0.44	73.68	3	2	0	2	3	15.728656	85.271344	50.5	0.048501	55.044626	33.666148	0.0	0.0	0.0	5	100.9984444	101.0	0.0	0.001555573	0.0	0.0	0.0	0.0	0.0	0.0	0.0	0.0	0.0	0.0	0.0	0.0	0.0	0.0	0.0	0.0	0.0	0.0	0.0	0.0	0.0	0.0	0.0	0
565	566	0x0d81c7a0faba310ef15cf3a72425fa0561b1271b	0	206.28	871.37	4264.35	8	3	0	3	7	0.008	0.038022	0.020128	0.0	0.015	0.007065000000000002	0.0	0.0	0.0	11	0.05652348	0.06038348	0.0	0.00386	3.0	2.63157314	2.61994128	0.0	1.0	2.0	0.0	2.0	0.0	0.0	0.0	0.0	0.011632	2.619941	1.315787	2.619941	2.619941	2.619941	0.0	0.0	0.0	1.0	2.0	Golem
566	567	0x0d8775f648430679a709e98d2b0cb6250d2887ef	0	0.0	0.29	2901.22	0	9999	1	6459	0	0.0	45000.0	79.872615	0.0	0.0	0.0	0.0	0.0	0.0	10000	0.0	798646.2797	0.0	798646.2797	311.0	12155738.9	100.0	214367.4935	1.0	120.0	1.0	76.0	0.0	0.0	0.0	0.0	0.0	11727771.0	61704.25837	100.0	100.0	100.0	0.0	0.0	0.0	1.0	73.0	blockwell.ai KYC Casper Token
567	568	0x0da5e009ca9ca75a0d43117f8ce770562fbed805	0	21.94	0.0	65.82	3	1	0	1	3	101.0	101.0	101.0	27.36	45.481026	33.666149	0.0	0.0	0.0	4	100.998446	101.0	0.0	0.0015539999999999998	0.0	0.0	0.0	0.0	0.0	0.0	0.0	0.0	0.0	0.0	0.0	0.0	0.0	0.0	0.0	0.0	0.0	0.0	0.0	0.0	0.0	0.0	0.0	0
568	569	0x0da8b8ba342526c661bc04d64420d7f224e16df8	0	2986.83	4371.28	726979.05	179	44	0	15	57	0.05	100.1	12.91995	0.0	88.7	3.2975980000000003	0.0	0.0	0.0	223	590.27	568.4778002	0.0	-21.7921998	288.0	91057179.23	72249002.72	0.0	25.0	45.0	0.0	48.0	0.0	0.0	0.0	0.0	0.0	18800000.0	462219.1839	0.0	18800000.0	793945.0848	0.0	0.0	0.0	30.0	46.0	StatusNetwork
569	570	0x0daf5224c7f478a60531bb5bfcd2842f5bff2933	0	4100.53	3431.34	388724.08	63	38	0	13	18	0.012231	43.804467	4.128293	0.0	43.796757	2.489155	0.0	0.0	0.0	101	156.8167398	156.87512859999995	0.0	0.058388814	73.0	28130.413610000003	19040.29379	0.0	33.0	10.0	0.0	10.0	0.0	0.0	0.0	0.0	0.0	8888.0	781.400378	0.0	999.0	514.602535	0.0	0.0	0.0	4.0	10.0	Golem
570	571	0x0db618ac958ca1a8d1411bf79b571dc501c03ad6	0	4.18	3873.38	783263.5	201	202	0	3	1	0.010045	1.101043	0.123869	0.048121	1.100428	0.123745	0.0	0.0	0.0	403	24.87264559	25.02144	0.0	0.148794414	0.0	0.0	0.0	0.0	0.0	0.0	0.0	0.0	0.0	0.0	0.0	0.0	0.0	0.0	0.0	0.0	0.0	0.0	0.0	0.0	0.0	0.0	0.0	0
571	572	0x0dbad90c967bffea4d6b589c0d2af50a0ea16304	0	17.15	2332.58	1954860.95	825	832	0	9	3	0.249254	123.03	17.635116	0.598449	123.028733	17.783708999999995	0.0	0.0	0.0	1657	14671.56007	14672.41629	0.0	0.8562171279999999	1.0	100.0	0.0	0.0	0.0	1.0	0.0	1.0	0.0	0.0	0.0	0.0	100.0	100.0	100.0	0.0	0.0	0.0	0.0	0.0	0.0	0.0	1.0	None
572	573	0x0dbb6eec1f2b7c4838f274538600c6e013f11559	0	163.78	0.0	327.57	2	1	0	1	2	101.0	101.0	101.0	0.49455	100.504466	50.499508	0.0	0.0	0.0	3	100.9990158	101.0	0.0	0.000984218	0.0	0.0	0.0	0.0	0.0	0.0	0.0	0.0	0.0	0.0	0.0	0.0	0.0	0.0	0.0	0.0	0.0	0.0	0.0	0.0	0.0	0.0	0.0	0
573	574	0x0dbbae1a58b370a5718725978b40926bd786fdce	0	15.23	0.0	45.7	3	1	0	1	3	101.0	101.0	101.0	1.01	82.713943	33.665988	0.0	0.0	0.0	4	100.9979647	101.0	0.0	0.002035312	0.0	0.0	0.0	0.0	0.0	0.0	0.0	0.0	0.0	0.0	0.0	0.0	0.0	0.0	0.0	0.0	0.0	0.0	0.0	0.0	0.0	0.0	0.0	0
574	575	0x0dc73d49d1f2cc1aeb6ad4df5c9ad8b02cacb34f	0	0.0	7696.13	200099.33	0	26	1	3	0	0.0	1.025471	0.8912889999999999	0.0	0.0	0.0	0.0	0.0	0.0	27	0.0	23.17350344	0.0	23.17350344	2.0	1.269354461	0.0	0.0	0.0	2.0	0.0	2.0	0.0	0.0	0.0	0.0	0.52772	0.741634	0.634677	0.0	0.0	0.0	0.0	0.0	0.0	0.0	2.0	None
575	576	0x0dc7fad793161ab0183d9b2deed5f86da1301a36	0	0.0	1580.72	3161.45	0	2	0	1	0	0.0	0.0	0.0	0.0	0.0	0.0	0.0	0.0	0.0	2	0.0	0.0	0.0	0.0	4.0	1663.0076	1663.0076	0.0	1.0	2.0	0.0	1.0	0.0	0.0	0.0	0.0	824.0076	839.0	831.5038	824.0076	839.0	831.5038	0.0	0.0	0.0	1.0	1.0	BAT
576	577	0x0dca06bec615a120b7394a5024777980963db2fd	0	104.88	0.0	314.65	3	1	0	1	2	101.0	101.0	101.0	0.05	100.548512	33.66617100000001	0.0	0.0	0.0	4	100.9985118	101.0	0.0	0.001488218	0.0	0.0	0.0	0.0	0.0	0.0	0.0	0.0	0.0	0.0	0.0	0.0	0.0	0.0	0.0	0.0	0.0	0.0	0.0	0.0	0.0	0.0	0.0	0
577	578	0x0dca37f52a0439536dc205a5b9c54b44d8ed5744	0	0.0	9860.36	226788.22	0	23	1	6	0	0.0	100.009449	16.816147	0.0	0.0	0.0	0.0	0.0	0.0	24	0.0	386.7713765	0.0	386.7713765	1.0	2.8162242889999995	0.0	0.0	0.0	1.0	0.0	1.0	0.0	0.0	0.0	0.0	2.816224	2.816224	2.816224	0.0	0.0	0.0	0.0	0.0	0.0	0.0	1.0	None
578	579	0x0dcdadc46cc2d2067c527eb85f8b766cd6495a16	0	106.69	0.22	320.73	3	3	0	3	2	6.884512	69.317352	33.666667	20.0	59.318612	33.66617100000001	0.0	0.0	0.0	6	100.9985118	101.0	0.0	0.001488218	0.0	0.0	0.0	0.0	0.0	0.0	0.0	0.0	0.0	0.0	0.0	0.0	0.0	0.0	0.0	0.0	0.0	0.0	0.0	0.0	0.0	0.0	0.0	0
579	580	0x0dcdb44b1dc1533e3ae26b5d91f2b3877a9795fb	0	7.88	17663.16	353405.12	18	20	0	10	1	0.011068	15.0	2.243608	0.198242	14.998242	2.491569	0.0	0.0	0.0	38	44.84824083	44.87216179999999	0.0	0.02392097	0.0	0.0	0.0	0.0	0.0	0.0	0.0	0.0	0.0	0.0	0.0	0.0	0.0	0.0	0.0	0.0	0.0	0.0	0.0	0.0	0.0	0.0	0.0	0
580	581	0x0dce54dbfb06bc3290901ab59b812dec049cf250	0	11567.25	25292.7	449570.33	17	10	0	7	9	0.05	3.73342	0.851311	0.0	3.3	0.500311	0.0	0.0	0.0	27	8.505290959	8.51310655	0.0	0.007815591	18.0	2822.039752	2506.754766	0.0	3.0	6.0	0.0	5.0	0.0	0.0	0.0	0.0	0.479871	1356.027284	217.079981	2.0	1355.79136	501.350953	0.0	0.0	0.0	3.0	5.0	Golem
581	582	0x0dd43aa659ab388b78a8201670d3fff084d71d37	0	22086.33	55993.95	590734.63	9	7	0	6	8	0.196244	2.381275	1.055501	0.01	2.677174	0.8203879999999999	0.0	0.0	0.0	16	7.383488588	7.388507589	0.0	0.005019001	2.0	2.190564785	0.0	0.0	0.0	2.0	0.0	2.0	0.0	0.0	0.0	0.0	0.0	2.1905650000000003	1.095282	0.0	0.0	0.0	0.0	0.0	0.0	0.0	2.0	None
582	583	0x0de120ac607e23f05e8bf2ecb0c708cd578fc2e0	0	5173.8	4691.58	930590.25	91	98	0	3	9	0.000558	385.502246	73.8723	0.0	385.500818	79.553928	0.0	0.0	0.0	189	7239.407486	7239.485449	0.0	0.077963	10.0	761672.0	761672.0	0.0	1.0	1.0	0.0	5.0	0.0	0.0	0.0	0.0	1000.0	532800.0	152334.4	1000.0	532800.0	152334.4	0.0	0.0	0.0	5.0	5.0	Time New Bank
583	584	0x0de3145a2174608a7e389892b3db1c9a3de3de1a	0	2998.86	2084.12	262278.12	68	28	0	22	34	0.00241	13.113805	3.942889	0.0	73.245788	1.652007	0.0	0.0	0.0	96	112.3365004	110.4008906	0.0	-1.935609813	45.0	71593.69088	62098.69088	0.0	12.0	12.0	0.0	15.0	0.0	0.0	0.0	0.0	0.0	29504.84	3768.088994	0.0	20000.0	2388.411188	0.0	0.0	0.0	13.0	15.0	ZRX
584	585	0x0de7a351e3a7caac1e9c826e4e81c9e3983d95cd	0	7.38	373.04	913192.53	2324	2402	0	10	15	0.007121	26.337025	1.91791	0.007016	75.213647	1.981467	0.0	0.0	0.0	4726	4604.929232	4606.820489	0.0	1.8912579	2.0	5.01	0.0	0.0	0.0	2.0	0.0	2.0	0.0	0.0	0.0	0.0	0.01	5.0	2.505	0.0	0.0	0.0	0.0	0.0	0.0	0.0	2.0	None
585	586	0x0deb34dcb8247c57e5a88191da29f173c86c7d0a	0	25.91	0.13	78.0	3	2	0	2	3	17.640844	83.359156	50.5	0.04	55.319853	33.666163	0.0	0.0	0.0	5	100.998488	101.0	0.0	0.001512	0.0	0.0	0.0	0.0	0.0	0.0	0.0	0.0	0.0	0.0	0.0	0.0	0.0	0.0	0.0	0.0	0.0	0.0	0.0	0.0	0.0	0.0	0.0	0
586	587	0x0dfbb508f3bd8230e756d0e1cb575dbc07b77055	0	10062.39	7621.88	728734.78	55	23	1	10	23	0.041927	14.89376	3.981765	0.0	18.0	2.240464	0.0	0.0	0.0	79	123.2255137	91.58059997	0.0	-31.64491371	38.0	11183.14698	10258.69445	0.0	10.0	19.0	0.0	22.0	0.0	0.0	0.0	0.0	0.0	3342.475834	414.190629	2.920159	2400.0	932.608587	0.0	0.0	0.0	7.0	22.0	Golem
587	588	0x0e01482f2cfbf485d571b14633b910b91155efd8	0	0.0	6361.0	228995.87	0	36	1	8	0	0.0	138.75	12.292915	0.0	0.0	0.0	0.0	0.0	0.0	37	0.0	442.54493780000007	0.0	442.54493780000007	1.0	3.617168812	0.0	0.0	0.0	1.0	0.0	1.0	0.0	0.0	0.0	0.0	3.617169	3.617169	3.617169	0.0	0.0	0.0	0.0	0.0	0.0	0.0	1.0	None
588	589	0x0e02701d3bccfe3755048a2b9c07542d4bfb5290	0	164.7	0.0	329.4	2	1	0	1	2	101.0	101.0	101.0	0.042909	100.956107	50.499508	0.0	0.0	0.0	3	100.9990158	101.0	0.0	0.000984218	0.0	0.0	0.0	0.0	0.0	0.0	0.0	0.0	0.0	0.0	0.0	0.0	0.0	0.0	0.0	0.0	0.0	0.0	0.0	0.0	0.0	0.0	0.0	0
589	590	0x0e046f5bd8081dc5249d6369ec5f003e131a618e	0	0.0	13299.68	132996.78	0	10	1	7	0	0.0	389.812969	49.519635	0.0	0.0	0.0	0.0	0.0	0.0	11	0.0	495.1963516	0.0	495.1963516	2.0	603.9995516	0.0	0.0	0.0	2.0	0.0	2.0	0.0	0.0	0.0	0.0	3.999552	600.0	301.999776	0.0	0.0	0.0	0.0	0.0	0.0	0.0	2.0	None
590	591	0x0e0ce306ec35058797e6086df86c0c2e1626544f	0	23.57	0.92	72.55	3	2	0	2	3	36.0883	64.9117	50.5	0.1	53.29844	33.666149	0.0	0.0	0.0	5	100.998446	101.0	0.0	0.0015539999999999998	0.0	0.0	0.0	0.0	0.0	0.0	0.0	0.0	0.0	0.0	0.0	0.0	0.0	0.0	0.0	0.0	0.0	0.0	0.0	0.0	0.0	0.0	0.0	0
591	592	0x0e17bf973a5fd54e46e3c96d5d7d9fb9021a5702	0	134.28	18457.82	1002093.87	40	54	0	2	1	0.010001	1.017255	0.701056	0.5186390000000001	1.016661	0.94369	0.0	0.0	0.0	94	37.74760628	37.85702701	0.0	0.109420727	0.0	0.0	0.0	0.0	0.0	0.0	0.0	0.0	0.0	0.0	0.0	0.0	0.0	0.0	0.0	0.0	0.0	0.0	0.0	0.0	0.0	0.0	0.0	0
592	593	0x0e19b24c6091cbe271c08143e581d2ae7339f120	0	406.61	10909.43	729037.15	49	65	0	2	1	0.120676	6.326516000000002	0.7105899999999999	0.490848	6.324938	0.941416	0.0	0.0	0.0	114	46.1293779	46.18835595	0.0	0.05897804900000001	1.0	2.047809554	0.0	0.0	0.0	1.0	0.0	1.0	0.0	0.0	0.0	0.0	2.04781	2.04781	2.04781	0.0	0.0	0.0	0.0	0.0	0.0	0.0	1.0	None
593	594	0x0e255afc4937c5bd1cbee929cf78c6b198cccf27	0	164696.65	1859.46	855094.1	5	17	0	3	2	0.07	42.0	13.263529	0.090373	218.620076	45.09472	0.0	0.0	0.0	22	225.4735982	225.48	0.0	0.0064018	6.0	162.84230469999997	0.0	0.0	0.0	6.0	0.0	6.0	0.0	0.0	0.0	0.0	0.726039	140.82876299999995	27.140384	0.0	0.0	0.0	0.0	0.0	0.0	0.0	6.0	None
594	595	0x0e25c2a18eee89043b8031f89d95f7205779ec73	0	78085.1	6594.06	943282.57	6	72	0	5	6	0.002131	0.5	0.088887	0.463	1.59	1.066231	0.0	0.0	0.0	78	6.397388553	6.399830552999999	0.0	0.002442	7.0	604.8774744	0.0	0.0	0.0	5.0	0.0	7.0	0.0	0.0	0.0	0.0	0.0	365.0	86.411068	0.0	0.0	0.0	0.0	0.0	0.0	0.0	7.0	None
595	596	0x0e2d50cdd3cd3240de137d47623446ce1f2bf4cb	0	2.06	1411.11	2826.33	2	2	0	2	1	3.999559	5.0	4.499779	3.99911	4.999418	4.499264	0.0	0.0	0.0	4	8.998528158	8.999559	0.0	0.001030842	0.0	0.0	0.0	0.0	0.0	0.0	0.0	0.0	0.0	0.0	0.0	0.0	0.0	0.0	0.0	0.0	0.0	0.0	0.0	0.0	0.0	0.0	0.0	0
596	597	0x0e2e159572f631b4da448c7430ec1fe2dfc3523e	0	8812.23	14331.78	991804.47	54	36	0	15	31	0.13736800000000002	21.0	6.811828	0.0	20.518177	4.529463	0.0	0.0	0.0	90	244.5910013	245.2257995	0.0	0.63479819	119.0	303114.4383	233980.2388	0.0	12.0	31.0	0.0	17.0	0.0	0.0	0.0	0.0	0.0	25000.0	3093.004472	150.0	100000.0	11141.91613	0.0	0.0	0.0	3.0	17.0	OmiseGO
597	598	0x0e2fbc2adb667960664e63f7eacc2d0ad17205f5	0	0.0	0.0	633.2	1	1	0	1	1	6.0	6.0	6.0	5.99938	5.99938	5.99938	0.0	0.0	0.0	2	5.99938	6.0	0.0	0.00062	0.0	0.0	0.0	0.0	0.0	0.0	0.0	0.0	0.0	0.0	0.0	0.0	0.0	0.0	0.0	0.0	0.0	0.0	0.0	0.0	0.0	0.0	0.0	0
598	599	0x0e3b73f338d57ebae3b594d236b07983a66734b7	0	23157.85	22086.52	226221.87	5	5	0	4	5	3.807482	12.554103	7.804435000000002	4.329	15.0	7.8038	0.0	0.0	0.0	10	39.019	39.02217743	0.0	0.003177426	3.0	878.1555298000002	0.0	0.0	0.0	3.0	0.0	3.0	0.0	0.0	0.0	0.0	0.7176560000000001	875.3916199999999	292.7185100000001	0.0	0.0	0.0	0.0	0.0	0.0	0.0	3.0	None
599	600	0x0e48a33555ad7aa9f9dcd2ad7302a00a8d2bbe41	0	160.91	0.84	323.5	2	2	0	2	2	35.440902	65.55909799999999	50.5	1.25	99.749016	50.499508	0.0	0.0	0.0	4	100.9990158	101.0	0.0	0.000984218	0.0	0.0	0.0	0.0	0.0	0.0	0.0	0.0	0.0	0.0	0.0	0.0	0.0	0.0	0.0	0.0	0.0	0.0	0.0	0.0	0.0	0.0	0.0	0
600	601	0x0e49bf1dc2c449ec6ff93850477f505feb6c4052	0	9153.5	20998.2	484586.98	30	10	0	4	13	0.001	4.426343	1.0798370000000002	0.0	4.0	0.404149	0.0	0.0	0.0	40	12.1244802	10.79836875	0.0	-1.326111447	20.0	55668.26759	41070.19175	0.0	4.0	8.0	0.0	10.0	0.0	0.0	0.0	0.0	0.0	40000.0	5060.751599	0.0	28500.0	4563.354638000002	0.0	0.0	0.0	5.0	10.0	EOS
601	602	0x0e4df529125c0a66eeec2908e83b64d95e16e24a	0	1749.52	126509.98	1038322.7	15	8	0	6	10	0.01317	13.9	2.61045	0.0007099999999999999	13.810138	1.391813	0.0	0.0	0.0	23	20.87719884	20.88360027	0.0	0.00640143	0.0	0.0	0.0	0.0	0.0	0.0	0.0	0.0	0.0	0.0	0.0	0.0	0.0	0.0	0.0	0.0	0.0	0.0	0.0	0.0	0.0	0.0	0.0	0
602	603	0x0e6e8bb2baa7c55b542fd66f8c9419037fa473f4	0	138727.59	9592.23	473736.12	3	6	0	5	2	0.09	19.634204	6.891373	0.1	21.246918	13.782306	0.0	0.0	0.0	9	41.34691797	41.34824097	0.0	0.001323	9.0	1944.010793	0.0	0.0	0.0	7.0	0.0	9.0	0.0	0.0	0.0	0.0	0.0	1088.046473	216.001199	0.0	0.0	0.0	0.0	0.0	0.0	0.0	9.0	None
603	604	0x0e74ced6bc5aab12ece721a1ab9201ef1ee14172	0	0.0	0.0	1.87	1	1	0	1	1	4.995	4.995	4.995	4.994528	4.994528	4.994528	0.0	0.0	0.0	2	4.994528364	4.995	0.0	0.000471636	0.0	0.0	0.0	0.0	0.0	0.0	0.0	0.0	0.0	0.0	0.0	0.0	0.0	0.0	0.0	0.0	0.0	0.0	0.0	0.0	0.0	0.0	0.0	0
604	605	0x0e8c2f656f0159f9b81bd2a99dae756888a86913	0	22.18	0.0	66.55	3	1	0	1	3	101.0	101.0	101.0	3.468605	65.049715	33.666149	0.0	0.0	0.0	4	100.998446	101.0	0.0	0.0015539999999999998	0.0	0.0	0.0	0.0	0.0	0.0	0.0	0.0	0.0	0.0	0.0	0.0	0.0	0.0	0.0	0.0	0.0	0.0	0.0	0.0	0.0	0.0	0.0	0
605	606	0x0e8f022f768a843b25019ef60cceebad644c1858	0	164.01	0.0	328.02	2	2	0	2	2	4.849989	96.150011	50.5	1.15	99.848974	50.499487	0.0	0.0	0.0	4	100.9989738	101.0	0.0	0.001026218	0.0	0.0	0.0	0.0	0.0	0.0	0.0	0.0	0.0	0.0	0.0	0.0	0.0	0.0	0.0	0.0	0.0	0.0	0.0	0.0	0.0	0.0	0.0	0
606	607	0x0e9234d1d74adda6b2582608985a39928900e8a7	0	0.0	2159.54	226752.02	0	105	1	2	0	0.0	0.580734	0.193014	0.0	0.0	0.0	0.0	0.0	0.0	106	0.0	20.26644372	0.0	20.26644372	2.0	1.275961526	0.0	0.0	0.0	2.0	0.0	2.0	0.0	0.0	0.0	0.0	0.23424	1.041721	0.637981	0.0	0.0	0.0	0.0	0.0	0.0	0.0	2.0	None
607	608	0x0e92d5b2ac6c0c43af5daf24909039b80822addd	0	158.87	0.0	317.73	2	1	0	1	2	101.0	101.0	101.0	0.001	100.998016	50.499508	0.0	0.0	0.0	3	100.9990158	101.0	0.0	0.000984218	0.0	0.0	0.0	0.0	0.0	0.0	0.0	0.0	0.0	0.0	0.0	0.0	0.0	0.0	0.0	0.0	0.0	0.0	0.0	0.0	0.0	0.0	0.0	0
608	609	0x0e9457b63cd07cc63ce88f7a5d65276412b95d9c	0	169.98	96.57	457195.87	2671	33	1	2	8	0.019	5.68987	0.605205	0.0	0.41	0.007044	0.0	0.0	0.0	2705	18.81417	19.97177024	0.0	1.15760024	1.0	2.144199905	0.0	0.0	0.0	1.0	0.0	1.0	0.0	0.0	0.0	0.0	2.1442	2.1442	2.1442	0.0	0.0	0.0	0.0	0.0	0.0	0.0	1.0	None
609	610	0x0e9649ea4c0df044d7af03bc4453961934619d8f	0	20.67	0.0	62.02	3	1	0	1	3	101.0	101.0	101.0	9.50177	66.49667600000001	33.666149	0.0	0.0	0.0	4	100.998446	101.0	0.0	0.0015539999999999998	0.0	0.0	0.0	0.0	0.0	0.0	0.0	0.0	0.0	0.0	0.0	0.0	0.0	0.0	0.0	0.0	0.0	0.0	0.0	0.0	0.0	0.0	0.0	0
610	611	0x0e9d3baa3fef9c0d786a0a20fbaa9ae85eb6d783	0	21.36	0.0	64.08	3	1	0	1	3	101.0	101.0	101.0	0.1	51.991678	33.666149	0.0	0.0	0.0	4	100.998446	101.0	0.0	0.0015539999999999998	0.0	0.0	0.0	0.0	0.0	0.0	0.0	0.0	0.0	0.0	0.0	0.0	0.0	0.0	0.0	0.0	0.0	0.0	0.0	0.0	0.0	0.0	0.0	0
611	612	0x0ea5cdad803d0f54c74e15cedae6f2b93cd16998	0	4.3	18630.29	130442.18	7	7	0	2	7	5.009118	34.122415000000004	16.06148	5.008646	34.121995	16.061044	0.0	0.0	0.0	14	112.4273048	112.4303594	0.0	0.00305458	0.0	0.0	0.0	0.0	0.0	0.0	0.0	0.0	0.0	0.0	0.0	0.0	0.0	0.0	0.0	0.0	0.0	0.0	0.0	0.0	0.0	0.0	0.0	0
612	613	0x0ead5b0235a53176449b5215e59da6b0412b39ee	0	30.35	17749.04	35558.78	2	2	0	2	2	10.722254	15.0	12.861127	10.72175	14.999473000000002	12.860612	0.0	0.0	0.0	4	25.72122304	25.722254	0.0	0.001030958	0.0	0.0	0.0	0.0	0.0	0.0	0.0	0.0	0.0	0.0	0.0	0.0	0.0	0.0	0.0	0.0	0.0	0.0	0.0	0.0	0.0	0.0	0.0	0
613	614	0x0eae7e7b765d7cefc2ac6b19ab7da44d8cb8b247	0	0.0	1168.84	226755.85	0	194	1	7	0	0.0	26.5	0.8656360000000001	0.0	0.0	0.0	0.0	0.0	0.0	195	0.0	167.9333705	0.0	167.9333705	2.0	3.223211245	0.0	0.0	0.0	2.0	0.0	2.0	0.0	0.0	0.0	0.0	0.429795	2.793416	1.611606	0.0	0.0	0.0	0.0	0.0	0.0	0.0	2.0	None
614	615	0x0eb0bf07b1cc800c5a9c9e847ea41b58f4832911	0	22.16	0.0	66.47	3	1	0	1	3	101.0	101.0	101.0	1.0	79.168748	33.666149	0.0	0.0	0.0	4	100.998446	101.0	0.0	0.0015539999999999998	0.0	0.0	0.0	0.0	0.0	0.0	0.0	0.0	0.0	0.0	0.0	0.0	0.0	0.0	0.0	0.0	0.0	0.0	0.0	0.0	0.0	0.0	0.0	0
615	616	0x0eb3ee6ae1aa2979d2292cd3a9037d2237bb8e0e	0	0.0	2796.19	13245.78	1	2	0	1	1	1.995	2.095	2.045	4.048	4.048	4.048	0.0	0.0	0.0	3	4.048	4.09	0.0	0.042	9.0	555.2635761	0.0	0.0	0.0	7.0	0.0	9.0	0.0	0.0	0.0	0.0	0.0	470.521652	61.695953	0.0	0.0	0.0	0.0	0.0	0.0	0.0	9.0	None
616	617	0x0eb8b6672c42cb5c76c0bbb9e48ffd67334b68fc	0	104.97	0.0	314.92	3	1	0	1	3	101.0	101.0	101.0	2.1	79.936462	33.666179	0.0	0.0	0.0	4	100.9985356	101.0	0.0	0.001464437	0.0	0.0	0.0	0.0	0.0	0.0	0.0	0.0	0.0	0.0	0.0	0.0	0.0	0.0	0.0	0.0	0.0	0.0	0.0	0.0	0.0	0.0	0.0	0
617	618	0x0eb9c6202c26666433b7e7f10e9b9b887acb7787	0	22344.75	4054.0	905547.75	32	47	0	33	17	0.01	100.645438	22.474439	0.01	120.0	21.09925	0.0	0.0	0.0	79	675.1759900000002	1056.298651	0.0	381.1226609	36.0	36777.89434	0.0	0.0	0.0	25.0	0.0	27.0	0.0	0.0	0.0	0.0	0.0	16888.0	1021.608176	0.0	0.0	0.0	0.0	0.0	0.0	0.0	27.0	None
618	619	0x0ece038d2c24276d0b46469621c18c31ccdfd668	0	1.77	0.0	5.32	3	2	0	2	3	525.429624	1475.570376	1000.5	0.099528	1452.253046	666.999528	0.0	0.0	0.0	5	2000.998585	2001.0	0.0	0.001414909	0.0	0.0	0.0	0.0	0.0	0.0	0.0	0.0	0.0	0.0	0.0	0.0	0.0	0.0	0.0	0.0	0.0	0.0	0.0	0.0	0.0	0.0	0.0	0
619	620	0x0ed7f52b34520da1b432c41f762afe7ba4b613be	0	0.0	0.0	4.45	1	1	0	1	1	0.8621549999999999	0.8621549999999999	0.8621549999999999	0.861351	0.861351	0.861351	0.0	0.0	0.0	2	0.8613514090000001	0.86215484	0.0	0.0008034310000000001	0.0	0.0	0.0	0.0	0.0	0.0	0.0	0.0	0.0	0.0	0.0	0.0	0.0	0.0	0.0	0.0	0.0	0.0	0.0	0.0	0.0	0.0	0.0	0
620	621	0x0ed9f0de1141f75b2c6fec6a9db18a4e34c4acf5	0	22.99	0.0	68.97	3	1	0	1	3	101.0	101.0	101.0	0.4991600000000001	89.927808	33.666149	0.0	0.0	0.0	4	100.998446	101.0	0.0	0.0015539999999999998	0.0	0.0	0.0	0.0	0.0	0.0	0.0	0.0	0.0	0.0	0.0	0.0	0.0	0.0	0.0	0.0	0.0	0.0	0.0	0.0	0.0	0.0	0.0	0
621	622	0x0edf08cad6af42cc6df6892e7181f6b36a85d27d	0	11056.2	23190.32	489429.62	17	13	0	5	10	0.01	0.36	0.12831199999999998	0.0	0.39758	0.136666	0.0	0.0	0.0	30	2.323326139	1.6680597169999998	0.0	-0.6552664220000001	7.0	937.2829715	569.5	0.0	3.0	3.0	0.0	3.0	0.0	0.0	0.0	0.0	0.0	890.0	234.320743	20.0	490.0	189.833333	0.0	0.0	0.0	3.0	3.0	NimiqNetwork
622	623	0x0ee4e2d09aec35bdf08083b649033ac0a41aa75e	0	195.52	580.18	1245517.87	4400	664	0	133	2042	0.094848	35000.0	1187.674107	0.001	20000.0	179.3906	0.0	0.0	0.0	5064	789318.6395	788615.6069	0.0	-703.0326143999998	8.0	4418.365643	0.0	0.0	0.0	8.0	0.0	8.0	0.0	0.0	0.0	0.0	0.0	3345.041108	552.295705	0.0	0.0	0.0	0.0	0.0	0.0	0.0	8.0	None
623	624	0x0ee95b0e131895b41480c0962c1306960f2f663e	0	19899.33	0.97	39800.62	2	2	0	2	1	0.0010279999999999998	2.669396	1.335212	0.01	2.659542	1.334771	0.0	0.0	0.0	4	2.669542	2.670424	0.0	0.0008820000000000002	1.0	0.201153153	0.0	0.0	0.0	1.0	0.0	1.0	0.0	0.0	0.0	0.0	0.201153	0.201153	0.201153	0.0	0.0	0.0	0.0	0.0	0.0	0.0	1.0	None
624	625	0x0eeb34923cf49975d5bfc9fc2ca94ea8b3eca8b8	0	35647.27	60.38	642194.28	18	9	0	6	11	1.770352	23.229648	11.361111	0.0	24.31265	5.67965	0.0	0.0	0.0	27	102.2337028	102.25	0.0	0.01629724	23.0	4079.521178	7.701891438	0.0	2.0	15.0	0.0	19.0	0.0	0.0	0.0	0.0	0.0	2044.940713	203.976059	0.0	7.701891000000002	2.567297	0.0	0.0	0.0	2.0	19.0	Humaniq
625	626	0x0eef4e1f183d1a0b7143c6ea5652a211d843771b	0	6.44	3266.12	9817.67	3	3	0	3	3	1.99	2.0	1.996499	1.989559	1.999559	1.996058	0.0	0.0	0.0	6	5.9881730000000015	5.989496	0.0	0.001323	0.0	0.0	0.0	0.0	0.0	0.0	0.0	0.0	0.0	0.0	0.0	0.0	0.0	0.0	0.0	0.0	0.0	0.0	0.0	0.0	0.0	0.0	0.0	0
626	627	0x0efddc0614245a21940e6b43a2663844266bedf2	0	15.47	0.0	46.4	3	1	0	1	3	101.0	101.0	101.0	5.0	70.99663199999998	33.666149	0.0	0.0	0.0	4	100.998446	101.0	0.0	0.0015539999999999998	0.0	0.0	0.0	0.0	0.0	0.0	0.0	0.0	0.0	0.0	0.0	0.0	0.0	0.0	0.0	0.0	0.0	0.0	0.0	0.0	0.0	0.0	0.0	0
627	628	0x0f01d0163bef630f27a9bdaef8f19ef1cf6406f2	0	0.0	0.0	60.97	1	1	0	1	1	0.8641	0.8641	0.8641	0.8635959999999999	0.8635959999999999	0.8635959999999999	0.0	0.0	0.0	2	0.8635959999999999	0.8641	0.0	0.000504	0.0	0.0	0.0	0.0	0.0	0.0	0.0	0.0	0.0	0.0	0.0	0.0	0.0	0.0	0.0	0.0	0.0	0.0	0.0	0.0	0.0	0.0	0.0	0
628	629	0x0f0339e7afb730a9444780d685ae5d29e67b3730	0	0.0	1989.12	226759.43	0	114	1	4	0	0.0	2.434996	0.642346	0.0	0.0	0.0	0.0	0.0	0.0	115	0.0	73.22740999999998	0.0	73.22740999999998	2.0	1.267469058	0.0	0.0	0.0	2.0	0.0	2.0	0.0	0.0	0.0	0.0	0.274821	0.992648	0.633735	0.0	0.0	0.0	0.0	0.0	0.0	0.0	2.0	None
629	630	0x0f1269cb948752fa99162911f8f9f3de371d5fd3	0	25626.59	150.32	77631.38	3	5	0	3	2	0.001	3.3675650000000004	1.008456	0.010483	3.930183	1.680222	0.0	0.0	0.0	8	5.04066541	5.042278511	0.0	0.0016131020000000002	1.0	0.296915203	0.0	0.0	0.0	1.0	0.0	1.0	0.0	0.0	0.0	0.0	0.296915	0.296915	0.296915	0.0	0.0	0.0	0.0	0.0	0.0	0.0	1.0	None
630	631	0x0f142f6599cc6ce16f9c0e4c6d92a5680090eac7	0	51880.05	2325.77	756555.68	14	13	0	1	2	0.095	6.995	3.2873080000000003	0.0	6.98895	3.051352	0.0	0.0	0.0	27	42.71892415	42.735	0.0	0.016075854	2.0	0.5272049910000001	0.5272049910000001	0.0	1.0	1.0	0.0	1.0	0.0	0.0	0.0	0.0	0.527205	0.527205	0.527205	0.527205	0.527205	0.527205	0.0	0.0	0.0	1.0	1.0	OmiseGO
631	632	0x0f1840bcbf949b4c70d7d07b5c1676d45beec811	0	11174.49	12245.22	987307.37	50	35	0	13	14	0.009000000000000001	6.164196	1.554224	0.0	6.0	1.077491	0.0	0.0	0.0	85	53.87456362	54.3978404	0.0	0.523276781	27.0	944.1255038	455.0000001	0.0	4.0	13.0	0.0	11.0	0.0	0.0	0.0	0.0	0.0	365.0	55.53679399999999	0.0	250.0	45.5	0.0	0.0	0.0	3.0	11.0	OmiseGO
632	633	0x0f1cd5e6fea085be2f090487b3f0c30a47541722	0	0.0	0.0	11.65	1	1	0	1	1	0.01287	0.01287	0.01287	0.012324	0.012324	0.012324	0.0	0.0	0.0	2	0.012323985	0.012869985	0.0	0.000546	0.0	0.0	0.0	0.0	0.0	0.0	0.0	0.0	0.0	0.0	0.0	0.0	0.0	0.0	0.0	0.0	0.0	0.0	0.0	0.0	0.0	0.0	0.0	0
633	634	0x0f201982723b310de1ce93f59bea8e8d5d268517	0	992.54	1766.0	684983.8	135	312	0	3	113	0.038873000000000005	1.416181	0.107207	0.09	3.3	0.247114	0.0	0.0	0.0	447	33.36035419	33.44846185	0.0	0.08810766099999999	5.0	371.0782281000001	0.0	0.0	0.0	3.0	0.0	5.0	0.0	0.0	0.0	0.0	0.0	365.0	74.21564599999998	0.0	0.0	0.0	0.0	0.0	0.0	0.0	5.0	None
634	635	0x0f3a10c713755e1d38d3bd31d75c6495e49b7bc0	0	15.46	0.0	46.37	3	1	0	1	3	101.0	101.0	101.0	0.128459	51.36301	33.666149	0.0	0.0	0.0	4	100.998446	101.0	0.0	0.0015539999999999998	0.0	0.0	0.0	0.0	0.0	0.0	0.0	0.0	0.0	0.0	0.0	0.0	0.0	0.0	0.0	0.0	0.0	0.0	0.0	0.0	0.0	0.0	0.0	0
635	636	0x0f45abdd8366fa92cc3945b9f91f4e5764d1c9ae	0	21648.06	39105.85	858238.48	27	7	0	4	20	0.0	40.41	12.091128	0.0	40.41	5.553694	0.0	0.0	0.0	34	149.9497336	84.63789389	0.0	-65.31183972	29.0	17200358.34	17200393.2	0.0	3.0	11.0	0.0	13.0	0.0	0.0	0.0	0.0	0.0	9867905.0	1011785.785	0.0	17191661.6	1433366.1	0.0	0.0	0.0	11.0	13.0	Kin
636	637	0x0f4cc199a17b256d5499eb7d04557ae7390efee8	0	26.03	0.0	78.1	3	2	0	2	3	35.483933	65.516067	50.5	0.2	54.341442	33.666163	0.0	0.0	0.0	5	100.998488	101.0	0.0	0.001512	0.0	0.0	0.0	0.0	0.0	0.0	0.0	0.0	0.0	0.0	0.0	0.0	0.0	0.0	0.0	0.0	0.0	0.0	0.0	0.0	0.0	0.0	0.0	0
637	638	0x0f533e1c09c3da0f523829b719f3aee1e23c17bd	0	23.23	0.0	69.68	3	1	0	1	3	101.0	101.0	101.0	1.0	56.662458	33.998884000000004	0.0	0.0	0.0	4	101.996652	101.0	0.0	-0.996652	0.0	0.0	0.0	0.0	0.0	0.0	0.0	0.0	0.0	0.0	0.0	0.0	0.0	0.0	0.0	0.0	0.0	0.0	0.0	0.0	0.0	0.0	0.0	0
638	639	0x0f5f71a5aee1a673ccb0575c08c4ea9579476b25	0	733.09	811.45	139534.27	104	78	0	21	42	0.052000000000000005	62.354363	8.825307	0.0	52.0	6.719712	0.0	0.0	0.0	182	698.85	688.3739371	0.0	-10.4760629	51.0	702435.0559	713211.632	0.0	8.0	24.0	0.0	24.0	0.0	0.0	0.0	0.0	0.0	118491.128	21285.91078	1.8e-05	188740.0	39622.86845	0.0	0.0	0.0	12.0	24.0	UG Token
639	640	0x0f611e6accc1017e84e214d25e6839c5975ff9a3	0	1.04	0.0	3.13	3	2	0	2	3	512.4123139999998	1488.5876859999996	1000.5	0.25300700000000004	1476.5804449999996	666.999528	0.0	0.0	0.0	5	2000.998585	2001.0	0.0	0.001414909	0.0	0.0	0.0	0.0	0.0	0.0	0.0	0.0	0.0	0.0	0.0	0.0	0.0	0.0	0.0	0.0	0.0	0.0	0.0	0.0	0.0	0.0	0.0	0
640	641	0x0f75ece57dbcf9141f4eab2cc03909ed6838b512	0	23.4	4649.78	18692.75	4	4	0	2	1	5.173826999999998	9.855159	8.361989	5.173139	9.854418	8.360639	0.0	0.0	0.0	8	33.44255709	33.4479561	0.0	0.00539901	0.0	0.0	0.0	0.0	0.0	0.0	0.0	0.0	0.0	0.0	0.0	0.0	0.0	0.0	0.0	0.0	0.0	0.0	0.0	0.0	0.0	0.0	0.0	0
641	642	0x0f7ce02f8af040579eb7a93549bdcc965fa8eb7b	0	451.89	613.95	1264774.13	2644	114	5	18	268	0.0	82.42224300000002	14.627432	0.0	82.322867	0.914884	0.0	0.0	0.0	2763	2418.9527780000008	1667.527231	0.0	-751.4255472	985.0	104334189.4	104321203.9	0.0	72.0	125.0	0.0	168.0	0.0	0.0	0.0	0.0	0.0	100000000.0	199491.758	0.0	100000000.0	225803.4718	0.0	0.0	0.0	131.0	160.0	Golem
642	643	0x0f7e5f9537372c2d6b8d47058a123c2748b91309	0	408.01	702.6	1138848.45	5	1618	1	2	5	0.10001	1.559112	0.245627	0.0	10.000908	2.635668	0.0	0.0	0.0	1624	13.17833865	397.4243212	0.0	384.2459825	23.0	3433509.694	0.0	0.0	0.0	18.0	0.0	23.0	0.0	0.0	0.0	0.0	0.0	3422962.0	149283.0302	0.0	0.0	0.0	0.0	0.0	0.0	0.0	23.0	None
643	644	0x0f85c0ee1c6b05f0ccee4e067175c5b78ee690cc	0	1270.97	335.2	168647.83	105	105	0	4	4	0.001113	1.4995	1.000997	0.0	1.49866	1.000157	0.0	0.0	0.0	210	105.0164707	105.1047335	0.0	0.08826282	2.0	0.026177472	0.026177472	0.0	1.0	1.0	0.0	1.0	0.0	0.0	0.0	0.0	0.026177	0.026177	0.026177	0.026177	0.026177	0.026177	0.0	0.0	0.0	1.0	1.0	OmiseGO
644	645	0x0f884c63695eeb7c49463ac911f3f0c2e78bd89f	0	2988.42	10957.12	148414.97	13	10	0	9	8	0.006	6.1	2.244473	0.0	6.105559	1.723987	0.0	0.0	0.0	23	22.41183051	22.44472851	0.0	0.032898000000000004	10.0	14948.630319999998	14948.630319999998	0.0	3.0	1.0	0.0	1.0	0.0	0.0	0.0	0.0	714.8078320000002	7474.315159000002	2135.518617	474.315159	7474.315159000002	4982.876773	0.0	0.0	0.0	1.0	1.0	Golem
645	646	0x0f89af7b8804822ea79ca608d8683c831aa999d2	0	21.15	0.0	63.45	3	1	0	1	3	101.0	101.0	101.0	2.60821	74.54254	33.666149	0.0	0.0	0.0	4	100.998446	101.0	0.0	0.0015539999999999998	0.0	0.0	0.0	0.0	0.0	0.0	0.0	0.0	0.0	0.0	0.0	0.0	0.0	0.0	0.0	0.0	0.0	0.0	0.0	0.0	0.0	0.0	0.0	0
646	647	0x0f926d185474b2fa6257593b2329143a71129d6c	0	46.58	986.24	1116489.98	700	1099	0	2	3	0.200001	6.6409	0.256509	0.005302	28.503815000000003	0.402371	0.0	0.0	0.0	1799	281.65972430000005	281.9034212	0.0	0.243696877	6.0	613.5252951	100.0	0.0	1.0	3.0	0.0	5.0	0.0	0.0	0.0	0.0	0.0	365.0	122.705059	100.0	100.0	100.0	0.0	0.0	0.0	1.0	5.0	blockwell.ai KYC Casper Token
647	648	0x0fb3c6375f9bde61e89381e81382218fa10c9efd	0	1.56	0.0	4.67	3	2	0	2	3	524.1651320000002	1476.834868	1000.5	2.0	1463.519712	666.9993900000002	0.0	0.0	0.0	5	2000.998169	2001.0	0.0	0.001830667	0.0	0.0	0.0	0.0	0.0	0.0	0.0	0.0	0.0	0.0	0.0	0.0	0.0	0.0	0.0	0.0	0.0	0.0	0.0	0.0	0.0	0.0	0.0	0
648	649	0x0fb81a518dca5495986c5c2ec29e989390e0e406	0	0.0	44.4	23130.65	0	521	1	401	0	0.0	49.99	1.273225	0.0	0.0	0.0	0.0	0.0	0.0	522	0.0	663.3500862000002	0.0	663.3500862000002	0.0	0.0	0.0	0.0	0.0	0.0	0.0	0.0	0.0	0.0	0.0	0.0	0.0	0.0	0.0	0.0	0.0	0.0	0.0	0.0	0.0	0.0	0.0	0
649	650	0x0fc3ee099bcb8ef1fbeb70bfd17c630be034b8d1	0	161.31	0.0	322.62	2	1	0	1	2	101.0	101.0	101.0	10.305909	90.693107	50.499508	0.0	0.0	0.0	3	100.9990158	101.0	0.0	0.000984218	0.0	0.0	0.0	0.0	0.0	0.0	0.0	0.0	0.0	0.0	0.0	0.0	0.0	0.0	0.0	0.0	0.0	0.0	0.0	0.0	0.0	0.0	0.0	0
650	651	0x0fca2bc1bfc443d234e59b6e4736fbed72b00932	0	0.0	0.0	525.72	1	1	0	1	1	0.3	0.3	0.3	0.29938000000000003	0.29938000000000003	0.29938000000000003	0.0	0.0	0.0	2	0.29938000000000003	0.3	0.0	0.00062	0.0	0.0	0.0	0.0	0.0	0.0	0.0	0.0	0.0	0.0	0.0	0.0	0.0	0.0	0.0	0.0	0.0	0.0	0.0	0.0	0.0	0.0	0.0	0
651	652	0x0fd6166a6e5582e72df7cc69275d708be78820e3	0	161.0	0.0	322.0	2	1	0	1	2	101.0	101.0	101.0	19.99895	81.000066	50.499508	0.0	0.0	0.0	3	100.9990158	101.0	0.0	0.000984218	0.0	0.0	0.0	0.0	0.0	0.0	0.0	0.0	0.0	0.0	0.0	0.0	0.0	0.0	0.0	0.0	0.0	0.0	0.0	0.0	0.0	0.0	0.0	0
652	653	0x0fd8bf7d3e9895a79969e4278e19697eba72e169	0	21.13	0.0	63.4	3	1	0	1	3	101.0	101.0	101.0	0.5550619999999999	98.416313	33.666149	0.0	0.0	0.0	4	100.998446	101.0	0.0	0.0015539999999999998	0.0	0.0	0.0	0.0	0.0	0.0	0.0	0.0	0.0	0.0	0.0	0.0	0.0	0.0	0.0	0.0	0.0	0.0	0.0	0.0	0.0	0.0	0.0	0
653	654	0x0fdfeaf4f6abaa74fc859307c3795c38d02b7760	0	21949.99	3560.28	152473.25	5	12	0	2	3	2.422558	82.87294200000002	17.250674	8.0	107.00792	41.401458	0.0	0.0	0.0	17	207.0072896	207.0080876	0.0	0.000798008	0.0	0.0	0.0	0.0	0.0	0.0	0.0	0.0	0.0	0.0	0.0	0.0	0.0	0.0	0.0	0.0	0.0	0.0	0.0	0.0	0.0	0.0	0.0	0
654	655	0x0fe09c824879265e71841eb5cc7125a64b6fefa6	0	1.38	183.45	369.67	2	2	0	2	1	1.614981	1.705271	1.6601259999999998	1.614141	1.704431	1.659286	0.0	0.0	0.0	4	3.31857246	3.32025246	0.0	0.00168	0.0	0.0	0.0	0.0	0.0	0.0	0.0	0.0	0.0	0.0	0.0	0.0	0.0	0.0	0.0	0.0	0.0	0.0	0.0	0.0	0.0	0.0	0.0	0
655	656	0x0fe5078d71af6acbaf0efe1f556b6ccf35fac6e6	0	2279.81	894.15	220649.7	96	2	0	2	2	1.0	5.0	3.0	0.0	5.81286	0.060551	0.0	0.0	0.0	98	5.8128597960000015	6.0	0.0	0.187140204	207.0	2.174780812	1.67e-13	0.0	61.0	68.0	0.0	3.0	0.0	0.0	0.0	0.0	0.0	1.108598	0.019418	0.0	0.0	0.0	0.0	0.0	0.0	1.0	3.0	SNGLS
656	657	0x0feb91a4a5b20fda02a9b3f3a41fab669ad37801	0	0.8	5007.46	30049.57	6	6	0	1	2	0.726437	6.797695	2.68412	0.725597	6.796855	2.68328	0.0	0.0	0.0	12	16.09968291	16.10472291	0.0	0.00504	0.0	0.0	0.0	0.0	0.0	0.0	0.0	0.0	0.0	0.0	0.0	0.0	0.0	0.0	0.0	0.0	0.0	0.0	0.0	0.0	0.0	0.0	0.0	0
657	658	0x0fee81ac331efd8f81161c57382bb4507bb9ebec	0	75078.84	5437.19	1223010.18	16	4	0	2	9	6.04	400.03	124.276844	0.001	160.0	31.067596	0.0	0.0	0.0	20	497.081538	497.1073767	0.0	0.025838672000000003	5.0	1350.911047	0.0	0.0	0.0	5.0	0.0	5.0	0.0	0.0	0.0	0.0	2.852209	604.457955	270.182209	0.0	0.0	0.0	0.0	0.0	0.0	0.0	5.0	None
658	659	0x0ff11df6116761511a2eccfa2a136d5cf64f6fa1	0	306.54	165163.36	662492.68	6	4	0	4	4	0.018437	0.343012	0.16365	0.001271	0.340789	0.108729	0.0	0.0	0.0	10	0.65237364	0.65459874	0.0	0.0022251	1.0	100.0	0.0	0.0	0.0	1.0	0.0	1.0	0.0	0.0	0.0	0.0	100.0	100.0	100.0	0.0	0.0	0.0	0.0	0.0	0.0	0.0	1.0	None
659	660	0x0ff24158220a14398f047a80a513617ddc4f5289	0	216.89	46.66	653215.9	1096	8904	0	1646	529	0.0	640.2712799999998	8.338713	0.03	2000.0	51.909624	0.0	0.0	0.0	10000	56892.94749	74247.89855	0.0	17354.95106	135.0	42960759.65	2966114.0	0.0	2.0	58.0	0.0	69.0	0.0	0.0	0.0	0.0	0.0	13331992.0	401502.4266	0.0	700000.0	105932.6429	0.0	0.0	0.0	6.0	69.0	BlockchainPoland
660	661	0x0ffa721f8526064a21688f3c2bbd418022c829a8	0	9110.48	5450.78	819090.13	57	55	0	10	32	0.504	105.198301	16.344094000000002	0.0	200.0	15.754779	0.0	0.0	0.0	112	898.0224099	898.9251687999998	0.0	0.902758908	98.0	1617241.1409999996	36583.16801	0.0	15.0	42.0	0.0	45.0	0.0	0.0	0.0	0.0	0.0	777777.0	20471.40685	0.0	16300.0	1925.429895	0.0	0.0	0.0	10.0	44.0	Monetha
661	662	0x100d64825602ebe2861f57b8862180a940fed1de	0	11.19	49805.08	149448.82	3	3	0	3	1	0.589559	19.999	10.19452	0.588763	19.99818	10.193532	0.0	0.0	0.0	6	30.58059494	30.583559	0.0	0.00296406	0.0	0.0	0.0	0.0	0.0	0.0	0.0	0.0	0.0	0.0	0.0	0.0	0.0	0.0	0.0	0.0	0.0	0.0	0.0	0.0	0.0	0.0	0.0	0
662	663	0x10163feaf3f2c19320e4c6a57df7a26447502817	0	0.0	0.0	2.23	1	1	0	1	1	4.995	4.995	4.995	4.994528	4.994528	4.994528	0.0	0.0	0.0	2	4.994528364	4.995	0.0	0.000471636	0.0	0.0	0.0	0.0	0.0	0.0	0.0	0.0	0.0	0.0	0.0	0.0	0.0	0.0	0.0	0.0	0.0	0.0	0.0	0.0	0.0	0.0	0.0	0
663	664	0x1019fda7a06edab0f3339ccee69fdebb3368c0be	0	19.27	0.0	57.8	3	1	0	1	3	101.0	101.0	101.0	0.05	54.632236	33.666149	0.0	0.0	0.0	4	100.998446	101.0	0.0	0.0015539999999999998	0.0	0.0	0.0	0.0	0.0	0.0	0.0	0.0	0.0	0.0	0.0	0.0	0.0	0.0	0.0	0.0	0.0	0.0	0.0	0.0	0.0	0.0	0.0	0
664	665	0x101d05ca634844075449115ab62c1f3a8ab5d040	0	0.0	2870.43	226763.67	0	79	1	3	0	0.0	1.02883	0.26855100000000004	0.0	0.0	0.0	0.0	0.0	0.0	80	0.0	21.21551849	0.0	21.21551849	2.0	0.563994369	0.0	0.0	0.0	2.0	0.0	2.0	0.0	0.0	0.0	0.0	0.09509	0.468904	0.281997	0.0	0.0	0.0	0.0	0.0	0.0	0.0	2.0	None
665	666	0x101dff1b9157cd950921ec5eb601f8c89595fa70	0	63.0	1210.55	1100320.03	633	876	0	2	3	0.095001	0.2075	0.100074	0.090618	6.554562	0.138166	0.0	0.0	0.0	1509	87.45914015	87.6647455	0.0	0.205605346	7.0	1553046137.0	0.0	0.0	0.0	6.0	0.0	7.0	0.0	0.0	0.0	0.0	0.0	1553031895.0	221863733.9	0.0	0.0	0.0	0.0	0.0	0.0	0.0	7.0	None
666	667	0x1034b7affe342066883eea9aa8491a4afe3c488a	0	158.28	0.63	317.83	2	2	0	2	2	31.594728000000003	69.405272	50.5	21.5	79.499016	50.499508	0.0	0.0	0.0	4	100.9990158	101.0	0.0	0.000984218	0.0	0.0	0.0	0.0	0.0	0.0	0.0	0.0	0.0	0.0	0.0	0.0	0.0	0.0	0.0	0.0	0.0	0.0	0.0	0.0	0.0	0.0	0.0	0
667	668	0x1049d3240280aeceea00e414adca622377ed4f12	0	156.47	0.0	312.95	2	1	0	1	2	101.0	101.0	101.0	1.699496	99.29952	50.499508	0.0	0.0	0.0	3	100.9990158	101.0	0.0	0.000984218	0.0	0.0	0.0	0.0	0.0	0.0	0.0	0.0	0.0	0.0	0.0	0.0	0.0	0.0	0.0	0.0	0.0	0.0	0.0	0.0	0.0	0.0	0.0	0
668	669	0x104b19374bfda3b2c0f0e6962e631cffa429fa70	0	5.48	13900.63	319835.12	22	23	0	2	1	0.003	0.005	0.003261	0.0	0.0	0.0	0.0	0.0	0.0	45	0.0	0.075	0.0	0.075	54.0	1.25e-10	9.71e-11	0.0	17.0	5.0	0.0	1.0	0.0	0.0	0.0	0.0	0.0	0.0	0.0	0.0	0.0	0.0	0.0	0.0	0.0	1.0	1.0	bitqy
669	670	0x104f51fa8c1495518974f4860be2a3303d7a7a17	0	17339.13	44006.28	253392.72	7	3	0	2	7	0.015	0.18063	0.078543	0.0	0.097	0.031066000000000007	0.0	0.0	0.0	10	0.21746260000000006	0.23563042	0.0	0.01816782	36.0	12269.0	3.000000032	0.0	3.0	14.0	0.0	14.0	0.0	0.0	0.0	0.0	0.0	12000.0	371.787879	0.0	3.0	1.0	0.0	0.0	0.0	3.0	11.0	Propy
670	671	0x105425ef414a0f4dcb302ee0e6906a80305838f3	0	0.0	1564.03	226784.32	0	145	1	2	0	0.0	0.404503	0.2427	0.0	0.0	0.0	0.0	0.0	0.0	146	0.0	35.19153639	0.0	35.19153639	1.0	0.49612139	0.0	0.0	0.0	1.0	0.0	1.0	0.0	0.0	0.0	0.0	0.496121	0.496121	0.496121	0.0	0.0	0.0	0.0	0.0	0.0	0.0	1.0	None
671	672	0x1056d364490079819ef9b1ac79188d70ebb8bc9a	0	21801.85	16571.25	536343.98	17	10	0	5	12	0.04968	2.589	0.845591	0.0	2.69772	0.685475	0.0	0.0	0.0	27	11.6530669	8.455910255	0.0	-3.197156645	40.0	86306.46191	36965.2289	0.0	3.0	27.0	0.0	34.0	0.0	0.0	0.0	0.0	0.0	21180.05283	2332.607079	337.2296	33554.89787	12321.74297	0.0	0.0	0.0	3.0	32.0	Republic
672	673	0x1057fd5dcaeb6f3818cafc7ae54cbd687dc66748	0	1876.99	690.72	5826.13	2	3	0	2	1	0.021395	0.221156	0.087982	0.042369	0.220736	0.131553	0.0	0.0	0.0	5	0.263105795	0.263945815	0.0	0.00084002	0.0	0.0	0.0	0.0	0.0	0.0	0.0	0.0	0.0	0.0	0.0	0.0	0.0	0.0	0.0	0.0	0.0	0.0	0.0	0.0	0.0	0.0	0.0	0
673	674	0x105e76e3855db37dbfafe1a20b703dfa7e87d207	0	0.0	0.0	24731.42	1	1	0	1	1	0.418267	0.418267	0.418267	0.417826	0.417826	0.417826	0.0	0.0	0.0	2	0.4178263	0.4182673	0.0	0.000441	0.0	0.0	0.0	0.0	0.0	0.0	0.0	0.0	0.0	0.0	0.0	0.0	0.0	0.0	0.0	0.0	0.0	0.0	0.0	0.0	0.0	0.0	0.0	0
674	675	0x1062a747393198f70f71ec65a582423dba7e5ab3	0	15.22	161.22	340129.2	8713	1287	0	288	53	0.09958	779.2142809999998	32.673136	0.0	8700.0	4.816478	0.0	0.0	0.0	10000	41965.96900000001	42050.32618	0.0	84.35717962	0.0	0.0	0.0	0.0	0.0	0.0	0.0	0.0	0.0	0.0	0.0	0.0	0.0	0.0	0.0	0.0	0.0	0.0	0.0	0.0	0.0	0.0	0.0	0
675	676	0x106418db803b9cf9a9b5deff09d10d96a0147d59	0	90455.19	115222.2	1118842.15	6	5	0	5	4	3.5e-05	0.7184470000000001	0.243019	0.0	0.21	0.07	0.0	0.0	0.0	11	0.42	1.215095959	0.0	0.7950959590000001	10.0	492.3652288	0.21	0.0	2.0	6.0	0.0	8.0	0.0	0.0	0.0	0.0	0.0	365.0	61.545654000000006	0.042	0.168	0.105	0.0	0.0	0.0	2.0	8.0
676	677	0x1064680754741496cdf16944d6766527d356064a	0	19106.22	11955.68	623697.85	17	25	0	2	4	0.011708	1.011777	0.8402209999999999	0.02	3.025407	1.352224	0.0	0.0	0.0	42	22.98781575	21.00552005	0.0	-1.982295699	0.0	0.0	0.0	0.0	0.0	0.0	0.0	0.0	0.0	0.0	0.0	0.0	0.0	0.0	0.0	0.0	0.0	0.0	0.0	0.0	0.0	0.0	0.0	0
677	678	0x106b15b39cb7bc22b2345389555f511dc1d83283	0	37174.25	25247.48	298787.93	6	3	0	1	5	0.17748699999999998	0.99997	0.7233189999999999	0.0	0.999642	0.381796	0.0	0.0	0.0	9	2.290777095	2.16995751	0.0	-0.120819585	15.0	833904.6513	2905.32592	0.0	2.0	8.0	0.0	11.0	0.0	0.0	0.0	0.0	0.0	497922.8406	64146.51164	0.0	2905.325919000001	1452.66296	0.0	0.0	0.0	2.0	11.0	Civic
678	679	0x107d8c35b5ff2eeefc0d4aba92cd291e87d228de	0	4140.01	16783.71	121402.32	5	6	0	4	3	1.0	10.0	5.827333	0.999559	13.979057	6.992143	0.0	0.0	0.0	11	34.96071463	34.964	0.0	0.003285371	0.0	0.0	0.0	0.0	0.0	0.0	0.0	0.0	0.0	0.0	0.0	0.0	0.0	0.0	0.0	0.0	0.0	0.0	0.0	0.0	0.0	0.0	0.0	0
679	680	0x10842e759b550e559286d804b991a0729d583455	0	36979.34	52812.74	559898.43	8	5	0	1	2	0.27218200000000004	11.107033	3.028434	0.0034	11.106395	1.892127	0.0	0.0	0.0	13	15.13701716	15.14217079	0.0	0.005153631	0.0	0.0	0.0	0.0	0.0	0.0	0.0	0.0	0.0	0.0	0.0	0.0	0.0	0.0	0.0	0.0	0.0	0.0	0.0	0.0	0.0	0.0	0.0	0
680	681	0x1099951862a9ffc560422d666779521009c32fe5	0	0.0	5717.08	200097.8	0	35	1	3	0	0.0	1.001598	0.8861700000000001	0.0	0.0	0.0	0.0	0.0	0.0	36	0.0	31.01595948	0.0	31.01595948	1.0	0.6781311040000001	0.0	0.0	0.0	1.0	0.0	1.0	0.0	0.0	0.0	0.0	0.678131	0.678131	0.678131	0.0	0.0	0.0	0.0	0.0	0.0	0.0	1.0	None
681	682	0x109d622d2ca8558790e2752897977dd93c394e20	0	463.89	2449.33	861034.55	251	304	0	1	251	0.019449	1.059149	0.504319	0.001063	1.058726	0.610406	0.0	0.0	0.0	555	153.211798	153.31290900000005	0.0	0.101111053	2.0	0.01	100.0	0.0	1.0	1.0	0.0	1.0	0.0	0.0	0.0	0.0	0.01	0.01	0.01	100.0	100.0	100.0	0.0	0.0	0.0	1.0	1.0	blockwell.ai KYC Casper Token
682	683	0x10a19c4bd26c8e8203628384083b7ee6819e36b6	0	7121.67	1975.24	310545.0	40	13	1	12	19	0.000995	10.0	3.244641	0.0	16.0	1.130874	0.02	0.02	0.02	54	45.23494369	42.18033167	0.02	-3.07461202	7.0	2851.75518	1513.75518	0.0	1.0	4.0	0.0	4.0	0.0	0.0	0.0	0.0	1.0	1500.0	712.938795	1.0	1499.0	504.58506	0.0	0.0	0.0	2.0	4.0	Bancor
683	684	0x10a60e10650fcc008e2bd5a6d9e0719c6e4bb03f	0	34.08	32176.91	418708.72	12	13	0	2	1	1.0	789.0	182.577692	0.999088	788.999392	197.791682	0.0	0.0	0.0	25	2373.500179	2373.51	0.0	0.00982147	0.0	0.0	0.0	0.0	0.0	0.0	0.0	0.0	0.0	0.0	0.0	0.0	0.0	0.0	0.0	0.0	0.0	0.0	0.0	0.0	0.0	0.0	0.0	0
684	685	0x10a7939a0c8ba3384db10f81891bfd4d3d1868e4	0	58.04	2255.6	666270.58	287	288	0	5	2	0.037204	7.4530020000000015	0.179909	0.036784	7.452582	0.180115	0.0	0.0	0.0	575	51.69312162	51.81368262	0.0	0.120561	0.0	0.0	0.0	0.0	0.0	0.0	0.0	0.0	0.0	0.0	0.0	0.0	0.0	0.0	0.0	0.0	0.0	0.0	0.0	0.0	0.0	0.0	0.0	0
685	686	0x10b0564cab2145b059ada59dccc445d867cfe650	0	9725.29	13703.31	705078.12	57	11	0	2	19	1.95	150.0	57.85909100000001	0.0	152.38	16.264560999999997	0.0	0.0	0.0	68	927.08	636.45	0.0	-290.63	36.0	267577.6186	123856.9	0.0	4.0	19.0	0.0	28.0	0.0	0.0	0.0	0.0	0.0	81190.0	8919.253952	1e-06	81190.0	20642.81667	0.0	0.0	0.0	6.0	26.0	EOS
686	687	0x10b61e2364368052a058ebfae546449303383e88	0	0.0	0.0	410.85	1	1	0	1	1	10.0	10.0	10.0	9.99938	9.99938	9.99938	0.0	0.0	0.0	2	9.99938	10.0	0.0	0.00062	0.0	0.0	0.0	0.0	0.0	0.0	0.0	0.0	0.0	0.0	0.0	0.0	0.0	0.0	0.0	0.0	0.0	0.0	0.0	0.0	0.0	0.0	0.0	0
687	688	0x10c9a312c7a55c39c40ae9666b4659e242fbf0fa	0	2.55	1308.39	32773.28	25	25	0	3	1	0.09	33.0	12.860341	0.08957999999999999	32.99958	12.859921	0.0	0.0	0.0	50	321.498034	321.508534	0.0	0.0105	0.0	0.0	0.0	0.0	0.0	0.0	0.0	0.0	0.0	0.0	0.0	0.0	0.0	0.0	0.0	0.0	0.0	0.0	0.0	0.0	0.0	0.0	0.0	0
688	689	0x10cab86ff546e7b213d450144d91547b248ed189	0	161.06	0.63	323.38	2	2	0	2	2	47.396945	53.60305500000001	50.5	0.809245	100.189771	50.499508	0.0	0.0	0.0	4	100.9990158	101.0	0.0	0.000984218	0.0	0.0	0.0	0.0	0.0	0.0	0.0	0.0	0.0	0.0	0.0	0.0	0.0	0.0	0.0	0.0	0.0	0.0	0.0	0.0	0.0	0.0	0.0	0
689	690	0x10d0c4d86716359cb9df1cc77b2dfeb0f5d702d1	0	1752.5	12505.59	233625.1	12	17	0	1	1	0.209934	38.42095	4.402489	0.005185	38.420509	6.236433	0.0	0.0	0.0	29	74.8372016	74.84231489	0.0	0.005113295	0.0	0.0	0.0	0.0	0.0	0.0	0.0	0.0	0.0	0.0	0.0	0.0	0.0	0.0	0.0	0.0	0.0	0.0	0.0	0.0	0.0	0.0	0.0	0
690	691	0x10d62b5a1121621e1316b2959e62fe853826db60	0	26034.83	53919.47	938966.22	5	15	0	1	1	0.161563	99.99	13.161383	1.332871	176.90635600000005	39.335845	0.0	0.0	0.0	20	196.6792241	197.4207472	0.0	0.7415230620000001	9.0	830.5011043	0.0	0.0	0.0	6.0	0.0	9.0	0.0	0.0	0.0	0.0	0.0	402.019261	92.2779	0.0	0.0	0.0	0.0	0.0	0.0	0.0	9.0	None
691	692	0x10f59b61377a1b6e6df64328086e7bb0bd03d18a	0	0.0	5341.79	133544.85	0	25	1	8	0	0.0	83.0	15.373160999999998	0.0	0.0	0.0	0.0	0.0	0.0	26	0.0	384.3290338	0.0	384.3290338	1.0	2.167795107	0.0	0.0	0.0	1.0	0.0	1.0	0.0	0.0	0.0	0.0	2.167795	2.167795	2.167795	0.0	0.0	0.0	0.0	0.0	0.0	0.0	1.0	None
692	693	0x10f6848b929a3875e806c37a77d00952381ed98d	0	10888.14	14701.83	934281.92	48	28	0	4	32	0.009000000000000001	277.0	66.384949	0.0	298.9	44.613868	0.0	0.0	0.0	76	2141.465672	1858.778572	0.0	-282.6870991	17.0	100001165.8	0.016894408	0.0	2.0	11.0	0.0	14.0	0.0	0.0	0.0	0.0	0.0	100000000.0	7142940.413	0.0	0.016891	0.005631000000000001	0.0	0.0	0.0	2.0	14.0	Storj
693	694	0x10f6ff1fec380e5f0a53a8b0f35df0478a34460c	0	35.95	9869.86	79246.45	8	8	0	2	1	0.1	11.0	5.751134	0.096476	10.998242	5.749202	0.0	0.0	0.0	16	45.9936199	46.00907467	0.0	0.015454767	0.0	0.0	0.0	0.0	0.0	0.0	0.0	0.0	0.0	0.0	0.0	0.0	0.0	0.0	0.0	0.0	0.0	0.0	0.0	0.0	0.0	0.0	0.0	0
694	695	0x10fa3dfdfc003c9fc6429095293d9774d4e29d43	0	0.0	1832.87	291427.1	0	159	1	3	0	0.0	1.3157450000000002	0.49167	0.0	0.0	0.0	0.0	0.0	0.0	160	0.0	78.17548944	0.0	78.17548944	3.0	53.59885269	0.0	0.0	0.0	3.0	0.0	3.0	0.0	0.0	0.0	0.0	0.0	52.482882	17.866284	0.0	0.0	0.0	0.0	0.0	0.0	0.0	3.0	None
695	696	0x10fd12508da082f524e70f197b46706027135096	0	0.0	4604.71	87489.5	0	19	1	1	0	1.000053	1.002723	1.00107	0.0	0.0	0.0	0.0	0.0	0.0	20	0.0	19.02033767	0.0	19.02033767	0.0	0.0	0.0	0.0	0.0	0.0	0.0	0.0	0.0	0.0	0.0	0.0	0.0	0.0	0.0	0.0	0.0	0.0	0.0	0.0	0.0	0.0	0.0	0
696	697	0x110029222871ebc5c3bfa89d323b459e041d93fd	0	56099.5	22861.18	667030.65	7	12	0	5	2	0.034397000000000004	2.774583	0.422185	0.000546	2.822678	0.7234729999999999	0.0	0.0	0.0	19	5.064310041000001	5.066214231	0.0	0.00190419	0.0	0.0	0.0	0.0	0.0	0.0	0.0	0.0	0.0	0.0	0.0	0.0	0.0	0.0	0.0	0.0	0.0	0.0	0.0	0.0	0.0	0.0	0.0	0
697	698	0x1102b68d8186d712ce07bb989e822fb7735b82c3	0	1.96	20612.16	103068.63	4	5	0	2	1	0.1	3.4	1.504994	0.099442	3.399406	1.880722	0.0	0.0	0.0	9	7.522887927999999	7.52497	0.0	0.002082072	0.0	0.0	0.0	0.0	0.0	0.0	0.0	0.0	0.0	0.0	0.0	0.0	0.0	0.0	0.0	0.0	0.0	0.0	0.0	0.0	0.0	0.0	0.0	0
698	699	0x1102c3480528768a9fadb38e5a0709383a9a8493	0	0.0	0.0	1884.42	0	1	1	1	0	1.018974	1.018974	1.018974	0.0	0.0	0.0	0.0	0.0	0.0	2	0.0	1.01897429	0.0	1.01897429	0.0	0.0	0.0	0.0	0.0	0.0	0.0	0.0	0.0	0.0	0.0	0.0	0.0	0.0	0.0	0.0	0.0	0.0	0.0	0.0	0.0	0.0	0.0	0
699	700	0x110757a569d1df712b9482aa5e4330c98eb5011a	0	0.0	1557.9	266400.83	0	171	1	2	0	0.0	12.90679	2.254856	0.0	0.0	0.0	0.0	0.0	0.0	172	0.0	385.5804046	0.0	385.5804046	2.0	0.8416001009999999	0.0	0.0	0.0	2.0	0.0	2.0	0.0	0.0	0.0	0.0	0.042564	0.799036	0.4208	0.0	0.0	0.0	0.0	0.0	0.0	0.0	2.0	None
700	701	0x1110a0872f7d8e552dbd8c63cfd7c6e64eedaf57	0	77.53	0.0	310.12	4	1	0	1	2	101.0	101.0	101.0	0.05	93.948008	25.249502	0.0	0.0	0.0	5	100.9980078	101.0	0.0	0.001992218	0.0	0.0	0.0	0.0	0.0	0.0	0.0	0.0	0.0	0.0	0.0	0.0	0.0	0.0	0.0	0.0	0.0	0.0	0.0	0.0	0.0	0.0	0.0	0
701	702	0x11175b84b01ed056ac89998afd2e0fa24bfca53e	0	46.07	0.61	323.68	7	2	0	2	3	48.302256	52.69774399999999	50.5	1.0	50.996286	14.428041	0.0	0.0	0.0	9	100.9962858	101.0	0.0	0.003714218	0.0	0.0	0.0	0.0	0.0	0.0	0.0	0.0	0.0	0.0	0.0	0.0	0.0	0.0	0.0	0.0	0.0	0.0	0.0	0.0	0.0	0.0	0.0	0
702	703	0x111a74c02dbf746da1db79b15d03f172ebaa637c	0	9.32	21838.33	502495.97	23	23	0	6	1	0.10861400000000003	10.072	1.674898	0.103723	10.070242	1.673275	0.0	0.0	0.0	46	38.48532471	38.52264536	0.0	0.03732065	0.0	0.0	0.0	0.0	0.0	0.0	0.0	0.0	0.0	0.0	0.0	0.0	0.0	0.0	0.0	0.0	0.0	0.0	0.0	0.0	0.0	0.0	0.0	0
703	704	0x11269f6e218c36210316ef252ee27a8183f23f03	0	18.54	0.0	55.62	3	1	0	1	3	101.0	101.0	101.0	2.230253	81.39583	33.666149	0.0	0.0	0.0	4	100.998446	101.0	0.0	0.0015539999999999998	0.0	0.0	0.0	0.0	0.0	0.0	0.0	0.0	0.0	0.0	0.0	0.0	0.0	0.0	0.0	0.0	0.0	0.0	0.0	0.0	0.0	0.0	0.0	0
704	705	0x112763a028d6de3750dfb97d81e1f965015de822	0	27123.04	67845.07	1424221.78	35	7	0	6	18	0.249886	5.223657	1.96783	0.0	3.5	0.360857	0.0	0.0	0.0	42	12.63	13.77480983	0.0	1.144809835	116.0	61301.54742	17285.565590000002	0.0	6.0	48.0	0.0	54.0	0.0	0.0	0.0	0.0	0.0	16888.0	631.9747160000002	0.0	4520.0	909.76661	0.0	0.0	0.0	15.0	54.0	Loom
705	706	0x112ed394c75e3b092b687d42990ff776bef0816f	0	0.0	5195.59	88324.98	0	17	1	2	0	0.0	129.73	53.395049	0.0	0.0	0.0	0.0	0.0	0.0	18	0.0	907.7158249	0.0	907.7158249	0.0	0.0	0.0	0.0	0.0	0.0	0.0	0.0	0.0	0.0	0.0	0.0	0.0	0.0	0.0	0.0	0.0	0.0	0.0	0.0	0.0	0.0	0.0	0
706	707	0x112fda12a4b12b2d2c0bb1ebb094db9f66408721	0	15024.23	7033.97	1016313.18	33	74	0	15	33	0.009139	20.0	3.636828	0.0	24.384341	8.15488	0.0	0.0	0.0	107	269.1110454	269.1252365	0.0	0.014191092	18.0	4642.224122	155.2979075	0.0	1.0	13.0	0.0	16.0	0.0	0.0	0.0	0.0	0.0	2007.184946	273.072007	155.297908	155.297908	155.297908	0.0	0.0	0.0	1.0	16.0	DATAcoin
707	708	0x1130f51e3fb3a406cb7686efbd1af763abb9dd4b	0	21.46	0.0	64.38	3	1	0	1	3	101.0	101.0	101.0	0.4307470000000001	56.645718	33.809133	0.0	0.0	0.0	4	101.4273987	101.0	0.0	-0.4273987	0.0	0.0	0.0	0.0	0.0	0.0	0.0	0.0	0.0	0.0	0.0	0.0	0.0	0.0	0.0	0.0	0.0	0.0	0.0	0.0	0.0	0.0	0.0	0
708	709	0x11381459067f5460a45b4a96b34b0b8b8b46407d	0	0.0	0.0	17.8	1	1	0	1	1	5.0	5.0	5.0	4.999559	4.999559	4.999559	0.0	0.0	0.0	2	4.999559	5.0	0.0	0.000441	0.0	0.0	0.0	0.0	0.0	0.0	0.0	0.0	0.0	0.0	0.0	0.0	0.0	0.0	0.0	0.0	0.0	0.0	0.0	0.0	0.0	0.0	0.0	0
709	710	0x113cc5972d47d5d48067d077596694374f134f36	0	0.0	0.0	0.0	0	1	0	1	0	0.25	0.25	0.25	0.0	0.0	0.0	0.0	0.0	0.0	1	0.0	0.25	0.0	0.25	5.0	71.98685866	0.0	0.0	0.0	5.0	0.0	5.0	0.0	0.0	0.0	0.0	0.0	64.85137900000001	14.397372	0.0	0.0	0.0	0.0	0.0	0.0	0.0	5.0	None
710	711	0x11420fd97175e443d880857e0aa52c4516c61529	0	43.16	1645.28	293788.7	174	174	0	5	2	0.523199	152.90671	2.531588	0.0	152.903353	2.5447330000000004	0.0	0.0	0.0	348	442.7835492	440.4962864	0.0	-2.287262838	2.0	1379.576793	1379.576793	0.0	1.0	1.0	0.0	1.0	0.0	0.0	0.0	0.0	1379.576793	1379.576793	1379.576793	1379.576793	1379.576793	1379.576793	0.0	0.0	0.0	1.0	1.0	Qtum
711	712	0x11436e5de95bd057e01e89188de78f3d18c9b37e	0	200.48	1961.63	266432.08	918	42	0	17	59	0.001	5.786382	1.176791	0.0	6.613	0.091581	0.0	0.0	0.0	960	84.07116017	49.42522041	0.0	-34.64593976	134.0	265743.4874	256596.1893	0.0	9.0	20.0	0.0	24.0	0.0	0.0	0.0	0.0	0.0	33065.0	3591.128208	0.0	45535.0	4276.603154	0.0	0.0	0.0	16.0	24.0	ChainLink Token
712	713	0x114cd064dd6dc1125552529f55fdafdfacd0821f	0	157.1	0.0	314.2	2	1	0	1	2	101.0	101.0	101.0	4.5	96.499016	50.499508	0.0	0.0	0.0	3	100.9990158	101.0	0.0	0.000984218	0.0	0.0	0.0	0.0	0.0	0.0	0.0	0.0	0.0	0.0	0.0	0.0	0.0	0.0	0.0	0.0	0.0	0.0	0.0	0.0	0.0	0.0	0.0	0
713	714	0x1151314c646ce4e0efd76d1af4760ae66a9fe30f	0	29.98	111.09	299762.78	10000	2	0	1	2720	1.0	1.0	1.0	0.0001	520000.0	1560.535404	0.0	0.0	0.0	10002	15605354.04	2.0	0.0	-15605352.04	0.0	0.0	0.0	0.0	0.0	0.0	0.0	0.0	0.0	0.0	0.0	0.0	0.0	0.0	0.0	0.0	0.0	0.0	0.0	0.0	0.0	0.0	0.0	0
714	715	0x1169fbd7477d14833f0bb6c632c1c1d9f4222b3a	0	28669.34	6634.31	242623.3	8	2	0	1	4	0.5	0.565805	0.532903	0.0	1.0	0.131917	0.0	0.0	0.0	10	1.055337634	1.065805	0.0	0.010467366	5.0	74.08679012	73.88679012	0.0	2.0	3.0	0.0	3.0	0.0	0.0	0.0	0.0	0.0	73.08679000000002	24.695597	0.8	73.08679000000002	36.943395	0.0	0.0	0.0	2.0	3.0	Bancor
715	716	0x116ac0e0e08807944d985b47b76b7821dcfddfbd	0	1.88	0.35	6.35	3	2	0	2	3	137.50266000000002	1863.49734	1000.5	0.489057	1492.004984	666.999528	0.0	0.0	0.0	5	2000.998585	2001.0	0.0	0.001414909	0.0	0.0	0.0	0.0	0.0	0.0	0.0	0.0	0.0	0.0	0.0	0.0	0.0	0.0	0.0	0.0	0.0	0.0	0.0	0.0	0.0	0.0	0.0	0
716	717	0x11726efd5a81b8371334620036fa7c030b045702	0	0.0	1151.97	245368.8	0	213	1	6	0	0.0	1.60646	0.880444	0.0	0.0	0.0	0.0	0.0	0.0	214	0.0	187.5345765	0.0	187.5345765	3.0	4.680177999	0.0	0.0	0.0	3.0	0.0	3.0	0.0	0.0	0.0	0.0	0.265543	3.414635	1.560059	0.0	0.0	0.0	0.0	0.0	0.0	0.0	3.0	None
717	718	0x11750206ac7fffe07b4465d612cf36e415a850e9	0	105.03	0.0	315.08	3	1	0	1	2	101.0	101.0	101.0	0.01	97.469261	33.66617100000001	0.0	0.0	0.0	4	100.9985118	101.0	0.0	0.001488218	0.0	0.0	0.0	0.0	0.0	0.0	0.0	0.0	0.0	0.0	0.0	0.0	0.0	0.0	0.0	0.0	0.0	0.0	0.0	0.0	0.0	0.0	0.0	0
718	719	0x117b5cb49db32810e74d42d1c3c7696e9af19049	0	14.99	0.0	59.95	4	1	0	1	4	101.0	101.0	101.0	0.217391	97.273042	25.249475	0.0	0.0	0.0	5	100.9979	101.0	0.0	0.0021	0.0	0.0	0.0	0.0	0.0	0.0	0.0	0.0	0.0	0.0	0.0	0.0	0.0	0.0	0.0	0.0	0.0	0.0	0.0	0.0	0.0	0.0	0.0	0
719	720	0x117d6f292ce00c02d63ecd8d0aca896c30e295d4	0	58250.62	49049.09	214599.42	2	2	0	2	2	0.424283	0.7269180000000001	0.575601	0.423842	0.726477	0.57516	0.0	0.0	0.0	4	1.15031921	1.15120121	0.0	0.0008820000000000002	2.0	14.570315099999998	0.0	0.0	0.0	2.0	0.0	2.0	0.0	0.0	0.0	0.0	0.03196	14.538355	7.285158	0.0	0.0	0.0	0.0	0.0	0.0	0.0	2.0	None
720	721	0x118305675b3258286cfbab0879a4e2e4f5a46f4c	0	1473.93	12527.07	494459.63	55	33	0	4	13	0.0	3.9	0.55116	0.0	5.2	0.302	0.0	0.0	0.0	88	16.61	18.18828449	0.0	1.578284487	62.0	36947.14634	11260.0	0.0	2.0	24.0	0.0	34.0	0.0	0.0	0.0	0.0	0.0	10000.0	637.019764	0.0	10000.0	2815.0	0.0	0.0	0.0	3.0	34.0	TenXPay
721	722	0x1197fd722cf96c887c3018ea233a1468d06064d8	0	0.0	0.0	6.42	1	1	0	1	1	0.216697	0.216697	0.216697	0.216225	0.216225	0.216225	0.0	0.0	0.0	2	0.216225364	0.216697	0.0	0.000471636	0.0	0.0	0.0	0.0	0.0	0.0	0.0	0.0	0.0	0.0	0.0	0.0	0.0	0.0	0.0	0.0	0.0	0.0	0.0	0.0	0.0	0.0	0.0	0
722	723	0x119d0100d43857de11fb27ff8aaa671a4281d0ca	0	107.53	0.0	322.58	3	1	0	1	3	101.0	101.0	101.0	11.894608	71.40483	33.666179	0.0	0.0	0.0	4	100.9985356	101.0	0.0	0.001464437	0.0	0.0	0.0	0.0	0.0	0.0	0.0	0.0	0.0	0.0	0.0	0.0	0.0	0.0	0.0	0.0	0.0	0.0	0.0	0.0	0.0	0.0	0.0	0
723	724	0x119d906f54b58009b3be8684ab3de07592b039fd	0	0.0	0.0	15.28	1	1	0	1	1	22.0	22.0	22.0	21.99938	21.99938	21.99938	0.0	0.0	0.0	2	21.99938	22.0	0.0	0.00062	0.0	0.0	0.0	0.0	0.0	0.0	0.0	0.0	0.0	0.0	0.0	0.0	0.0	0.0	0.0	0.0	0.0	0.0	0.0	0.0	0.0	0.0	0.0	0
724	725	0x11a1cc0698fdca57f420f4747a716118c9156d60	0	2.66	9663.03	77325.5	8	8	0	1	1	0.066604	0.12604400000000002	0.099387	0.066184	0.125624	0.098967	0.0	0.0	0.0	16	0.79173572	0.79509572	0.0	0.00336	0.0	0.0	0.0	0.0	0.0	0.0	0.0	0.0	0.0	0.0	0.0	0.0	0.0	0.0	0.0	0.0	0.0	0.0	0.0	0.0	0.0	0.0	0.0	0
725	726	0x11a386adc1742b921272d8a206972ea5c42bcc61	0	49569.04	1671.49	203290.63	4	3	0	1	1	0.99	9.975005	6.0626690000000005	0.000661	17.197554999999998	4.546692	0.0	0.0	0.0	7	18.18676767	18.18800599	0.0	0.00123832	0.0	0.0	0.0	0.0	0.0	0.0	0.0	0.0	0.0	0.0	0.0	0.0	0.0	0.0	0.0	0.0	0.0	0.0	0.0	0.0	0.0	0.0	0.0	0
726	727	0x11ad8210e637da358b596ec6cedb46ca1387c1a6	0	22.77	0.0	68.3	3	1	0	1	3	101.0	101.0	101.0	0.99916	55.13695600000001	33.666149	0.0	0.0	0.0	4	100.998446	101.0	0.0	0.0015539999999999998	0.0	0.0	0.0	0.0	0.0	0.0	0.0	0.0	0.0	0.0	0.0	0.0	0.0	0.0	0.0	0.0	0.0	0.0	0.0	0.0	0.0	0.0	0.0	0
727	728	0x11b14b32ad7cc81bed32aa37f19c4cc872563199	0	19.32	37581.71	225586.83	5	6	0	3	1	0.04	3.684163	1.53736	0.995357	3.726607	1.843081	0.0	0.0	0.0	11	9.21540373	9.22416272	0.0	0.00875899	0.0	0.0	0.0	0.0	0.0	0.0	0.0	0.0	0.0	0.0	0.0	0.0	0.0	0.0	0.0	0.0	0.0	0.0	0.0	0.0	0.0	0.0	0.0	0
728	729	0x11b6a33e0f5038aa8a868f636cd9cf90d60614cb	0	1073.45	2568.64	18862.12	8	4	0	2	4	0.002	2.754043	1.357365	0.01	5.2	1.306254	0.0	0.0	0.0	12	10.45003049	5.42945861	0.0	-5.02057188	2.0	3.8	0.0	0.0	0.0	2.0	0.0	2.0	0.0	0.0	0.0	0.0	0.0	3.8	1.9	0.0	0.0	0.0	0.0	0.0	0.0	0.0	2.0	None
729	730	0x11b85b4e2fadaebe04a251377aa35b9be3c785f0	0	443.88	6.35	74576.42	72	6710	0	4278	27	1e-06	3999.99916	11.407321	0.1	6000.0	1063.098264	0.0	0.0	0.0	6782	76543.07504	76543.12141	0.0	0.046368	0.0	0.0	0.0	0.0	0.0	0.0	0.0	0.0	0.0	0.0	0.0	0.0	0.0	0.0	0.0	0.0	0.0	0.0	0.0	0.0	0.0	0.0	0.0	0
730	731	0x11ceea274f704a262626654849cea6654dbfa78e	0	108.58	0.82	327.37	3	2	0	2	2	1.273115	99.726885	50.5	0.09	98.408428	33.666143	0.0	0.0	0.0	5	100.9984278	101.0	0.0	0.0015722179999999998	0.0	0.0	0.0	0.0	0.0	0.0	0.0	0.0	0.0	0.0	0.0	0.0	0.0	0.0	0.0	0.0	0.0	0.0	0.0	0.0	0.0	0.0	0.0	0
731	732	0x11dbd8dfd5d85bf7aefc148db4b11f0a00f5fb86	0	20.64	2400.86	534882.95	208	221	0	2	1	0.09	1.99865	1.050941	0.08957999999999999	15.033002	1.116205	0.0	0.0	0.0	429	232.170672	232.258032	0.0	0.08736000000000001	0.0	0.0	0.0	0.0	0.0	0.0	0.0	0.0	0.0	0.0	0.0	0.0	0.0	0.0	0.0	0.0	0.0	0.0	0.0	0.0	0.0	0.0	0.0	0
732	733	0x11deb21cd62eb0bf8399043a3f875c6a3a9f24b9	0	11375.19	33928.91	997869.97	40	16	0	5	34	0.013635	2.877073	0.954105	0.0	1.0	0.181041	0.0	0.0	0.0	56	7.24166	15.26568307	0.0	8.02402307	52.0	38397.94387	119.6644575	0.0	6.0	35.0	0.0	40.0	0.0	0.0	0.0	0.0	0.0	16888.0	834.7379099999998	0.0	94.0	19.944076000000006	0.0	0.0	0.0	6.0	40.0	Reputation
733	734	0x11e47e3ed1a0252b5fc5af85dfc0dddf6397d4e0	0	0.0	12252.86	45101.82	1	3	0	3	1	0.008434	0.2	0.072811	0.19979	0.19979	0.19979	0.0	0.0	0.0	4	0.19979	0.21843421	0.0	0.01864421	27.0	4616.353686	0.0	0.0	0.0	25.0	0.0	25.0	0.0	0.0	0.0	0.0	0.0	1000.0	170.976062	0.0	0.0	0.0	0.0	0.0	0.0	0.0	25.0	None
734	735	0x11f83500dd47e3b0ecd2fbb448b3fd227959c2ba	0	164.72	0.0	329.43	2	1	0	1	2	101.0	101.0	101.0	0.08948500000000001	100.909488	50.499487	0.0	0.0	0.0	3	100.9989738	101.0	0.0	0.001026218	0.0	0.0	0.0	0.0	0.0	0.0	0.0	0.0	0.0	0.0	0.0	0.0	0.0	0.0	0.0	0.0	0.0	0.0	0.0	0.0	0.0	0.0	0.0	0
735	736	0x11f8b8b0f462136fbe4212df61dc3186b70053fc	0	23.21	0.33	70.3	3	2	0	2	3	16.600597	84.399403	50.5	2.75	63.745107	33.666149	0.0	0.0	0.0	5	100.998446	101.0	0.0	0.0015539999999999998	0.0	0.0	0.0	0.0	0.0	0.0	0.0	0.0	0.0	0.0	0.0	0.0	0.0	0.0	0.0	0.0	0.0	0.0	0.0	0.0	0.0	0.0	0.0	0
736	737	0x120d49199d8b09f773f26873cf2f78abd74c5577	0	631.96	3761.0	21964.78	5	5	0	2	1	0.099073	0.10242	0.100501	0.095395	0.101971	0.099147	0.0	0.0	0.0	10	0.4957327	0.502502921	0.0	0.006770221	0.0	0.0	0.0	0.0	0.0	0.0	0.0	0.0	0.0	0.0	0.0	0.0	0.0	0.0	0.0	0.0	0.0	0.0	0.0	0.0	0.0	0.0	0.0	0
737	738	0x120dd8e3e6925bbe62eec09458294bbddda149e6	0	4.33	8067.27	1186508.93	143	147	0	3	1	0.016988999999999997	1.00063	0.196691	0.047041	0.99993	0.201177	0.0	0.0	0.0	290	28.76824349	28.91356092	0.0	0.145317434	1.0	0.01	0.0	0.0	0.0	1.0	0.0	1.0	0.0	0.0	0.0	0.0	0.01	0.01	0.01	0.0	0.0	0.0	0.0	0.0	0.0	0.0	1.0	None
738	739	0x120e4562ad3e7baf34dd319000a5f20a845db319	0	24.06	0.18	72.55	3	2	0	2	3	17.048517	83.951483	50.5	5.176794	75.46437900000002	33.666149	0.0	0.0	0.0	5	100.998446	101.0	0.0	0.0015539999999999998	0.0	0.0	0.0	0.0	0.0	0.0	0.0	0.0	0.0	0.0	0.0	0.0	0.0	0.0	0.0	0.0	0.0	0.0	0.0	0.0	0.0	0.0	0.0	0
739	740	0x120f7b847ac2440a5cd87c14a6de121894b750ad	0	8513.11	58621.41	378238.12	10	5	0	3	6	0.095	1.7734	1.11734	0.0	3.2586	0.54076	0.0	0.0	0.0	15	5.4076	5.586698	0.0	0.179098	23.0	126755.5167	3789.0	0.0	2.0	8.0	0.0	9.0	0.0	0.0	0.0	0.0	0.0	50672.0	6035.976983	789.0	3000.0	1894.5	0.0	0.0	0.0	2.0	9.0	StatusNetwork
740	741	0x1212f12f7562a46bfde4af4b56dddf1e99379bd4	0	0.0	0.0	4.57	1	1	0	1	1	3.52	3.52	3.52	3.519528	3.519528	3.519528	0.0	0.0	0.0	2	3.519528364	3.52	0.0	0.000471636	0.0	0.0	0.0	0.0	0.0	0.0	0.0	0.0	0.0	0.0	0.0	0.0	0.0	0.0	0.0	0.0	0.0	0.0	0.0	0.0	0.0	0.0	0.0	0
741	742	0x12132e1c20678600aeb754dbdcef07fd7167b390	0	3117.33	5255.01	241461.3	37	24	0	8	15	0.015	7.016331	2.255861	0.0	28.323879	1.460487	0.0	0.0	0.0	61	54.03800425	54.14066727	0.0	0.102663018	36.0	111194.9942	111169.9942	0.0	6.0	10.0	0.0	6.0	0.0	0.0	0.0	0.0	1e-06	58304.821	5559.749712	0.0	99000.0	6948.124640000001	0.0	0.0	0.0	6.0	6.0	Ether Token
742	743	0x121d264d2c2c9a68ae19b56a68d7a8be9c35b13f	0	160.24	1.23	322.95	2	2	0	2	2	50.158667	50.841333	50.5	1.479434	99.519582	50.499508	0.0	0.0	0.0	4	100.9990158	101.0	0.0	0.000984218	0.0	0.0	0.0	0.0	0.0	0.0	0.0	0.0	0.0	0.0	0.0	0.0	0.0	0.0	0.0	0.0	0.0	0.0	0.0	0.0	0.0	0.0	0.0	0
743	744	0x123641357e08723be9db36967184412d5d7b07dc	0	44.76	185.67	1053475.48	3269	4886	0	3	3	0.0	0.711329	0.117293	0.010628	50.069499	0.174921	0.0	0.0	0.0	8155	571.8174644	573.0933493	0.0	1.275884926	16.0	90640.50966	0.0	0.0	0.0	13.0	0.0	15.0	0.0	0.0	0.0	0.0	0.0	90057.0	5665.031854	0.0	0.0	0.0	0.0	0.0	0.0	0.0	15.0	None
744	745	0x123a496567e46d522672a84ec3b37b97c3a73e6f	0	12890.02	11153.21	567621.12	25	22	0	6	2	0.094	48.359	5.877088	0.0034	48.35816	5.171304	0.0	0.0	0.0	47	129.2826093	129.2959269	0.0	0.013317551	0.0	0.0	0.0	0.0	0.0	0.0	0.0	0.0	0.0	0.0	0.0	0.0	0.0	0.0	0.0	0.0	0.0	0.0	0.0	0.0	0.0	0.0	0.0	0
745	746	0x124285b34beb6ac7abc8ff3602e75c594cb9ff7d	0	0.0	0.0	282.88	1	1	0	1	1	3.41	3.41	3.41	3.40938	3.40938	3.40938	0.0	0.0	0.0	2	3.40938	3.41	0.0	0.00062	0.0	0.0	0.0	0.0	0.0	0.0	0.0	0.0	0.0	0.0	0.0	0.0	0.0	0.0	0.0	0.0	0.0	0.0	0.0	0.0	0.0	0.0	0.0	0
746	747	0x12459642c07a1c710217019adf379bebbb3f65c7	0	22.12	0.0	66.35	3	1	0	1	3	101.0	101.0	101.0	1.153	64.292224	33.666149	0.0	0.0	0.0	4	100.998446	101.0	0.0	0.0015539999999999998	0.0	0.0	0.0	0.0	0.0	0.0	0.0	0.0	0.0	0.0	0.0	0.0	0.0	0.0	0.0	0.0	0.0	0.0	0.0	0.0	0.0	0.0	0.0	0
747	748	0x1245cd050b99bf3d08fa0a4dc4aab3f83486195e	0	10876.42	7808.16	544371.0	40	14	0	8	27	0.059	6.3606	1.917311	0.0	3.66	0.670025	0.0	0.0	0.0	54	26.801	26.8423493	0.0	0.041349300000000005	56.0	96894.88085	97933.85405	0.0	18.0	30.0	0.0	27.0	0.0	0.0	0.0	0.0	0.0	36118.421	2618.780564	0.0	36118.0	5154.413371	0.0	0.0	0.0	12.0	27.0	EOS
748	749	0x12717f5abb794f1cf0b55121e4d35bf22f4f53e0	0	0.0	0.0	299011.27	1	1	0	1	1	9.999528	9.999528	9.999528	9.999108	9.999108	9.999108	0.0	0.0	0.0	2	9.99910837	9.99952837	0.0	0.00042	5.0	898.6812582	0.0	0.0	0.0	5.0	0.0	5.0	0.0	0.0	0.0	0.0	0.0	696.878912	179.736252	0.0	0.0	0.0	0.0	0.0	0.0	0.0	5.0	None
749	750	0x1274c5ccc66b80e2aeb7a976e1422504b5fc8a44	0	168.89	932.74	875130.48	537	841	0	4	258	0.036047	289.2	2.298781	5e-05	99.995	3.59941	0.0	0.0	0.0	1378	1932.883434	1933.274417	0.0	0.390982455	10.0	52550.2685	0.0	0.0	0.0	9.0	0.0	10.0	0.0	0.0	0.0	0.0	0.0	50074.0	5255.02685	0.0	0.0	0.0	0.0	0.0	0.0	0.0	10.0	None
750	751	0x12770fec59eda25549fb46dd959a73af939490e1	0	0.0	3193.86	226763.77	0	71	1	2	0	0.0	1.007648	0.945329	0.0	0.0	0.0	0.0	0.0	0.0	72	0.0	67.11833937	0.0	67.11833937	2.0	2.523366729	0.0	0.0	0.0	2.0	0.0	2.0	0.0	0.0	0.0	0.0	0.6358600000000001	1.887506	1.261683	0.0	0.0	0.0	0.0	0.0	0.0	0.0	2.0	None
751	752	0x127ca41bb6f9d7590dbb2fe7263e6fc9635bdaf2	0	2.13	5753.66	178418.82	26	31	0	2	1	0.004	1.0	0.229194	0.04895	0.99895	0.270785	0.0	0.0	0.0	57	7.0404167	7.105	0.0	0.06458330000000001	0.0	0.0	0.0	0.0	0.0	0.0	0.0	0.0	0.0	0.0	0.0	0.0	0.0	0.0	0.0	0.0	0.0	0.0	0.0	0.0	0.0	0.0	0.0	0
752	753	0x1283b615365a45bf411293b4bf18a53f04c1fdf1	0	0.0	0.0	9658.23	1	1	0	1	1	4.995	4.995	4.995	4.99417	4.99417	4.99417	0.0	0.0	0.0	2	4.994170227	4.995	0.0	0.000829773	0.0	0.0	0.0	0.0	0.0	0.0	0.0	0.0	0.0	0.0	0.0	0.0	0.0	0.0	0.0	0.0	0.0	0.0	0.0	0.0	0.0	0.0	0.0	0
753	754	0x128cf0f600c08c7948f7ec8a46062ee65fb9a9a1	0	8088.17	12594.02	214910.02	11	10	0	10	3	0.074209	1.337412	0.427247	0.003711	1.336202	0.387867	0.0	0.0	0.0	21	4.266531978	4.2724719	0.0	0.005939921999999999	0.0	0.0	0.0	0.0	0.0	0.0	0.0	0.0	0.0	0.0	0.0	0.0	0.0	0.0	0.0	0.0	0.0	0.0	0.0	0.0	0.0	0.0	0.0	0
754	755	0x12917d819f1a8c6f4e94c5b37af2e60114381cf5	0	2478.25	170542.42	879972.9	11	5	0	5	7	0.4509	81.08796099999998	21.799122	0.0021030000000000003	80.682474	9.899229	0.0	0.0	0.0	16	108.8915242	108.9956107	0.0	0.10408651	0.0	0.0	0.0	0.0	0.0	0.0	0.0	0.0	0.0	0.0	0.0	0.0	0.0	0.0	0.0	0.0	0.0	0.0	0.0	0.0	0.0	0.0	0.0	0
755	756	0x1292dbac105e6b1bb1df0cf241018920ac69a8c5	0	11111.27	0.0	22222.55	2	1	0	1	2	0.263649	0.263649	0.263649	0.11528800000000003	0.147478	0.131383	0.0	0.0	0.0	3	0.26276661	0.26364861	0.0	0.0008820000000000002	0.0	0.0	0.0	0.0	0.0	0.0	0.0	0.0	0.0	0.0	0.0	0.0	0.0	0.0	0.0	0.0	0.0	0.0	0.0	0.0	0.0	0.0	0.0	0
756	757	0x1295bd813eeb140678a38c6a2a786ef485d5f993	0	0.0	0.0	312.2	1	1	0	1	1	0.218193	0.218193	0.218193	0.217573	0.217573	0.217573	0.0	0.0	0.0	2	0.21757328	0.21819328	0.0	0.00062	0.0	0.0	0.0	0.0	0.0	0.0	0.0	0.0	0.0	0.0	0.0	0.0	0.0	0.0	0.0	0.0	0.0	0.0	0.0	0.0	0.0	0.0	0.0	0
757	758	0x12962485aa2ff2829e5683f05d1dfe98093a6687	0	12.89	1473.71	1701949.42	1129	1145	0	11	2	0.005	19.991049	1.69633	0.062429999999999986	19.990629	1.719613	0.0	0.0	0.0	2274	1941.44335	1942.298335	0.0	0.85498494	5.0	10112.8888	100.0	0.0	1.0	4.0	0.0	4.0	0.0	0.0	0.0	0.0	0.0	10106.0	2528.2222	100.0	100.0	100.0	0.0	0.0	0.0	1.0	4.0	blockwell.ai KYC Casper Token
758	759	0x12965ea92e67d2138af8bdc8f24d08dfb71c6589	0	3.64	10065.3	130896.27	13	13	0	2	13	0.094681	11.09407	1.080114	0.094219	11.093621	1.079675	0.0	0.0	0.0	26	14.03577308	14.04148731	0.0	0.005714234	0.0	0.0	0.0	0.0	0.0	0.0	0.0	0.0	0.0	0.0	0.0	0.0	0.0	0.0	0.0	0.0	0.0	0.0	0.0	0.0	0.0	0.0	0.0	0
759	760	0x129dc5d086956aa4ea1137b5667c9ccacd5cafc1	0	0.0	5273.01	585304.28	0	111	1	9	0	0.0	1.001621	0.340555	0.0	0.0	0.0	0.0	0.0	0.0	112	0.0	37.80156772	0.0	37.80156772	3.0	1.66566775	0.0	0.0	0.0	3.0	0.0	3.0	0.0	0.0	0.0	0.0	0.083031	1.0	0.5552229999999999	0.0	0.0	0.0	0.0	0.0	0.0	0.0	3.0	None
760	761	0x12a5a3e739b765d8c6c307696f693340fbe79aad	0	0.0	0.0	6.27	0	1	1	1	0	3.0	3.0	3.0	0.0	0.0	0.0	0.0	0.0	0.0	2	0.0	3.0	0.0	3.0	0.0	0.0	0.0	0.0	0.0	0.0	0.0	0.0	0.0	0.0	0.0	0.0	0.0	0.0	0.0	0.0	0.0	0.0	0.0	0.0	0.0	0.0	0.0	0
761	762	0x12a692526e485928c5a2ad535cabcd32f8897d3c	0	25.09	0.0	75.27	3	2	0	2	3	26.037499	74.962501	50.5	0.646005	89.31309499999998	33.666163	0.0	0.0	0.0	5	100.998488	101.0	0.0	0.001512	0.0	0.0	0.0	0.0	0.0	0.0	0.0	0.0	0.0	0.0	0.0	0.0	0.0	0.0	0.0	0.0	0.0	0.0	0.0	0.0	0.0	0.0	0.0	0
762	763	0x12a69b090c98b10d6698429fd0974a035bd79f30	0	0.0	7.91	15.82	0	2	0	2	0	0.043991	0.124905	0.084448	0.0	0.0	0.0	0.0	0.0	0.0	2	0.0	0.16889645	0.0	0.16889645	5.0	50.82180136	0.0	0.0	0.0	5.0	0.0	5.0	0.0	0.0	0.0	0.0	0.0	45.355165	10.16436	0.0	0.0	0.0	0.0	0.0	0.0	0.0	5.0	None
763	764	0x12a806f6745e3b34f7e422c5b6d5399e8d8fcfd3	0	24.51	0.26	74.05	3	2	0	2	3	8.250517	92.749483	50.5	0.034564	55.520313	33.666151	0.0	0.0	0.0	5	100.9984519	101.0	0.0	0.001548055	0.0	0.0	0.0	0.0	0.0	0.0	0.0	0.0	0.0	0.0	0.0	0.0	0.0	0.0	0.0	0.0	0.0	0.0	0.0	0.0	0.0	0.0	0.0	0
764	765	0x12b41ccb279be18c000517c6a97686e6093b2002	0	0.0	1579.32	229000.73	0	145	1	3	0	0.0	1.296926	0.442536	0.0	0.0	0.0	0.0	0.0	0.0	146	0.0	64.16771073	0.0	64.16771073	2.0	1.66096794	0.0	0.0	0.0	2.0	0.0	2.0	0.0	0.0	0.0	0.0	0.663561	0.997406	0.830484	0.0	0.0	0.0	0.0	0.0	0.0	0.0	2.0	None
765	766	0x12b6d4b1105286c88002e57491d489f9f364eba0	0	107.47	0.0	322.42	3	1	0	1	2	101.0	101.0	101.0	1.1	61.897576	33.665859000000005	0.0	0.0	0.0	4	100.997576	101.0	0.0	0.002423952	0.0	0.0	0.0	0.0	0.0	0.0	0.0	0.0	0.0	0.0	0.0	0.0	0.0	0.0	0.0	0.0	0.0	0.0	0.0	0.0	0.0	0.0	0.0	0
766	767	0x12b99e4c44649dbb8727bb4ec3411c3a869362cb	0	109.23	0.0	327.7	3	1	0	1	3	101.0	101.0	101.0	0.044473	100.908791	33.66617100000001	0.0	0.0	0.0	4	100.9985118	101.0	0.0	0.001488218	0.0	0.0	0.0	0.0	0.0	0.0	0.0	0.0	0.0	0.0	0.0	0.0	0.0	0.0	0.0	0.0	0.0	0.0	0.0	0.0	0.0	0.0	0.0	0
767	768	0x12ca7457fe0bbd445564e84737587f0fb36a8283	0	2465.94	36913.42	1024014.5	56	24	0	7	20	0.0	176.34346000000005	27.569433	0.0	127.158753	13.784468	0.0	0.0	0.0	80	771.930204	661.6663949	0.0	-110.2638091	54.0	149089.7071	148479.37	0.0	8.0	11.0	0.0	11.0	0.0	0.0	0.0	0.0	0.0	51474.67476	3636.334318	0.0	84575.02474	11421.49	0.0	0.0	0.0	8.0	11.0	Aragon
768	769	0x12d75bad96efea833fa30b0590b94c0e360e5c37	0	160.8	0.84	323.28	2	2	0	2	2	19.764282	81.235718	50.5	0.3772	100.621816	50.499508	0.0	0.0	0.0	4	100.9990158	101.0	0.0	0.000984218	0.0	0.0	0.0	0.0	0.0	0.0	0.0	0.0	0.0	0.0	0.0	0.0	0.0	0.0	0.0	0.0	0.0	0.0	0.0	0.0	0.0	0.0	0.0	0
769	770	0x12dcb828854dbeb8252c681acb675715fcdb958d	0	82.0	75.42	812713.43	8889	1111	0	2	2446	9.99	1318.921899	72.339849	0.0	1440.702433	9.03071	0.0	0.0	0.0	10000	80273.97717	80369.57239	0.0	95.59522798	29.0	154529.0933	0.0	0.0	0.0	24.0	0.0	29.0	0.0	0.0	0.0	0.0	0.0	121357.0	5328.589426	0.0	0.0	0.0	0.0	0.0	0.0	0.0	29.0	None
770	771	0x12eb52cd5e9452847a168211fc4edaee12d551cf	0	8180.13	93851.75	935086.52	34	7	0	3	17	0.005	3.995	1.006345	0.0	1.0	0.263059	0.0	0.0	0.0	41	8.943999999999997	7.044414445	0.0	-1.899585555	36.0	33723.3281	412.79449710000006	0.0	6.0	18.0	0.0	18.0	0.0	0.0	0.0	0.0	0.0	16888.0	1297.051081	1.0	100.0	41.27945	0.0	0.0	0.0	3.0	18.0	EOS
771	772	0x12eb630ea3193781ed914e1f349c30df5f47db92	0	1.48	121637.04	243277.05	2	2	0	1	1	1.2183	1.8697	1.544	1.21821	1.869195	1.543703	0.0	0.0	0.0	4	3.087405095	3.088	0.0	0.000594905	0.0	0.0	0.0	0.0	0.0	0.0	0.0	0.0	0.0	0.0	0.0	0.0	0.0	0.0	0.0	0.0	0.0	0.0	0.0	0.0	0.0	0.0	0.0	0
772	773	0x12f195b9ac92f21419ec561f1f60202e440119f7	0	1354.97	21755.32	487116.82	215	9	0	3	12	0.01	2.995	0.876607	0.0	3.261182	0.074804	0.0	0.0	0.0	224	16.08294516	7.88945928	0.0	-8.193485884	6.0	2932.51618	2932.541211	0.0	3.0	3.0	0.0	3.0	0.0	0.0	0.0	0.0	2.068291	2928.197813	977.505393	2.068291	2928.1978	977.513737	0.0	0.0	0.0	3.0	3.0	Guaranteed Entrance Token
773	774	0x12f376654fb9169c212a5723562143185236880f	0	110.5	0.02	331.53	3	2	0	2	3	11.602541	89.397459	50.5	2.629734	91.568039	33.666165	0.0	0.0	0.0	5	100.9984936	101.0	0.0	0.001506437	0.0	0.0	0.0	0.0	0.0	0.0	0.0	0.0	0.0	0.0	0.0	0.0	0.0	0.0	0.0	0.0	0.0	0.0	0.0	0.0	0.0	0.0	0.0	0
774	775	0x1305f46652cb0af94808a4923407974d53306cf8	0	4441.63	5933.63	108125.53	19	4	0	3	19	13.122271	104.2456	35.920835	0.17401	8.1	7.5617899999999985	0.0	0.0	0.0	23	143.67400969999997	143.6833381	0.0	0.009328331	2.0	12.29063657	0.0	0.0	0.0	2.0	0.0	2.0	0.0	0.0	0.0	0.0	1.467503	10.823134	6.145318	0.0	0.0	0.0	0.0	0.0	0.0	0.0	2.0	None
775	776	0x13096f6e8a94dd82914085c7c8ad8c1f1a464280	0	17.57	0.0	70.3	4	1	0	1	3	101.0	101.0	101.0	0.078323	88.471173	25.249475	0.0	0.0	0.0	5	100.9979	101.0	0.0	0.0021	0.0	0.0	0.0	0.0	0.0	0.0	0.0	0.0	0.0	0.0	0.0	0.0	0.0	0.0	0.0	0.0	0.0	0.0	0.0	0.0	0.0	0.0	0.0	0
776	777	0x130a28bbeb47f6f3e20b9ecd36e2d5fed69faa7c	0	3.53	2075.42	24975.73	20	12	0	2	20	8.0	1000.0	100.5975	10.939972	101.0	60.358023	0.0	0.0	0.0	32	1207.160465	1207.17	0.0	0.009535298	0.0	0.0	0.0	0.0	0.0	0.0	0.0	0.0	0.0	0.0	0.0	0.0	0.0	0.0	0.0	0.0	0.0	0.0	0.0	0.0	0.0	0.0	0.0	0
777	778	0x130f3a59f9680b13977263efe8051f0963dec178	0	0.0	0.0	16.13	1	1	0	1	1	0.118719	0.118719	0.118719	0.118138	0.118138	0.118138	0.0	0.0	0.0	2	0.118137668	0.1187192	0.0	0.000581532	0.0	0.0	0.0	0.0	0.0	0.0	0.0	0.0	0.0	0.0	0.0	0.0	0.0	0.0	0.0	0.0	0.0	0.0	0.0	0.0	0.0	0.0	0.0	0
778	779	0x13162572860c80414b42723f5689fd89fc06ac2b	0	0.0	0.0	102.87	1	1	0	1	1	0.08	0.08	0.08	0.0778	0.0778	0.0778	0.0	0.0	0.0	2	0.0778	0.08	0.0	0.0022	0.0	0.0	0.0	0.0	0.0	0.0	0.0	0.0	0.0	0.0	0.0	0.0	0.0	0.0	0.0	0.0	0.0	0.0	0.0	0.0	0.0	0.0	0.0	0
779	780	0x131a78c5b1ed5cd2ed2b8ac2732a09af975fd010	0	11359.81	6636.12	996297.48	62	44	0	20	31	0.19	120.0	18.727109	0.0	121.0	12.788262	0.0	0.0	0.0	106	792.8722359	823.992806	0.0	31.12057014	76.0	208467.455	186076.0403	0.0	19.0	35.0	0.0	28.0	0.0	0.0	0.0	0.0	0.0	94306.22575	3860.508426	0.0	94306.22575	8458.001833	0.0	0.0	0.0	6.0	28.0	Golem
780	781	0x131b285e8e6c84cc1e86ca687ccbc49c807766f5	0	3.04	2742.0	5490.08	2	2	0	2	1	0.206798	0.494538	0.350668	0.206226	0.493962	0.350094	0.0	0.0	0.0	4	0.7001880909999999	0.70133609	0.0	0.001147999	0.0	0.0	0.0	0.0	0.0	0.0	0.0	0.0	0.0	0.0	0.0	0.0	0.0	0.0	0.0	0.0	0.0	0.0	0.0	0.0	0.0	0.0	0.0	0
781	782	0x131f640ea83a514fe0fb23629dfd9322adad3a46	0	2848.05	6870.16	986319.8	245	42	0	30	142	0.002	4.5	1.015199	0.0	4.5	0.212764	0.0	0.0	0.0	287	52.1272	42.63835764	0.0	-9.48884236	263.0	2143224.82	1373951.15	0.0	34.0	128.0	0.0	64.0	0.0	0.0	0.0	0.0	0.0	350012.0	11973.32302	0.0	130000.0	16356.56131	0.0	0.0	0.0	32.0	62.0	Individual Content &amp; Skill Token
782	783	0x131fe233eb1a84a66ae342973374da1b1fe45b67	0	0.0	0.0	56.48	1	1	0	1	1	0.999528	0.999528	0.999528	0.998481	0.998481	0.998481	0.0	0.0	0.0	2	0.998481413	0.99952837	0.0	0.001046957	0.0	0.0	0.0	0.0	0.0	0.0	0.0	0.0	0.0	0.0	0.0	0.0	0.0	0.0	0.0	0.0	0.0	0.0	0.0	0.0	0.0	0.0	0.0	0
783	784	0x13212a62c7d50e346d317a61e76cfac96ca7fe45	0	0.0	2187.03	319306.25	0	146	1	3	0	0.0	0.8746370000000001	0.320469	0.0	0.0	0.0	0.0	0.0	0.0	147	0.0	46.78843712	0.0	46.78843712	4.0	6.432984412000001	0.0	0.0	0.0	4.0	0.0	4.0	0.0	0.0	0.0	0.0	0.0	4.811292	1.6082459999999998	0.0	0.0	0.0	0.0	0.0	0.0	0.0	4.0	None
784	785	0x1327f665995bbffffca68f52ce61c25b0aff270c	0	160.24	0.21	320.9	2	2	0	2	2	23.677709	77.322291	50.5	0.998974	100.0	50.499487	0.0	0.0	0.0	4	100.9989738	101.0	0.0	0.001026218	0.0	0.0	0.0	0.0	0.0	0.0	0.0	0.0	0.0	0.0	0.0	0.0	0.0	0.0	0.0	0.0	0.0	0.0	0.0	0.0	0.0	0.0	0.0	0
785	786	0x13297f89a83e5011966ea1a5ea31ba0bc5a457f0	0	19.41	0.0	58.22	3	1	0	1	3	101.0	101.0	101.0	0.25245300000000004	71.377422	33.665988	0.0	0.0	0.0	4	100.9979647	101.0	0.0	0.002035312	0.0	0.0	0.0	0.0	0.0	0.0	0.0	0.0	0.0	0.0	0.0	0.0	0.0	0.0	0.0	0.0	0.0	0.0	0.0	0.0	0.0	0.0	0.0	0
786	787	0x1338920069958c92cdf8590d72646c689d97562b	0	18.18	0.0	36.37	2	1	0	1	2	101.0	101.0	101.0	41.741644	59.25730600000001	50.499475	0.0	0.0	0.0	3	100.99895	101.0	0.0	0.00105	0.0	0.0	0.0	0.0	0.0	0.0	0.0	0.0	0.0	0.0	0.0	0.0	0.0	0.0	0.0	0.0	0.0	0.0	0.0	0.0	0.0	0.0	0.0	0
787	788	0x1339ef23b3ed049cbdf17b56aa2db72214ccac2e	0	708.75	4013.63	1159108.58	248	245	0	7	155	0.011521	4.908052	0.276599	0.00024	4.9074339999999985	0.272609	0.0	0.0	0.0	493	67.60700801	67.76670686	0.0	0.159698846	0.0	0.0	0.0	0.0	0.0	0.0	0.0	0.0	0.0	0.0	0.0	0.0	0.0	0.0	0.0	0.0	0.0	0.0	0.0	0.0	0.0	0.0	0.0	0
788	789	0x133ef35f1b7fabf15336ce6c1ec061811f2009ff	0	0.0	1383.06	396938.23	0	287	1	2	0	0.0	1.009194	0.217142	0.0	0.0	0.0	0.0	0.0	0.0	288	0.0	62.31976849	0.0	62.31976849	3.0	1.879135946	0.0	0.0	0.0	3.0	0.0	3.0	0.0	0.0	0.0	0.0	0.0	0.941237	0.626379	0.0	0.0	0.0	0.0	0.0	0.0	0.0	3.0	None
789	790	0x13414aa4d990babb0fff7c419776fb79592809c7	0	130195.42	4083.79	366569.43	2	26	0	4	1	0.01898	24.759734	0.999675	1.231783	24.759089000000003	12.995436	0.0	0.0	0.0	28	25.99087226	25.99154361	0.0	0.000671352	5.0	258.1883676	0.0	0.0	0.0	5.0	0.0	5.0	0.0	0.0	0.0	0.0	0.0	233.327578	51.637674	0.0	0.0	0.0	0.0	0.0	0.0	0.0	5.0	None
790	791	0x13428732c28db1d6efc9cd60d59cafc725c33a8e	0	27694.92	5922.85	588940.73	11	48	0	7	2	0.049559	37.84815	15.233359	0.138247	601.963489	66.47151099999999	0.0	0.0	0.0	59	731.1866257	731.2012215	0.0	0.014595742	13.0	9593.89106	0.0	0.0	0.0	12.0	0.0	13.0	0.0	0.0	0.0	0.0	0.0	8888.0	737.99162	0.0	0.0	0.0	0.0	0.0	0.0	0.0	13.0	None
791	792	0x1362fba8d967c25dc4dbe9e9296427da33fc7e4d	0	7.27	60547.71	302753.1	2	5	0	4	1	0.01	24.989118	10.171885	3.023436	47.830165	25.4268	0.0	0.0	0.0	7	50.85360061	50.85942448	0.0	0.00582387	0.0	0.0	0.0	0.0	0.0	0.0	0.0	0.0	0.0	0.0	0.0	0.0	0.0	0.0	0.0	0.0	0.0	0.0	0.0	0.0	0.0	0.0	0.0	0
792	793	0x1365941efa2e05571186cc451c1e0a6f0fe5bde6	0	450.6	14352.27	833350.15	1722	4	0	2	11	0.0	20.0	8.00025	0.0	3.01	0.117667	0.0	0.0	0.0	1726	202.623	32.001	0.0	-170.622	10.0	635.7703947000001	0.0	0.0	0.0	7.0	0.0	10.0	0.0	0.0	0.0	0.0	0.0	365.0	63.577039	0.0	0.0	0.0	0.0	0.0	0.0	0.0	10.0	None
793	794	0x136785616fbde743fe16d42085826379088796ff	0	0.0	0.0	597.03	1	1	0	1	1	0.057307	0.057307	0.057307	0.056687	0.056687	0.056687	0.0	0.0	0.0	2	0.05668681	0.05730681	0.0	0.00062	0.0	0.0	0.0	0.0	0.0	0.0	0.0	0.0	0.0	0.0	0.0	0.0	0.0	0.0	0.0	0.0	0.0	0.0	0.0	0.0	0.0	0.0	0.0	0
794	795	0x1368ed609265ca8b718e340904225d00ece19ed8	0	6.13	12040.35	301156.08	24	25	0	11	1	0.200202	100.0	19.852625	0.199869	99.999435	20.678448	0.0	0.0	0.0	49	496.2827563	496.3156136	0.0	0.03285735	0.0	0.0	0.0	0.0	0.0	0.0	0.0	0.0	0.0	0.0	0.0	0.0	0.0	0.0	0.0	0.0	0.0	0.0	0.0	0.0	0.0	0.0	0.0	0
795	796	0x1370a42cddbdd4eaad4376fa08e3f9814fc0aa93	0	107.72	59636.12	537586.8	8	9	0	7	2	0.1	13.32	3.519206	0.09916	13.31916	3.958469	0.0	0.0	0.0	17	31.66774972	31.67285272	0.0	0.005103	0.0	0.0	0.0	0.0	0.0	0.0	0.0	0.0	0.0	0.0	0.0	0.0	0.0	0.0	0.0	0.0	0.0	0.0	0.0	0.0	0.0	0.0	0.0	0
796	797	0x137ee81c52b0011d692880f8d4e56df81a2bcc01	0	2.93	0.52	9.82	3	2	0	2	3	385.94744	1615.05256	1000.5	50.0	1390.944094	666.999528	0.0	0.0	0.0	5	2000.998585	2001.0	0.0	0.001414909	0.0	0.0	0.0	0.0	0.0	0.0	0.0	0.0	0.0	0.0	0.0	0.0	0.0	0.0	0.0	0.0	0.0	0.0	0.0	0.0	0.0	0.0	0.0	0
797	798	0x1392c8a0aecd8fe3dffb592f214f9b58e439ddb6	0	25667.45	5370.69	237563.73	8	6	0	1	2	0.001	4.592088	2.071107	0.000969	2.541722	1.552831	0.0	0.0	0.0	14	12.42265053	12.42664053	0.0	0.00399	5.0	419.0418382	0.0	0.0	0.0	5.0	0.0	5.0	0.0	0.0	0.0	0.0	0.0	367.684134	83.808368	0.0	0.0	0.0	0.0	0.0	0.0	0.0	5.0	None
798	799	0x139bc67a457fd0be218b7292c894b3f37a6ba471	0	0.0	0.0	622.87	1	1	0	1	1	2.288363	2.288363	2.288363	2.287743	2.287743	2.287743	0.0	0.0	0.0	2	2.28774274	2.28836274	0.0	0.00062	0.0	0.0	0.0	0.0	0.0	0.0	0.0	0.0	0.0	0.0	0.0	0.0	0.0	0.0	0.0	0.0	0.0	0.0	0.0	0.0	0.0	0.0	0.0	0
799	800	0x139bea570ce2eaa773563a938b838c9e1207ae2c	0	2528.27	2095.4	637545.9	161	110	0	73	82	0.01	200.0	17.848411	0.0	230.0	12.697674	0.0	0.0	0.0	271	2044.3255	1963.325217	0.0	-81.00028329999998	146.0	2630745.193	2673527.754	0.0	42.0	59.0	0.0	52.0	0.0	0.0	0.0	0.0	0.0	1365000.0	33300.57207	0.0	1200000.0	39903.39932	0.0	0.0	0.0	26.0	50.0	OWN
800	801	0x13a4cb8bc78679d35956c8ddc50e110df7520077	0	1.92	0.0	3.85	2	1	0	1	2	1057.540042	1057.540042	1057.540042	3.998559	1053.540123	528.769341	0.0	0.0	0.0	3	1057.538683	1057.540042	0.0	0.001359031	0.0	0.0	0.0	0.0	0.0	0.0	0.0	0.0	0.0	0.0	0.0	0.0	0.0	0.0	0.0	0.0	0.0	0.0	0.0	0.0	0.0	0.0	0.0	0
801	802	0x13a6445f20f830a3c8963f6016a2555ea288c001	0	1.95	0.0	3.9	2	1	0	1	2	1474.633796	1474.633796	1474.633796	0.001	1474.631853	737.316426	0.0	0.0	0.0	3	1474.6328529999996	1474.633796	0.0	0.000943273	0.0	0.0	0.0	0.0	0.0	0.0	0.0	0.0	0.0	0.0	0.0	0.0	0.0	0.0	0.0	0.0	0.0	0.0	0.0	0.0	0.0	0.0	0.0	0
802	803	0x13b76cd4004cc517449dbe9be418793f528388a4	0	1171.46	9223.53	76279.32	10	7	0	2	4	0.01	40.0	24.005714	0.0	73.238545	16.801754000000006	0.0	0.0	0.0	17	168.0175446	168.04	0.0	0.022455368	3.0	3.8e-06	3.8e-06	0.0	1.0	1.0	0.0	1.0	0.0	0.0	0.0	0.0	1e-06	3e-06	2e-06	4e-06	4e-06	4e-06	0.0	0.0	0.0	1.0	1.0	Storj
803	804	0x13b8962266d1fb27ae2d2d1e1eccb031e7b50d9e	0	104.73	0.0	314.18	3	1	0	1	2	101.0	101.0	101.0	0.01	100.044255	33.66617100000001	0.0	0.0	0.0	4	100.9985118	101.0	0.0	0.001488218	0.0	0.0	0.0	0.0	0.0	0.0	0.0	0.0	0.0	0.0	0.0	0.0	0.0	0.0	0.0	0.0	0.0	0.0	0.0	0.0	0.0	0.0	0.0	0
804	805	0x13bbb8099b97a3b29b6298078b646dc5f3dfbd5b	0	2.58	0.12	7.97	3	2	0	2	3	943.263217	1057.736783	1000.5	0.231867	1365.466518	666.999528	0.0	0.0	0.0	5	2000.998585	2001.0	0.0	0.001414909	0.0	0.0	0.0	0.0	0.0	0.0	0.0	0.0	0.0	0.0	0.0	0.0	0.0	0.0	0.0	0.0	0.0	0.0	0.0	0.0	0.0	0.0	0.0	0
805	806	0x13be3f8aa6a823629fbef494a6ff57e8ef7685b8	0	14.93	0.0	59.72	4	1	0	1	3	101.0	101.0	101.0	0.59916	81.60282	25.249475	0.0	0.0	0.0	5	100.9979	101.0	0.0	0.0021	0.0	0.0	0.0	0.0	0.0	0.0	0.0	0.0	0.0	0.0	0.0	0.0	0.0	0.0	0.0	0.0	0.0	0.0	0.0	0.0	0.0	0.0	0.0	0
806	807	0x13c08e970d5c488fdc1d5246423bc7fcd4c2ccbb	0	2022.34	2925.12	96422.1	39	6	0	5	4	1.060655	5.917999999999998	3.009251	0.0	5.96	0.8126180000000001	0.0	0.0	0.0	45	31.6921	18.05550774	0.0	-13.63659226	4.0	8.119999999999999e-08	8.119999999999999e-08	0.0	2.0	1.0	0.0	1.0	0.0	0.0	0.0	0.0	0.0	0.0	0.0	0.0	0.0	0.0	0.0	0.0	0.0	1.0	1.0	Populous
807	808	0x13c104cc29d89c9f9a21b6405e66237826fe3b66	0	80.49	8453.46	17067.9	2	2	0	2	2	0.001	4.8308589999999985	2.41593	0.000517	4.830388	2.415452	0.0	0.0	0.0	4	4.830904524	4.83185916	0.0	0.000954636	0.0	0.0	0.0	0.0	0.0	0.0	0.0	0.0	0.0	0.0	0.0	0.0	0.0	0.0	0.0	0.0	0.0	0.0	0.0	0.0	0.0	0.0	0.0	0
808	809	0x13c6a45719068e8f996338859a886f97104660d9	0	25.37	6208.77	1277262.62	176	205	0	10	3	0.005018	4.00094	0.939201	0.999871	3.99968	1.092511	0.0	0.0	0.0	381	192.28185990000003	192.5361952	0.0	0.254335288	0.0	0.0	0.0	0.0	0.0	0.0	0.0	0.0	0.0	0.0	0.0	0.0	0.0	0.0	0.0	0.0	0.0	0.0	0.0	0.0	0.0	0.0	0.0	0
809	810	0x13cd6c860c74502dca8348227f18659bb6612047	0	165.53	0.01	331.1	2	3	0	3	2	1.284468	75.998992	33.666667	0.332539	100.666435	50.499487	0.0	0.0	0.0	5	100.9989738	101.0	0.0	0.001026218	0.0	0.0	0.0	0.0	0.0	0.0	0.0	0.0	0.0	0.0	0.0	0.0	0.0	0.0	0.0	0.0	0.0	0.0	0.0	0.0	0.0	0.0	0.0	0
810	811	0x13d5521f769202fb55e0f27d106d0e1093194f41	0	23.14	0.0	69.43	3	1	0	1	3	101.0	101.0	101.0	0.04329	55.18641	33.666149	0.0	0.0	0.0	4	100.998446	101.0	0.0	0.0015539999999999998	0.0	0.0	0.0	0.0	0.0	0.0	0.0	0.0	0.0	0.0	0.0	0.0	0.0	0.0	0.0	0.0	0.0	0.0	0.0	0.0	0.0	0.0	0.0	0
811	812	0x13e1575e4e7e7e423d7492b4231b09fb2815259b	0	0.0	250.61	228802.5	0	913	1	4	0	0.0	5.626754	1.1898799999999998	0.0	0.0	0.0	0.0	0.0	0.0	914	0.0	1086.360227	0.0	1086.360227	4.0	19.9112825	0.0	0.0	0.0	4.0	0.0	4.0	0.0	0.0	0.0	0.0	1.0	15.487569	4.977821	0.0	0.0	0.0	0.0	0.0	0.0	0.0	4.0	None
812	813	0x13e23adadca94ea919613e4e7f8d2910915f4de5	0	3648.76	1073.77	122827.25	6	94	0	4	1	0.019	22.163074	8.543878999999999	2.837225	350.808425	133.852049	0.0	0.0	0.0	100	803.1122942000002	803.1246147	0.0	0.01232049	2.0	608.9700415	0.0	0.0	0.0	2.0	0.0	2.0	0.0	0.0	0.0	0.0	8.970042	600.0	304.485021	0.0	0.0	0.0	0.0	0.0	0.0	0.0	2.0	None
813	814	0x13e3a8bcab20ff841c27b36e39310a7336c9ae3e	0	16.56	8212.09	222173.65	27	27	0	3	27	0.2	0.530836	0.214023	0.199404	0.530416	0.213549	0.0	0.0	0.0	54	5.765812296	5.778618239	0.0	0.012805943	0.0	0.0	0.0	0.0	0.0	0.0	0.0	0.0	0.0	0.0	0.0	0.0	0.0	0.0	0.0	0.0	0.0	0.0	0.0	0.0	0.0	0.0	0.0	0
814	815	0x13e440c645c2fc6b8fa6b2010a06c345024fe58e	0	21.63	0.0	64.9	3	1	0	1	3	101.0	101.0	101.0	4.2	83.52128499999998	33.666149	0.0	0.0	0.0	4	100.998446	101.0	0.0	0.0015539999999999998	0.0	0.0	0.0	0.0	0.0	0.0	0.0	0.0	0.0	0.0	0.0	0.0	0.0	0.0	0.0	0.0	0.0	0.0	0.0	0.0	0.0	0.0	0.0	0
815	816	0x13e5e3a18f46bc5d81e7d083562c707fc8ec8f44	0	4753.38	12246.14	1016506.58	67	57	0	20	28	0.001232	19.189	1.222102	0.0	23.878	1.248742	0.0	0.0	0.0	124	83.6657	69.6597865	0.0	-14.0059135	83.0	5536981.748	5620.000006	0.0	15.0	32.0	0.0	33.0	0.0	0.0	0.0	0.0	0.0	5500000.0	97140.03066	0.0	2500.0	216.153846	0.0	0.0	0.0	12.0	32.0	TokenCard
816	817	0x13e7a43dabfd7090bd5cab4ff84b1ece59b653ac	0	0.0	0.0	0.0	0	1	0	1	0	0.033087	0.033087	0.033087	0.0	0.0	0.0	0.0	0.0	0.0	1	0.0	0.03308699	0.0	0.03308699	0.0	0.0	0.0	0.0	0.0	0.0	0.0	0.0	0.0	0.0	0.0	0.0	0.0	0.0	0.0	0.0	0.0	0.0	0.0	0.0	0.0	0.0	0.0	0
817	818	0x13f66339166101d30e0183bfda124a27564583fb	0	2658.27	13471.62	284661.02	26	16	0	7	13	0.01	3.52653	0.6133810000000001	0.0	3.0	0.376229	0.0	0.0	0.0	42	9.78194963	9.814101338	0.0	0.032151708	17.0	438.6666668	438.6600001	0.0	2.0	2.0	0.0	4.0	0.0	0.0	0.0	0.0	0.0	438.666667	36.555556	0.0	433.66	87.73200000000001	0.0	0.0	0.0	3.0	4.0	Sether
818	819	0x13f7a93daac102c33e0608d86025d78bca37d31f	0	0.0	13338.58	226755.85	0	17	1	7	0	0.0	10.279458	3.223047	0.0	0.0	0.0	0.0	0.0	0.0	18	0.0	54.79179592	0.0	54.79179592	3.0	7.258966332000001	0.0	0.0	0.0	3.0	0.0	3.0	0.0	0.0	0.0	0.0	0.891957	5.0	2.419655	0.0	0.0	0.0	0.0	0.0	0.0	0.0	3.0	None
819	820	0x13f866c7dfd1304e5deaf17e8c2e281971e3d030	0	0.0	3825.04	99451.12	0	26	1	2	0	0.0	248.45	71.97932	0.0	0.0	0.0	0.0	0.0	0.0	27	0.0	1871.462317	0.0	1871.462317	4.0	685.0406058	0.0	0.0	0.0	4.0	0.0	4.0	0.0	0.0	0.0	0.0	1.0	600.0	171.260151	0.0	0.0	0.0	0.0	0.0	0.0	0.0	4.0	None
820	821	0x140664a260693f7f63ea4c8ddec4b4637a5ee47a	0	3.58	0.03	10.78	3	2	0	2	3	518.291908	1482.708092	1000.5	1.797551	1946.986707	666.999528	0.0	0.0	0.0	5	2000.998585	2001.0	0.0	0.001414909	0.0	0.0	0.0	0.0	0.0	0.0	0.0	0.0	0.0	0.0	0.0	0.0	0.0	0.0	0.0	0.0	0.0	0.0	0.0	0.0	0.0	0.0	0.0	0
821	822	0x1410aa4b63b33b65a9082c434105b012922f2412	0	36.01	27095.31	325467.82	9	12	0	6	1	0.098637	16.39	4.409765	0.896965	22.389073	5.877016	0.0	0.0	0.0	21	52.89314848	52.91717638	0.0	0.0240279	0.0	0.0	0.0	0.0	0.0	0.0	0.0	0.0	0.0	0.0	0.0	0.0	0.0	0.0	0.0	0.0	0.0	0.0	0.0	0.0	0.0	0.0	0.0	0
822	823	0x141c0cce8c1fc988b81172d773e682aa3f1b29d2	0	160.58	0.0	321.17	2	1	0	1	2	101.0	101.0	101.0	9.906521	91.092494	50.499508	0.0	0.0	0.0	3	100.9990158	101.0	0.0	0.000984218	0.0	0.0	0.0	0.0	0.0	0.0	0.0	0.0	0.0	0.0	0.0	0.0	0.0	0.0	0.0	0.0	0.0	0.0	0.0	0.0	0.0	0.0	0.0	0
823	824	0x141c7f512e2afa8097bcb80eb063a865d9398b8b	0	16.05	2190.65	538242.08	232	244	0	5	1	0.03843	19.371545	1.439697	0.999502	19.370937	1.513335	0.0	0.0	0.0	476	351.0937133	351.2859709	0.0	0.192257698	0.0	0.0	0.0	0.0	0.0	0.0	0.0	0.0	0.0	0.0	0.0	0.0	0.0	0.0	0.0	0.0	0.0	0.0	0.0	0.0	0.0	0.0	0.0	0
824	825	0x14379615b71f218c0af5ecf433636925effd0976	0	0.0	8481.67	229005.03	0	27	1	3	0	0.0	1.001539	0.8233	0.0	0.0	0.0	0.0	0.0	0.0	28	0.0	22.22909647	0.0	22.22909647	2.0	1.254559113	0.0	0.0	0.0	2.0	0.0	2.0	0.0	0.0	0.0	0.0	0.301465	0.953094	0.6272800000000001	0.0	0.0	0.0	0.0	0.0	0.0	0.0	2.0	None
825	826	0x1442f6c3236f890fe5b00321ff79c53d331ed919	0	0.0	0.0	5.95	1	1	0	1	1	3.059807	3.059807	3.059807	3.059335	3.059335	3.059335	0.0	0.0	0.0	2	3.059335204	3.05980684	0.0	0.000471636	0.0	0.0	0.0	0.0	0.0	0.0	0.0	0.0	0.0	0.0	0.0	0.0	0.0	0.0	0.0	0.0	0.0	0.0	0.0	0.0	0.0	0.0	0.0	0
826	827	0x14436f40217e7e9b22a3d31a5f4c2f5012b3729e	0	77.6	0.0	310.38	4	1	0	1	2	101.0	101.0	101.0	0.006775	100.866841	25.249502	0.0	0.0	0.0	5	100.9980078	101.0	0.0	0.001992218	0.0	0.0	0.0	0.0	0.0	0.0	0.0	0.0	0.0	0.0	0.0	0.0	0.0	0.0	0.0	0.0	0.0	0.0	0.0	0.0	0.0	0.0	0.0	0
827	828	0x1443b9373b3feff49ba1ab0a9328b45310a89706	0	5.68	1642.1	179608.78	109	109	0	1	109	0.09	30.99	5.245394	0.08957999999999999	30.98958	5.244934	0.0	0.0	0.0	218	571.6978502999998	571.7479215	0.0	0.050071223	0.0	0.0	0.0	0.0	0.0	0.0	0.0	0.0	0.0	0.0	0.0	0.0	0.0	0.0	0.0	0.0	0.0	0.0	0.0	0.0	0.0	0.0	0.0	0
828	829	0x14456921869887952c5d5d3ba26ab79d3465cad9	0	0.0	10194.57	173307.73	0	17	1	5	0	0.0	41.39	18.693511	0.0	0.0	0.0	0.0	0.0	0.0	18	0.0	317.789682	0.0	317.789682	1.0	0.602586425	0.0	0.0	0.0	1.0	0.0	1.0	0.0	0.0	0.0	0.0	0.602586	0.602586	0.602586	0.0	0.0	0.0	0.0	0.0	0.0	0.0	1.0	None
829	830	0x1453a9634c2db5bdd564cdab85a9004383bbcdd8	0	0.0	1951.89	160054.58	0	82	1	2	0	0.0	1.169086	0.958084	0.0	0.0	0.0	0.0	0.0	0.0	83	0.0	78.56284873	0.0	78.56284873	1.0	2.948006552	0.0	0.0	0.0	1.0	0.0	1.0	0.0	0.0	0.0	0.0	2.948007	2.948007	2.948007	0.0	0.0	0.0	0.0	0.0	0.0	0.0	1.0	None
830	831	0x1453c122dd5ad2fe2e9b38490a07a9c15bf516fa	0	16.83	8716.59	26200.27	3	3	0	1	3	0.232687	1.292628	0.727757	0.232246	1.292208	0.727302	0.0	0.0	0.0	6	2.18190669	2.18327169	0.0	0.001365	0.0	0.0	0.0	0.0	0.0	0.0	0.0	0.0	0.0	0.0	0.0	0.0	0.0	0.0	0.0	0.0	0.0	0.0	0.0	0.0	0.0	0.0	0.0	0
831	832	0x14592395473f1c2a5615a22f2ef8264291f6de3e	0	22.14	0.0	66.43	3	1	0	1	3	101.0	101.0	101.0	1.0	81.171856	33.666149	0.0	0.0	0.0	4	100.998446	101.0	0.0	0.0015539999999999998	0.0	0.0	0.0	0.0	0.0	0.0	0.0	0.0	0.0	0.0	0.0	0.0	0.0	0.0	0.0	0.0	0.0	0.0	0.0	0.0	0.0	0.0	0.0	0
832	833	0x14630983dca0856fc501bd4388edb1332a58a3c6	0	15.7	170.05	557.25	3	3	0	1	3	0.172552	0.648982	0.347202	0.17206300000000002	0.648478	0.34670700000000004	0.0	0.0	0.0	6	1.040121563	1.04160468	0.0	0.0014831170000000002	0.0	0.0	0.0	0.0	0.0	0.0	0.0	0.0	0.0	0.0	0.0	0.0	0.0	0.0	0.0	0.0	0.0	0.0	0.0	0.0	0.0	0.0	0.0	0
833	834	0x1477ce6eb4f298f0085fe70c928ae4e36774caf2	0	7.1	0.0	21.3	3	2	0	2	3	499.552357	1501.447643	1000.5	0.1	1372.917984	666.999528	0.0	0.0	0.0	5	2000.998585	2001.0	0.0	0.001414909	0.0	0.0	0.0	0.0	0.0	0.0	0.0	0.0	0.0	0.0	0.0	0.0	0.0	0.0	0.0	0.0	0.0	0.0	0.0	0.0	0.0	0.0	0.0	0
834	835	0x1487111c30fda630e1898143e10a6411099f1f0b	0	2.91	161.76	329.33	2	2	0	2	1	2.467749	3.0	2.733875	2.467264	2.999427	2.733345	0.0	0.0	0.0	4	5.466690926	5.46774903	0.0	0.001058104	0.0	0.0	0.0	0.0	0.0	0.0	0.0	0.0	0.0	0.0	0.0	0.0	0.0	0.0	0.0	0.0	0.0	0.0	0.0	0.0	0.0	0.0	0.0	0
835	836	0x14906b7bdee863ffc4440dfe30327ffd1a9882c5	0	397.33	5707.5	1008740.77	183	164	0	4	177	0.049039	2.377236	0.327461	0.00054	2.376787	0.293078	0.0	0.0	0.0	347	53.63326352	53.70365944	0.0	0.070395913	0.0	0.0	0.0	0.0	0.0	0.0	0.0	0.0	0.0	0.0	0.0	0.0	0.0	0.0	0.0	0.0	0.0	0.0	0.0	0.0	0.0	0.0	0.0	0
836	837	0x1496f53a4b6a69fce0bcb5035be304766fc07a5a	0	9.43	13149.84	210548.27	16	16	0	3	1	0.362307	2.0	1.181571	0.359559	2.0000720000000003	1.180113	0.0	0.0	0.0	32	18.88181365	18.90513199	0.0	0.02331834	0.0	0.0	0.0	0.0	0.0	0.0	0.0	0.0	0.0	0.0	0.0	0.0	0.0	0.0	0.0	0.0	0.0	0.0	0.0	0.0	0.0	0.0	0.0	0
837	838	0x1499cc0d998ab2773fcda25be6a611f5fb3c3736	0	0.0	2914.9	291489.57	0	100	1	4	0	0.0	1.099813	0.518907	0.0	0.0	0.0	0.0	0.0	0.0	101	0.0	51.89069626	0.0	51.89069626	5.0	12.94628704	0.0	0.0	0.0	5.0	0.0	5.0	0.0	0.0	0.0	0.0	0.0	5.613295	2.589257	0.0	0.0	0.0	0.0	0.0	0.0	0.0	5.0	None
838	839	0x14a82f0517940670792a0e4e6fce6512b4ca6df3	0	0.62	16.67	26275.75	1519	1519	0	787	1	0.062059	7.244	0.2953	0.061617	7.243527	0.294827	0.0	0.0	0.0	3038	447.8424594	448.5601222	0.0	0.717662823	0.0	0.0	0.0	0.0	0.0	0.0	0.0	0.0	0.0	0.0	0.0	0.0	0.0	0.0	0.0	0.0	0.0	0.0	0.0	0.0	0.0	0.0	0.0	0
839	840	0x14a844f559d8b47b45cacd4143aaf6f7a1fce70b	0	5958.62	5840.05	278158.2	31	16	0	9	16	0.002	24.89	4.718193	0.0	39.87	2.449419	0.0	0.0	0.0	47	75.932	75.49108663	0.0	-0.440913369	26.0	74585.70924	72900.208	0.0	4.0	6.0	0.0	10.0	0.0	0.0	0.0	0.0	0.0	18620.0	5327.55066	0.0	18620.0	6075.017333	0.0	0.0	0.0	5.0	10.0	Veritaseum
840	841	0x14acd894309e04854cf147fbc0299eef4543471d	0	5.66	54431.37	272185.17	5	5	0	1	5	0.00143	0.025372	0.008548	0.00101	0.024952	0.008098000000000001	0.0	0.0	0.0	10	0.04049074	0.04273774	0.0	0.002247	0.0	0.0	0.0	0.0	0.0	0.0	0.0	0.0	0.0	0.0	0.0	0.0	0.0	0.0	0.0	0.0	0.0	0.0	0.0	0.0	0.0	0.0	0.0	0
841	842	0x14b14266bc366a77c4692778ec4b438c4b765d23	0	0.0	2752.56	319297.32	0	116	1	6	0	0.0	1.000482	0.243813	0.0	0.0	0.0	0.0	0.0	0.0	117	0.0	28.28230347	0.0	28.28230347	2.0	0.580870424	0.0	0.0	0.0	2.0	0.0	2.0	0.0	0.0	0.0	0.0	0.236959	0.343912	0.290435	0.0	0.0	0.0	0.0	0.0	0.0	0.0	2.0	None
842	843	0x14b63b4900456a85604b213053b5a0572bd9484b	0	0.0	1605.08	192609.7	0	120	1	3	0	0.0	1.129446	0.447525	0.0	0.0	0.0	0.0	0.0	0.0	121	0.0	53.70298616	0.0	53.70298616	2.0	1.4862552409999998	0.0	0.0	0.0	2.0	0.0	2.0	0.0	0.0	0.0	0.0	0.458323	1.027933	0.743128	0.0	0.0	0.0	0.0	0.0	0.0	0.0	2.0	None
843	844	0x14b81baab2558b0411742610309de39e907b758c	0	11812.35	5597.11	1000993.2	71	29	0	15	45	0.001	595.01	30.859914	0.0	466.01	12.743355	0.0	0.0	0.0	100	904.778236	894.9375	0.0	-9.840736	48.0	439711.4715	109476.7004	0.0	17.0	22.0	0.0	23.0	0.0	0.0	0.0	0.0	0.0	300000.0	16911.97967	0.0	39209.12	4976.213655	0.0	0.0	0.0	16.0	22.0	UG Token
844	845	0x14bf344345800a571fb99e328481b39479116522	0	87.22	528.57	1107516.63	729	1975	0	2	1	0.01221	29.85452	2.23795	1.054001	50.031111	6.062568	0.0	0.0	0.0	2704	4419.611924	4419.950422999998	0.0	0.338499	3.0	560.4526357000002	0.0	0.0	0.0	3.0	0.0	3.0	0.0	0.0	0.0	0.0	0.4989560000000001	471.500444	186.817545	0.0	0.0	0.0	0.0	0.0	0.0	0.0	3.0	None
845	846	0x14c269ad50987127129be93974e01410699b33ff	0	1.74	17.09	37.67	2	2	0	1	1	0.1	40.0	20.05	0.099444	39.999413	20.049428	0.0	0.0	0.0	4	40.09885689	40.1	0.0	0.001143109	0.0	0.0	0.0	0.0	0.0	0.0	0.0	0.0	0.0	0.0	0.0	0.0	0.0	0.0	0.0	0.0	0.0	0.0	0.0	0.0	0.0	0.0	0.0	0
846	847	0x14c26d1c8b1157a7115baa89b2042b374aaefebd	0	3.99	3250.28	13017.07	4	4	0	4	1	0.2	1.0	0.6	0.199526	0.999555	0.599507	0.0	0.0	0.0	8	2.398028052	2.4	0.0	0.001971948	0.0	0.0	0.0	0.0	0.0	0.0	0.0	0.0	0.0	0.0	0.0	0.0	0.0	0.0	0.0	0.0	0.0	0.0	0.0	0.0	0.0	0.0	0.0	0
847	848	0x14c8046558e5cd6f90a81c8a7ea8f66b38d47694	0	2.03	0.15	6.38	3	2	0	2	3	837.559759	1163.440241	1000.5	0.35	1364.048748	666.999528	0.0	0.0	0.0	5	2000.998585	2001.0	0.0	0.001414909	0.0	0.0	0.0	0.0	0.0	0.0	0.0	0.0	0.0	0.0	0.0	0.0	0.0	0.0	0.0	0.0	0.0	0.0	0.0	0.0	0.0	0.0	0.0	0
848	849	0x14ccb60b06a9345cd4927766f09b6cb68ffecc17	0	45862.76	0.0	91725.52	2	1	0	1	2	0.025	0.025	0.025	0.0	0.02387	0.011935	0.0	0.0	0.0	3	0.02387005	0.025	0.0	0.00112995	2.0	1.1e-07	1.1e-07	0.0	1.0	1.0	0.0	1.0	0.0	0.0	0.0	0.0	0.0	0.0	0.0	0.0	0.0	0.0	0.0	0.0	0.0	1.0	1.0	Soarcoin
849	850	0x14d397678bcab87f610cf5e3072ae63d54059007	0	0.0	1785.55	226764.25	0	127	1	4	0	0.0	5.650989	2.118816	0.0	0.0	0.0	0.0	0.0	0.0	128	0.0	269.0896064	0.0	269.0896064	2.0	5.828581323	0.0	0.0	0.0	2.0	0.0	2.0	0.0	0.0	0.0	0.0	0.275202	5.5533790000000005	2.914291	0.0	0.0	0.0	0.0	0.0	0.0	0.0	2.0	None
850	851	0x14d76a0fdd3903c308da56af0f2728c843939c06	0	1.22	7645.16	114694.52	14	15	0	6	2	0.1	42.19	10.211865	0.09916	42.18916	10.940459	0.0	0.0	0.0	29	153.166423	153.177973	0.0	0.01155	0.0	0.0	0.0	0.0	0.0	0.0	0.0	0.0	0.0	0.0	0.0	0.0	0.0	0.0	0.0	0.0	0.0	0.0	0.0	0.0	0.0	0.0	0.0	0
851	852	0x14d80cbdd45d6871cea392086c6e9bfaa129c9c7	0	1.17	0.42	4.33	3	2	0	2	3	828.067987	1172.932013	1000.5	0.491057	1574.617341	666.999528	0.0	0.0	0.0	5	2000.998585	2001.0	0.0	0.001414909	0.0	0.0	0.0	0.0	0.0	0.0	0.0	0.0	0.0	0.0	0.0	0.0	0.0	0.0	0.0	0.0	0.0	0.0	0.0	0.0	0.0	0.0	0.0	0
852	853	0x14e581d63ab6c0d664a7d8c605a8b45e3182f4f9	0	166.36	0.01	332.75	2	3	0	3	2	6.151903	87.498992	33.666667	0.065241	100.933733	50.499487	0.0	0.0	0.0	5	100.9989738	101.0	0.0	0.001026218	0.0	0.0	0.0	0.0	0.0	0.0	0.0	0.0	0.0	0.0	0.0	0.0	0.0	0.0	0.0	0.0	0.0	0.0	0.0	0.0	0.0	0.0	0.0	0
853	854	0x14f4cd4a34c2fd3c9943fe31b5a6942a41bca9d2	0	157.39	0.0	314.78	2	1	0	1	2	101.0	101.0	101.0	0.761864	100.237152	50.499508	0.0	0.0	0.0	3	100.9990158	101.0	0.0	0.000984218	0.0	0.0	0.0	0.0	0.0	0.0	0.0	0.0	0.0	0.0	0.0	0.0	0.0	0.0	0.0	0.0	0.0	0.0	0.0	0.0	0.0	0.0	0.0	0
854	855	0x14f7b4cee7d4d30ab7edfb3b3ca0669d7474b232	0	2.2	0.0	8.78	4	2	0	2	4	404.661124	1596.338876	1000.5	0.001078	1439.532513	500.249528	0.0	0.0	0.0	6	2000.998113	2001.0	0.0	0.001886545	0.0	0.0	0.0	0.0	0.0	0.0	0.0	0.0	0.0	0.0	0.0	0.0	0.0	0.0	0.0	0.0	0.0	0.0	0.0	0.0	0.0	0.0	0.0	0
855	856	0x14fba544e6f7caacd62b7592790e64f64f2c7530	0	2.45	0.66	8.67	3	2	0	2	3	634.612564	1366.387436	1000.5	0.142556	1439.261728	666.999528	0.0	0.0	0.0	5	2000.998585	2001.0	0.0	0.001414909	0.0	0.0	0.0	0.0	0.0	0.0	0.0	0.0	0.0	0.0	0.0	0.0	0.0	0.0	0.0	0.0	0.0	0.0	0.0	0.0	0.0	0.0	0.0	0
856	857	0x15062cf9ae15989f17721061647734b8eb4d44f8	0	26024.5	19263.72	698587.03	15	16	0	8	10	0.015	16.0	4.394636	0.0	18.5	5.286612	0.0	0.0	0.0	31	79.29918731	70.31416897	0.0	-8.985018344	12.0	164815.0999	98505.0	0.0	2.0	9.0	0.0	9.0	0.0	0.0	0.0	0.0	0.0	98505.0	16481.509990000002	0.0	98505.0	49252.5	0.0	0.0	0.0	2.0	9.0	AdBank
857	858	0x1514e36187709fb3761f88d38c1e7aa2ec122c31	0	1378.57	2634.18	1351649.42	48	488	0	9	24	0.005749	7.995	0.732232	0.0	75.129532	7.083645	0.0	0.0	0.0	536	340.0149716	357.3289966	0.0	17.31402497	44.0	92409.14363	53605.0	0.0	6.0	25.0	0.0	32.0	0.0	0.0	0.0	0.0	0.0	52500.0	2431.819569	0.0	52500.0	8934.166667	0.0	0.0	0.0	5.0	32.0	Stox
858	859	0x1516a7b834ded64a2456de381a33d22e7e4be266	0	0.0	2406.73	334535.07	0	139	1	1	0	0.050011	0.126158	0.05393	0.0	0.0	0.0	0.0	0.0	0.0	140	0.0	7.49628656	0.0	7.49628656	1.0	6e-18	0.0	0.0	0.0	1.0	0.0	1.0	0.0	0.0	0.0	0.0	0.0	0.0	0.0	0.0	0.0	0.0	0.0	0.0	0.0	0.0	1.0	None
859	860	0x151e201b90f8790568df0a2399d20521eaef4749	0	0.95	0.7	9483.53	9996	4	0	1	6564	10000.0	19855.8	12963.95	0.054219	192.506982	3.966755000000001	0.0	0.0	0.0	10000	39651.67994	51855.8	0.0	12204.12006	0.0	0.0	0.0	0.0	0.0	0.0	0.0	0.0	0.0	0.0	0.0	0.0	0.0	0.0	0.0	0.0	0.0	0.0	0.0	0.0	0.0	0.0	0.0	0
860	861	0x151f9b0c0d9e4aaedc17feb6d698f96c5e9c75ef	0	165.15	0.0	330.3	2	2	0	2	2	49.770407	51.229593	50.5	0.025105	100.973869	50.499487	0.0	0.0	0.0	4	100.9989738	101.0	0.0	0.001026218	0.0	0.0	0.0	0.0	0.0	0.0	0.0	0.0	0.0	0.0	0.0	0.0	0.0	0.0	0.0	0.0	0.0	0.0	0.0	0.0	0.0	0.0	0.0	0
861	862	0x15215b71dcbf01bdbb9afe144262498b775cdf34	0	2716.23	15886.0	1002210.72	252	20	0	10	81	0.0	0.741568	0.197215	0.0	1.2	0.027923000000000003	0.0	0.0	0.0	272	7.0367114489999985	3.944290306	0.0	-3.092421143	218.0	154622.9535	38157.97873	0.0	17.0	91.0	0.0	91.0	0.0	0.0	0.0	0.0	0.0	55978.0	1153.902638	0.0	4890.67	454.261652	0.0	0.0	0.0	62.0	87.0	FinShi Capital Tokens
862	863	0x1521a9900cf79a121d87404eed808c5bf3624c9f	0	20.95	0.0	62.85	3	1	0	1	3	101.0	101.0	101.0	0.5061439999999999	99.524483	33.666149	0.0	0.0	0.0	4	100.998446	101.0	0.0	0.0015539999999999998	0.0	0.0	0.0	0.0	0.0	0.0	0.0	0.0	0.0	0.0	0.0	0.0	0.0	0.0	0.0	0.0	0.0	0.0	0.0	0.0	0.0	0.0	0.0	0
863	864	0x1528e24fb07dfb80e5144d2f479df10c9d26088f	0	0.0	50279.59	201118.35	0	4	1	3	0	0.0	33.007773	8.276943	0.0	0.0	0.0	0.0	0.0	0.0	5	0.0	33.10777329	0.0	33.10777329	0.0	0.0	0.0	0.0	0.0	0.0	0.0	0.0	0.0	0.0	0.0	0.0	0.0	0.0	0.0	0.0	0.0	0.0	0.0	0.0	0.0	0.0	0.0	0
864	865	0x152a3151f2823990900a89332829402a5a5bd549	0	0.0	0.0	1.35	1	1	0	1	1	0.54916	0.54916	0.54916	0.5486880000000001	0.5486880000000001	0.5486880000000001	0.0	0.0	0.0	2	0.548688364	0.54916	0.0	0.000471636	0.0	0.0	0.0	0.0	0.0	0.0	0.0	0.0	0.0	0.0	0.0	0.0	0.0	0.0	0.0	0.0	0.0	0.0	0.0	0.0	0.0	0.0	0.0	0
865	866	0x1535bf11620bb873a8052c1aac5809da11dae2d2	0	159.16	0.0	318.32	2	1	0	1	2	101.0	101.0	101.0	0.1	100.99736	50.54868	0.0	0.0	0.0	3	101.0973598	101.0	0.0	-0.097359782	0.0	0.0	0.0	0.0	0.0	0.0	0.0	0.0	0.0	0.0	0.0	0.0	0.0	0.0	0.0	0.0	0.0	0.0	0.0	0.0	0.0	0.0	0.0	0
866	867	0x153a71e2913b9d3279dfb16c62ff04ab041f8369	0	0.0	0.0	648269.12	1	1	0	1	1	0.001	0.001	0.001	0.00079	0.00079	0.00079	0.0	0.0	0.0	2	0.00079	0.001	0.0	0.00021	0.0	0.0	0.0	0.0	0.0	0.0	0.0	0.0	0.0	0.0	0.0	0.0	0.0	0.0	0.0	0.0	0.0	0.0	0.0	0.0	0.0	0.0	0.0	0
867	868	0x153d706d3673f18918f9501405fcb7b6c4df4432	0	0.0	0.0	263.3	1	1	0	1	1	5.0	5.0	5.0	4.99938	4.99938	4.99938	0.0	0.0	0.0	2	4.99938	5.0	0.0	0.00062	0.0	0.0	0.0	0.0	0.0	0.0	0.0	0.0	0.0	0.0	0.0	0.0	0.0	0.0	0.0	0.0	0.0	0.0	0.0	0.0	0.0	0.0	0.0	0
868	869	0x153ef79f271816a1c13579ed54cf3edeab9b91f3	0	380.96	27692.65	341073.95	23	12	0	2	8	0.001068	1.000155	0.350577	0.052000000000000005	0.285	0.182613	0.0	0.0	0.0	35	4.200103258	4.2069282580000005	0.0	0.006825	1.0	7.77e-16	0.0	0.0	0.0	1.0	0.0	1.0	0.0	0.0	0.0	0.0	0.0	0.0	0.0	0.0	0.0	0.0	0.0	0.0	0.0	0.0	1.0	None
869	870	0x1543cf989ca373792025d9ba29419823fb514fde	0	0.0	570.01	396157.15	0	695	1	3	0	0.0	1.155851	0.973672	0.0	0.0	0.0	0.0	0.0	0.0	696	0.0	676.70196	0.0	676.70196	2.0	0.952462609	0.0	0.0	0.0	2.0	0.0	2.0	0.0	0.0	0.0	0.0	0.424017	0.528446	0.476231	0.0	0.0	0.0	0.0	0.0	0.0	0.0	2.0	None
870	871	0x154780f69961ec0a5c7ca774ae13a39dd0d0ca33	0	0.0	2080.46	226769.97	0	109	1	5	0	0.0	1.0020209999999998	0.463973	0.0	0.0	0.0	0.0	0.0	0.0	110	0.0	50.57306809	0.0	50.57306809	2.0	1.614076355	0.0	0.0	0.0	2.0	0.0	2.0	0.0	0.0	0.0	0.0	0.616476	0.997601	0.807038	0.0	0.0	0.0	0.0	0.0	0.0	0.0	2.0	None
871	872	0x15507de20d1753259e82930f06bf9ce46f2d0730	0	27449.13	45839.58	1411695.2	3	29	0	9	2	0.01073	14.99	0.640943	1.020134	14.989396	6.195464	0.0	0.0	0.0	32	18.58639132	18.587336	0.0	0.000944682	7.0	415.3456413	0.0	0.0	0.0	5.0	0.0	7.0	0.0	0.0	0.0	0.0	0.0	363.394321	59.335092	0.0	0.0	0.0	0.0	0.0	0.0	0.0	7.0	None
872	873	0x1554aa0026292d03cfc8a2769df8dd4d169d590a	0	45.89	0.0	458881.72	9999	1	2404	1	809	100.0	100.0	100.0	0.0	0.0	0.0	0.0	0.0	0.0	12404	0.0	100.0	0.0	100.0	10000.0	1383247.801	327417.9906	0.0	1816.0	1033.0	0.0	26.0	0.0	0.0	0.0	0.0	0.0	824257.0	329.580129	0.097	20000.0	56.422194	0.0	0.0	0.0	1.0	26.0	Melon
873	874	0x156ad0af7d492f6241bb5646c080cca98f9a7308	0	4817.16	18166.41	736045.88	100	14	0	8	17	0.005	20.052865	9.580231	0.0	21.057337	1.434064	0.0	0.0	0.0	114	143.4064368	134.1232338	0.0	-9.283202949	30.0	194052.2543	183622.0826	0.0	5.0	12.0	0.0	13.0	0.0	0.0	0.0	0.0	0.0	55600.0	9702.612714	1.8e-05	88077.87797999998	18362.20826	0.0	0.0	0.0	6.0	13.0	VeChain
874	875	0x156ef837ad5f2c3b98ac0b26666cccdd3bec981d	0	3.78	8172.45	24528.68	3	3	0	1	3	0.995	5.0	2.836766	0.994559	4.999528	2.8363150000000004	0.0	0.0	0.0	6	8.508944364	8.510297999999999	0.0	0.001353636	0.0	0.0	0.0	0.0	0.0	0.0	0.0	0.0	0.0	0.0	0.0	0.0	0.0	0.0	0.0	0.0	0.0	0.0	0.0	0.0	0.0	0.0	0.0	0
875	876	0x157c19765a48d9a4b6330f61181cf0ef8b70d343	0	2038.93	20179.84	682665.12	28	31	0	6	3	0.005	337.0	55.263115	0.0	637.047457	61.183656000000006	0.0	0.0	0.0	59	1713.14238	1713.15655	0.0	0.014169815	2.0	544.5384642000001	544.5384642000001	0.0	1.0	1.0	0.0	1.0	0.0	0.0	0.0	0.0	544.538464	544.538464	544.538464	544.538464	544.538464	544.538464	0.0	0.0	0.0	1.0	1.0	EOS
876	877	0x1586a94db88cf281688d0c44e33749fa9d154055	0	0.0	0.0	21.48	1	1	0	1	1	0.8687	0.8687	0.8687	0.868196	0.868196	0.868196	0.0	0.0	0.0	2	0.868196	0.8687	0.0	0.000504	0.0	0.0	0.0	0.0	0.0	0.0	0.0	0.0	0.0	0.0	0.0	0.0	0.0	0.0	0.0	0.0	0.0	0.0	0.0	0.0	0.0	0.0	0.0	0
877	878	0x159375f7c1eb2298932c760c713a8a03db3c06ae	0	2.23	0.0	8.92	4	2	0	2	4	431.848348	1569.151652	1000.5	0.001078	1902.627464	500.249528	0.0	0.0	0.0	6	2000.998113	2001.0	0.0	0.001886545	0.0	0.0	0.0	0.0	0.0	0.0	0.0	0.0	0.0	0.0	0.0	0.0	0.0	0.0	0.0	0.0	0.0	0.0	0.0	0.0	0.0	0.0	0.0	0
878	879	0x1595c383f52e474b28b5e6b4b8f72e92c1461474	0	56.71	131.27	637517.8	9054	952	0	225	4601	0.00294	4000.0	41.495337	0.00104	1899.96874	21.739258	0.0	0.0	0.0	10006	196827.2404	39503.56036	0.0	-157323.68	203.0	7367879.76	4314773.211	0.0	9.0	81.0	0.0	103.0	0.0	0.0	0.0	0.0	0.0	4059294.0	42588.90034	0.0	4059294.0	143825.7737	0.0	0.0	0.0	29.0	97.0	Dao.Casino
879	880	0x1596463447add05d6a664122d9809f8329717622	0	21.56	0.0	64.67	3	1	0	1	3	101.0	101.0	101.0	0.547075	72.84258	33.666149	0.0	0.0	0.0	4	100.998446	101.0	0.0	0.0015539999999999998	0.0	0.0	0.0	0.0	0.0	0.0	0.0	0.0	0.0	0.0	0.0	0.0	0.0	0.0	0.0	0.0	0.0	0.0	0.0	0.0	0.0	0.0	0.0	0
880	881	0x159d66f3da80294c083963356b83bc8eca8af40f	0	161.92	0.82	325.48	2	2	0	2	2	49.548443	51.451557	50.5	5.0	95.998974	50.499487	0.0	0.0	0.0	4	100.9989738	101.0	0.0	0.001026218	0.0	0.0	0.0	0.0	0.0	0.0	0.0	0.0	0.0	0.0	0.0	0.0	0.0	0.0	0.0	0.0	0.0	0.0	0.0	0.0	0.0	0.0	0.0	0
881	882	0x15a330dd60081d7d93e19395a56c65a391bc4698	0	2146.91	6523.28	397590.75	91	31	0	6	32	0.1	61.1	13.791073999999998	0.0	68.0	6.094496	0.0	0.0	0.0	122	554.5991	427.52330139999987	0.0	-127.0757986	50.0	7342.234861	6340.767248	0.0	4.0	11.0	0.0	16.0	0.0	0.0	0.0	0.0	0.0	2250.0	183.555872	0.0	2250.0	634.076725	0.0	0.0	0.0	5.0	15.0	iXledger
882	883	0x15b1539f3b0b80031492547190388670c25ccb94	0	0.0	0.0	275.88	1	1	0	1	1	1.1	1.1	1.1	1.09938	1.09938	1.09938	0.0	0.0	0.0	2	1.09938	1.1	0.0	0.00062	0.0	0.0	0.0	0.0	0.0	0.0	0.0	0.0	0.0	0.0	0.0	0.0	0.0	0.0	0.0	0.0	0.0	0.0	0.0	0.0	0.0	0.0	0.0	0
883	884	0x15c00e7b46054117ae46fc48ff37e5432fd58451	0	11.99	0.0	47.97	4	1	0	1	3	101.0	101.0	101.0	0.499496	63.144921	25.249475	0.0	0.0	0.0	5	100.9979	101.0	0.0	0.0021	0.0	0.0	0.0	0.0	0.0	0.0	0.0	0.0	0.0	0.0	0.0	0.0	0.0	0.0	0.0	0.0	0.0	0.0	0.0	0.0	0.0	0.0	0.0	0
884	885	0x15c8a4988dcbb7976cdebfa1bb80ed3f2f8b67dc	0	3.66	1851.58	1142825.12	616	616	0	1	1	0.200009	0.408772	0.21117	0.196567	0.408152	0.210567	0.0	0.0	0.0	1232	129.7091016	130.0804617	0.0	0.371360131	2.0	1553031611.0	0.0	0.0	0.0	2.0	0.0	2.0	0.0	0.0	0.0	0.0	2.0	1553031609.0	776515805.5	0.0	0.0	0.0	0.0	0.0	0.0	0.0	2.0	None
885	886	0x15cb207676c76942f92867859824993d1ebf9c94	0	1.96	14296.76	114389.77	8	8	0	2	1	4.0	20.0	13.503959	3.99958	19.999496	13.503348999999998	0.0	0.0	0.0	16	108.0267945	108.031673	0.0	0.00487852	0.0	0.0	0.0	0.0	0.0	0.0	0.0	0.0	0.0	0.0	0.0	0.0	0.0	0.0	0.0	0.0	0.0	0.0	0.0	0.0	0.0	0.0	0.0	0
886	887	0x15dc3e40c1d61c3c9f8a3a4a34cf078bdf3de86e	0	0.0	0.0	2390.02	1	1	0	1	1	6.5528900000000005	6.5528900000000005	6.5528900000000005	6.55227	6.55227	6.55227	0.0	0.0	0.0	2	6.552269784	6.552889784	0.0	0.00062	0.0	0.0	0.0	0.0	0.0	0.0	0.0	0.0	0.0	0.0	0.0	0.0	0.0	0.0	0.0	0.0	0.0	0.0	0.0	0.0	0.0	0.0	0.0	0
887	888	0x15de256eeb80765516c8d50b2a2bc322709bfca1	0	25.35	496.07	756778.62	617	1494	0	2	3	0.104337	289.134345	0.77182	0.498998	289.489756	1.868197	0.0	0.0	0.0	2111	1152.67785	1153.099455	0.0	0.421604998	1.0	0.03346944	0.0	0.0	0.0	1.0	0.0	1.0	0.0	0.0	0.0	0.0	0.033469	0.033469	0.033469	0.0	0.0	0.0	0.0	0.0	0.0	0.0	1.0	None
888	889	0x15e1cb662c5974a01db1e530ea055b8869bd28ad	0	163.47	0.21	327.37	2	2	0	2	2	2.509676	98.490324	50.5	2.0	98.998974	50.499487	0.0	0.0	0.0	4	100.9989738	101.0	0.0	0.001026218	0.0	0.0	0.0	0.0	0.0	0.0	0.0	0.0	0.0	0.0	0.0	0.0	0.0	0.0	0.0	0.0	0.0	0.0	0.0	0.0	0.0	0.0	0.0	0
889	890	0x15e47333216a6d9042a0caf4e969d62ca147ec34	0	162.03	0.83	326.55	2	3	0	3	2	10.494561	75.64915	33.666667	0.5	100.499016	50.499508	0.0	0.0	0.0	5	100.9990158	101.0	0.0	0.000984218	0.0	0.0	0.0	0.0	0.0	0.0	0.0	0.0	0.0	0.0	0.0	0.0	0.0	0.0	0.0	0.0	0.0	0.0	0.0	0.0	0.0	0.0	0.0	0
890	891	0x15e920f99a3e4c1f06bc32af24196b4cb945f208	0	5724.61	2837.76	1014423.82	143	69	0	24	39	0.03822	21.9	8.386439999999999	0.0	40.0	4.226309	0.0	0.0	0.0	212	604.3621695	578.6643381	0.0	-25.69783146	148.0	1166255.449	1029449.955	0.0	24.0	46.0	0.0	39.0	0.0	0.0	0.0	0.0	0.0	270018.858	13252.90284	0.0	256096.87	17157.49925	0.0	0.0	0.0	14.0	39.0	Aeternity
891	892	0x1601196711a977c612daf3bff93e73ddcaa87011	0	8.83	1113.81	663453.2	588	591	0	3	493	0.009134	0.593014	0.218613	0.000909	1.299511	0.219149	0.0	0.0	0.0	1179	128.8598764	129.2000759	0.0	0.340199504	0.0	0.0	0.0	0.0	0.0	0.0	0.0	0.0	0.0	0.0	0.0	0.0	0.0	0.0	0.0	0.0	0.0	0.0	0.0	0.0	0.0	0.0	0.0	0
892	893	0x16041622dab0ad1190d51799f15a89ea99b25997	0	0.0	0.0	16.32	1	1	0	1	1	0.99	0.99	0.99	0.989496	0.989496	0.989496	0.0	0.0	0.0	2	0.989496	0.99	0.0	0.000504	0.0	0.0	0.0	0.0	0.0	0.0	0.0	0.0	0.0	0.0	0.0	0.0	0.0	0.0	0.0	0.0	0.0	0.0	0.0	0.0	0.0	0.0	0.0	0
893	894	0x160d297cadfe4266f180899093cf6a6ff320984e	0	363.35	1882.13	719935.73	272	330	0	3	3	0.020014	0.911857	0.075817	0.019804	1.896968	0.091651	0.0	0.0	0.0	602	24.92917572	25.01969313	0.0	0.090517408	4.0	240.66888390000003	0.0	0.0	0.0	4.0	0.0	4.0	0.0	0.0	0.0	0.0	0.0	136.596501	60.167221	0.0	0.0	0.0	0.0	0.0	0.0	0.0	4.0	None
894	895	0x16103045dfce619e94eaf712bdf44678c89a4e2e	0	23.22	0.0	69.65	3	2	0	2	3	16.312835999999994	84.687164	50.5	18.999424	62.19765500000001	33.666149	0.0	0.0	0.0	5	100.998446	101.0	0.0	0.0015539999999999998	0.0	0.0	0.0	0.0	0.0	0.0	0.0	0.0	0.0	0.0	0.0	0.0	0.0	0.0	0.0	0.0	0.0	0.0	0.0	0.0	0.0	0.0	0.0	0
895	896	0x1616ac76b906000486918b8da7caaa81c9ee64bb	0	0.0	1462.57	198909.02	0	136	1	3	0	0.0	1.130199	0.416181	0.0	0.0	0.0	0.0	0.0	0.0	137	0.0	56.60061773	0.0	56.60061773	2.0	1.653827319	0.0	0.0	0.0	2.0	0.0	2.0	0.0	0.0	0.0	0.0	0.604981	1.048847	0.8269139999999999	0.0	0.0	0.0	0.0	0.0	0.0	0.0	2.0	None
896	897	0x161b93629577762d3fd0cab4d6cfc906094c98d5	0	5.89	15553.18	93354.43	6	6	0	2	1	2.0	7.0	3.256367	1.999181	6.9993919999999985	3.25551	0.0	0.0	0.0	12	19.53306245	19.53819914	0.0	0.00513669	0.0	0.0	0.0	0.0	0.0	0.0	0.0	0.0	0.0	0.0	0.0	0.0	0.0	0.0	0.0	0.0	0.0	0.0	0.0	0.0	0.0	0.0	0.0	0
897	898	0x161dc2b5518754144d4d8ad07eb33308ccc48f07	0	92996.37	6860.16	571698.55	6	2	0	1	5	1.088532	111.0	56.044266	0.0	110.0	18.673333	0.0	0.0	0.0	8	112.04	112.0885324	0.0	0.04853238	0.0	0.0	0.0	0.0	0.0	0.0	0.0	0.0	0.0	0.0	0.0	0.0	0.0	0.0	0.0	0.0	0.0	0.0	0.0	0.0	0.0	0.0	0.0	0
898	899	0x161e084574667bb2b0320cfee2bb15de7ec29744	0	143.12	42.4	371.03	2	2	0	1	2	0.098022	3.860612	1.979317	0.097518	3.860132	1.978825	0.0	0.0	0.0	4	3.957650149	3.958634367	0.0	0.000984218	0.0	0.0	0.0	0.0	0.0	0.0	0.0	0.0	0.0	0.0	0.0	0.0	0.0	0.0	0.0	0.0	0.0	0.0	0.0	0.0	0.0	0.0	0.0	0
899	900	0x161e1ea7128c9849f2d3c7ed7845086fb21c33bd	0	25903.18	0.0	181322.25	7	0	0	0	4	0.0	0.0	0.0	0.0	0.005919	0.000916	0.0	0.0	0.0	7	0.0064127640000000005	0.0	0.0	-0.0064127640000000005	5.0	1.18e-09	1.18e-09	0.0	2.0	1.0	0.0	1.0	0.0	0.0	0.0	0.0	0.0	0.0	0.0	0.0	0.0	0.0	0.0	0.0	0.0	1.0	1.0	TAAS
900	901	0x161e33e2dec866c973db43292a7d5e4751757154	0	0.0	0.0	24.47	1	1	0	1	1	0.435988	0.435988	0.435988	0.435484	0.435484	0.435484	0.0	0.0	0.0	2	0.43548381	0.43598781	0.0	0.000504	0.0	0.0	0.0	0.0	0.0	0.0	0.0	0.0	0.0	0.0	0.0	0.0	0.0	0.0	0.0	0.0	0.0	0.0	0.0	0.0	0.0	0.0	0.0	0
901	902	0x1620e371378e04c1e5cf83e4f34299bbb4e08c31	0	0.0	7696.16	200100.23	0	26	1	3	0	0.0	7.497000000000001	0.7615069999999999	0.0	0.0	0.0	0.0	0.0	0.0	27	0.0	19.79919093	0.0	19.79919093	2.0	1.3583547930000002	0.0	0.0	0.0	2.0	0.0	2.0	0.0	0.0	0.0	0.0	0.564721	0.7936340000000001	0.679177	0.0	0.0	0.0	0.0	0.0	0.0	0.0	2.0	None
902	903	0x1620ed0089275b16363c6092b0cd172c00681836	0	161.5	0.0	323.0	2	1	0	1	2	101.0	101.0	101.0	8.99916	91.999856	50.499508	0.0	0.0	0.0	3	100.9990158	101.0	0.0	0.000984218	0.0	0.0	0.0	0.0	0.0	0.0	0.0	0.0	0.0	0.0	0.0	0.0	0.0	0.0	0.0	0.0	0.0	0.0	0.0	0.0	0.0	0.0	0.0	0
903	904	0x16402006acad6447a2f470fe24ce1090b488614a	0	6.01	0.0	372.85	62	2	0	2	62	4231.444707	5769.555293	5000.5	0.001	3294.010396	161.305838	0.0	0.0	0.0	64	10000.96197	10001.0	0.0	0.038031	0.0	0.0	0.0	0.0	0.0	0.0	0.0	0.0	0.0	0.0	0.0	0.0	0.0	0.0	0.0	0.0	0.0	0.0	0.0	0.0	0.0	0.0	0.0	0
904	905	0x164d92a6126ebf0f354fa098e173f1a50277fdd2	0	2076.13	1225.67	1085442.22	377	247	0	144	124	0.0	85.0	8.11266	0.0	424.0029	5.353078	0.0	0.0	0.0	624	2018.11039	2003.826964	0.0	-14.28342554	328.0	4566994.757	2765497.8460000004	0.0	100.0	89.0	0.0	88.0	0.0	0.0	0.0	0.0	0.0	1350000.0	28905.030110000003	0.0	650000.0	16267.63439	0.0	0.0	0.0	39.0	87.0	TenXPay
905	906	0x1651abb8e1e5d0f753896bdc09c685b4493b60fd	0	167.62	0.01	335.28	2	3	0	3	2	2.467068	50.998992	33.666667	0.01	100.988974	50.499487	0.0	0.0	0.0	5	100.9989738	101.0	0.0	0.001026218	0.0	0.0	0.0	0.0	0.0	0.0	0.0	0.0	0.0	0.0	0.0	0.0	0.0	0.0	0.0	0.0	0.0	0.0	0.0	0.0	0.0	0.0	0.0	0
906	907	0x1654202187fa9a31af477dd1645819aa51e80ad4	0	21.68	0.0	65.03	3	1	0	1	3	101.0	101.0	101.0	1.012047	81.699861	33.665988	0.0	0.0	0.0	4	100.9979647	101.0	0.0	0.002035312	0.0	0.0	0.0	0.0	0.0	0.0	0.0	0.0	0.0	0.0	0.0	0.0	0.0	0.0	0.0	0.0	0.0	0.0	0.0	0.0	0.0	0.0	0.0	0
907	908	0x16558c16b33bd2a25cbac07e97e05f35d2526aca	0	29.5	2170.97	259626.3	117	118	0	1	7	0.05001	0.170234	0.053387	0.048805	0.16939400000000002	0.052829	0.0	0.0	0.0	235	6.1810511460000015	6.299701146	0.0	0.11865	0.0	0.0	0.0	0.0	0.0	0.0	0.0	0.0	0.0	0.0	0.0	0.0	0.0	0.0	0.0	0.0	0.0	0.0	0.0	0.0	0.0	0.0	0.0	0
908	909	0x165698e27726f37370430458a26faf60ce413a6d	0	9597.58	4409.66	1032644.65	69	84	0	27	56	0.0016120000000000002	25.865828	6.289556	0.0	100.003	7.642025	0.0	0.0	0.0	153	527.2997019	528.3227404	0.0	1.023038532	59.0	13483.94234	11536.90997	0.0	10.0	25.0	0.0	27.0	0.0	0.0	0.0	0.0	0.0	2004.0	299.643163	0.0	3998.0	824.0649980000002	0.0	0.0	0.0	11.0	27.0	Reputation
909	910	0x165869265eb30c1eea51edf59cbcb039e388bcc3	0	3.71	0.0	11.13	3	2	0	2	3	502.425846	1498.574154	1000.5	1.036461	1943.768803	666.999528	0.0	0.0	0.0	5	2000.998585	2001.0	0.0	0.001414909	0.0	0.0	0.0	0.0	0.0	0.0	0.0	0.0	0.0	0.0	0.0	0.0	0.0	0.0	0.0	0.0	0.0	0.0	0.0	0.0	0.0	0.0	0.0	0
910	911	0x16596e44ca0035c29a29fc6b7fc74a38848ffbe6	0	0.0	18678.68	130750.73	0	7	1	5	0	0.0	7.204874	3.341457	0.0	0.0	0.0	0.0	0.0	0.0	8	0.0	23.39020079	0.0	23.39020079	1.0	0.427519241	0.0	0.0	0.0	1.0	0.0	1.0	0.0	0.0	0.0	0.0	0.427519	0.427519	0.427519	0.0	0.0	0.0	0.0	0.0	0.0	0.0	1.0	None
911	912	0x165a8d8b16943f38f3c440bf6c8290941cae2fd1	0	3469.78	10968.4	435168.9	78	15	1	7	45	0.009729	2.593526	0.492288	0.0	1.0436	0.122183	0.0	0.0	0.0	94	9.530290985	7.384323901	0.0	-2.145967084	106.0	28889.11597	25554.11597	0.0	16.0	22.0	0.0	25.0	0.0	0.0	0.0	0.0	0.0	8925.0	348.061638	0.0	8925.0	1111.0485210000004	0.0	0.0	0.0	20.0	24.0	Decentraland
912	913	0x16669c161e27521d96cbc9d5af37f24fc70ae8ca	0	3926.59	6478.14	1031308.78	151	69	0	19	71	0.0	86.0	10.089085	0.0	50.0	3.979367	0.0	0.0	0.0	220	600.8844343999998	696.14685	0.0	95.26241564	247.0	262460.2719	133943.2984	0.0	34.0	83.0	0.0	104.0	0.0	0.0	0.0	0.0	0.0	35650.45462	1491.251545	0.0	25650.45462	1886.525329	0.0	0.0	0.0	42.0	103.0	OmiseGO
913	914	0x1676ff0203e5ef9fc16b48dbef097362965607e9	0	23132.57	2034.94	877359.32	14	272	0	8	9	0.0041600000000000005	200.487734	2.171246	0.0	200.49	27.862506	0.0	0.0	0.0	286	390.0750888	590.5788159	0.0	200.5037271	25.0	36822.90177	15015.42435	0.0	1.0	18.0	0.0	21.0	0.0	0.0	0.0	0.0	0.0	15015.42435	1534.287574	15015.42435	15015.42435	15015.42435	0.0	0.0	0.0	1.0	21.0	Golem
914	915	0x167a9333bf582556f35bd4d16a7e80e191aa6476	0	62.97	19.65	352687.38	3604	6398	1	467	1052	0.000132	9999.93	117.828075	0.0	180000.0	340.106156	0.0	0.0	0.0	10003	1225742.586	753864.0252	0.0	-471878.5607	10000.0	9187985.585	2380601.327	0.0	1407.0	4293.0	0.0	18.0	0.0	0.0	0.0	0.0	0.0	1218600.0	1149.504014	0.0001	1218599.0	1186.149142	0.0	0.0	0.0	7.0	16.0	Qtum
915	916	0x1685f88542ba1c5f47b687bfe3a2e078db06fff0	0	160.52	0.0	321.03	2	1	0	1	2	101.0	101.0	101.0	0.08776	100.911256	50.499508	0.0	0.0	0.0	3	100.9990158	101.0	0.0	0.000984218	0.0	0.0	0.0	0.0	0.0	0.0	0.0	0.0	0.0	0.0	0.0	0.0	0.0	0.0	0.0	0.0	0.0	0.0	0.0	0.0	0.0	0.0	0.0	0
916	917	0x1686d113d2720dd6d9cd26998b198eb52563fa4b	0	2980.94	5132.44	1095412.27	61	178	0	4	5	0.010004	3.46478	0.301124	0.0	3.790367	0.872309	0.0	0.0	0.0	239	53.21082178	53.60015559	0.0	0.389333808	11.0	369.6685526	102.2716792	0.0	2.0	7.0	0.0	7.0	0.0	0.0	0.0	0.0	0.0	365.0	41.07428400000001	2.271679	100.0	51.13584	0.0	0.0	0.0	2.0	7.0	OmiseGO
917	918	0x16880012f89a251793dea9fe9c822b2339ccac2d	0	14.63	48330.12	483447.57	10	10	0	9	1	0.120394	1.41014	0.476554	0.123292	1.401795	0.474479	0.0	0.0	0.0	20	4.744793700000002	4.765543375	0.0	0.020749675	0.0	0.0	0.0	0.0	0.0	0.0	0.0	0.0	0.0	0.0	0.0	0.0	0.0	0.0	0.0	0.0	0.0	0.0	0.0	0.0	0.0	0.0	0.0	0
918	919	0x168bcc57ccc0dbe906481a7c582afdc5a2e4f1cb	0	0.0	1137.25	665291.3	0	585	1	6	0	0.0	1.543311	0.944883	0.0	0.0	0.0	0.0	0.0	0.0	586	0.0	552.7568331	0.0	552.7568331	2.0	1.606427442	0.0	0.0	0.0	2.0	0.0	2.0	0.0	0.0	0.0	0.0	0.45422	1.152207	0.803214	0.0	0.0	0.0	0.0	0.0	0.0	0.0	2.0	None
919	920	0x168d9b20086ccf589b44b45e3b3c1a454c3ec030	0	24.44	0.0	73.33	3	1	0	1	3	101.0	101.0	101.0	0.4	79.186761	33.666149	0.0	0.0	0.0	4	100.998446	101.0	0.0	0.0015539999999999998	0.0	0.0	0.0	0.0	0.0	0.0	0.0	0.0	0.0	0.0	0.0	0.0	0.0	0.0	0.0	0.0	0.0	0.0	0.0	0.0	0.0	0.0	0.0	0
920	921	0x16927aebf1cda8b85f998748809fa03be44f0b88	0	4018.73	54218.28	291254.25	32	3	0	2	2	1.995	10.551901	7.511097	0.0	22.227533	0.765548	0.0	0.0	0.0	35	24.49753348	22.53329072	0.0	-1.964242757	8.0	1748.513354	0.0	0.0	0.0	7.0	0.0	7.0	0.0	0.0	0.0	0.0	0.0	888.2983	218.564169	0.0	0.0	0.0	0.0	0.0	0.0	0.0	7.0	None
921	922	0x16961eaee0563e867d5bdcb592b5440b696de7af	0	0.0	0.0	10.72	1	1	0	1	1	0.1	0.1	0.1	0.09938	0.09938	0.09938	0.0	0.0	0.0	2	0.09938	0.1	0.0	0.00062	0.0	0.0	0.0	0.0	0.0	0.0	0.0	0.0	0.0	0.0	0.0	0.0	0.0	0.0	0.0	0.0	0.0	0.0	0.0	0.0	0.0	0.0	0.0	0
922	923	0x169acc05308764144836e7d378512c9335f5040d	0	2418.04	1876.96	573503.95	47	245	0	13	2	0.004	272.0	73.539569	0.0	4369.2074520000015	383.3438220000001	0.0	0.0	0.0	292	18017.15965	18017.19442	0.0	0.03477629	71.0	28940.43707	28189.909	0.0	1.0	12.0	0.0	8.0	0.0	0.0	0.0	0.0	0.0	1309.99	466.781243	0.1	12070.52	3132.212111	0.0	0.0	0.0	1.0	8.0	Qtum
923	924	0x169dfb3d871b0e83d6cfccf7aa7e6a4ad79ebf80	0	0.0	2447.47	283906.08	0	116	1	7	0	0.0	1.93	0.228638	0.0	0.0	0.0	0.0	0.0	0.0	117	0.0	26.52200868	0.0	26.52200868	2.0	0.801254525	0.0	0.0	0.0	2.0	0.0	2.0	0.0	0.0	0.0	0.0	0.397726	0.403529	0.400627	0.0	0.0	0.0	0.0	0.0	0.0	0.0	2.0	None
924	925	0x169e82349087d2f5895dea1b3ac8c3b0abba68cf	0	18443.71	3268.26	539053.13	17	69	0	2	9	0.022441	0.307937	0.202169	1e-05	3.04362	1.225545	0.0	0.0	0.0	86	20.83426519	13.94967701	0.0	-6.88458818	4.0	288.2615358	0.0	0.0	0.0	4.0	0.0	4.0	0.0	0.0	0.0	0.0	0.045852	231.250649	72.065384	0.0	0.0	0.0	0.0	0.0	0.0	0.0	4.0	None
925	926	0x16b2556e015dbe017f50d3dc403ddfb244ad59fb	0	15.49	11801.56	141804.55	12	12	0	7	2	4.995	340.0	68.94896700000001	4.99458	339.999139	68.948135	0.0	0.0	0.0	24	827.377625	827.3876	0.0	0.009975	0.0	0.0	0.0	0.0	0.0	0.0	0.0	0.0	0.0	0.0	0.0	0.0	0.0	0.0	0.0	0.0	0.0	0.0	0.0	0.0	0.0	0.0	0.0	0
926	927	0x16b723d022bb8a86e7bdcaa2ad886f8c3fb900be	0	5680.31	16390.95	423768.32	20	19	0	16	13	0.0	5.782719	0.578164	0.0	1.3	0.32105	0.0	0.0	0.0	39	6.421	10.98510967	0.0	4.56410967	17.0	1654.621726	579.5176036	0.0	1.0	11.0	0.0	16.0	0.0	0.0	0.0	0.0	0.0	579.517604	103.413858	579.517604	579.517604	579.517604	0.0	0.0	0.0	1.0	16.0	XENON
927	928	0x16bdc8806f1369d33febc10b45606e27c8aa9fba	0	9312.07	11088.47	1200023.08	86	36	0	12	44	0.001	40.0	6.856375	0.0	108.8	4.343751	0.0	0.0	0.0	122	373.562612	246.8294831	0.0	-126.7331289	97.0	6442.974429	8536.287060999999	0.0	8.0	22.0	0.0	33.0	0.0	0.0	0.0	0.0	0.0	1507.655661	117.14499	0.0	2500.0	203.24493	0.0	0.0	0.0	26.0	33.0	Trustcoin
928	929	0x16bdffb120e98ec2d18ec2ab3e7c157a762d3f2d	0	154.5	0.0	309.0	2	1	0	1	2	101.0	101.0	101.0	2.579	98.420016	50.499508	0.0	0.0	0.0	3	100.9990158	101.0	0.0	0.000984218	0.0	0.0	0.0	0.0	0.0	0.0	0.0	0.0	0.0	0.0	0.0	0.0	0.0	0.0	0.0	0.0	0.0	0.0	0.0	0.0	0.0	0.0	0.0	0
929	930	0x16c19171e9fc08c4eb7ef67f3d9d9dcc05d0795b	0	3.34	78162.61	234497.85	3	3	0	2	1	0.1	1.494349	0.654783	0.096747	1.49366	0.653374	0.0	0.0	0.0	6	1.96012176	1.96434936	0.0	0.004227600000000001	0.0	0.0	0.0	0.0	0.0	0.0	0.0	0.0	0.0	0.0	0.0	0.0	0.0	0.0	0.0	0.0	0.0	0.0	0.0	0.0	0.0	0.0	0.0	0
930	931	0x16cb539d9363264c91214ed29aa2ae43e5d9c3e3	0	146990.55	0.0	293981.1	2	1	0	1	2	0.75	0.75	0.75	0.0	0.0	0.0	0.0	0.0	0.0	3	0.0	0.75	0.0	0.75	13.0	707.374291	514.7491233	0.0	2.0	9.0	0.0	11.0	0.0	0.0	0.0	0.0	0.0	514.749123	64.306754	0.0	514.749123	257.374562	0.0	0.0	0.0	2.0	11.0	Civic
931	932	0x16d9848b8ef64398210eae4858319f65afa1f616	0	0.0	0.0	2.32	1	1	0	1	1	9.359546	9.359546	9.359546	9.358636	9.358636	9.358636	0.0	0.0	0.0	2	9.35863647	9.35954647	0.0	0.00091	0.0	0.0	0.0	0.0	0.0	0.0	0.0	0.0	0.0	0.0	0.0	0.0	0.0	0.0	0.0	0.0	0.0	0.0	0.0	0.0	0.0	0.0	0.0	0
932	933	0x16e2cb8a17795ded53e5842ee0df7c2e545fe8db	0	15.94	41758.89	292423.85	7	7	0	3	1	0.195	9.0	2.776734	0.194141	8.997346	2.7743290000000003	0.0	0.0	0.0	14	19.420303	19.43713538	0.0	0.01683238	0.0	0.0	0.0	0.0	0.0	0.0	0.0	0.0	0.0	0.0	0.0	0.0	0.0	0.0	0.0	0.0	0.0	0.0	0.0	0.0	0.0	0.0	0.0	0
933	934	0x16e47e8599c5314933ce6f371a1b6280ed8dd975	0	0.0	0.0	447.95	1	1	0	1	1	10.0	10.0	10.0	9.99938	9.99938	9.99938	0.0	0.0	0.0	2	9.99938	10.0	0.0	0.00062	0.0	0.0	0.0	0.0	0.0	0.0	0.0	0.0	0.0	0.0	0.0	0.0	0.0	0.0	0.0	0.0	0.0	0.0	0.0	0.0	0.0	0.0	0.0	0
934	935	0x16e9d411245fe0a36f4b321d8426e3840b83d7d0	0	160.42	1.02	322.88	2	2	0	2	2	9.704789	91.295211	50.5	10.578974	90.42	50.499487	0.0	0.0	0.0	4	100.9989738	101.0	0.0	0.001026218	0.0	0.0	0.0	0.0	0.0	0.0	0.0	0.0	0.0	0.0	0.0	0.0	0.0	0.0	0.0	0.0	0.0	0.0	0.0	0.0	0.0	0.0	0.0	0
935	936	0x16ebc3a2a758f12baec2d50d7cafb07dd8dfe8ae	0	320.06	1763.27	470838.37	215	228	0	3	54	0.04904	2.68677	0.132458	0.000538	2.685508	0.139709	0.0	0.0	0.0	443	30.03744514	30.20045133	0.0	0.16300619	0.0	0.0	0.0	0.0	0.0	0.0	0.0	0.0	0.0	0.0	0.0	0.0	0.0	0.0	0.0	0.0	0.0	0.0	0.0	0.0	0.0	0.0	0.0	0
936	937	0x16fdf2fb4d41d00501049eacd7ab970433e2247d	0	830.37	2020.02	632824.63	25	303	0	6	12	0.01	200.194573	3.345214	0.0	200.0	40.623396	0.0	0.0	0.0	328	1015.584912	1013.599924	0.0	-1.984987802	2.0	0.0	2.0	0.0	2.0	0.0	0.0	0.0	0.0	0.0	0.0	0.0	0.0	0.0	0.0	0.047619	1.952381	1.0	0.0	0.0	0.0	2.0	0.0
937	938	0x170632509d687ec366b467c40dcc0ad5850f896e	0	14.76	0.0	44.27	3	1	0	1	3	101.0	101.0	101.0	1.542875	73.77395	33.666149	0.0	0.0	0.0	4	100.998446	101.0	0.0	0.0015539999999999998	0.0	0.0	0.0	0.0	0.0	0.0	0.0	0.0	0.0	0.0	0.0	0.0	0.0	0.0	0.0	0.0	0.0	0.0	0.0	0.0	0.0	0.0	0.0	0
938	939	0x170e6d3da3fd82d2fc932357cda5d9b620eb5358	0	0.0	0.0	377.35	1	1	0	1	1	2.232886	2.232886	2.232886	2.232266	2.232266	2.232266	0.0	0.0	0.0	2	2.2322663	2.2328863	0.0	0.00062	0.0	0.0	0.0	0.0	0.0	0.0	0.0	0.0	0.0	0.0	0.0	0.0	0.0	0.0	0.0	0.0	0.0	0.0	0.0	0.0	0.0	0.0	0.0	0
939	940	0x170e863128d2f958b516be68e663bf604ded51fe	0	0.0	0.0	0.68	1	1	0	1	1	0.138179	0.138179	0.138179	0.137759	0.137759	0.137759	0.0	0.0	0.0	2	0.13775932	0.13817932	0.0	0.00042	0.0	0.0	0.0	0.0	0.0	0.0	0.0	0.0	0.0	0.0	0.0	0.0	0.0	0.0	0.0	0.0	0.0	0.0	0.0	0.0	0.0	0.0	0.0	0
940	941	0x1714a6bc35230d6bc67d98baac13189a710528bd	0	11099.68	6524.67	985091.5	67	37	0	6	27	0.03286	20.0	4.768086	0.0	20.0	2.695698	0.0	0.0	0.0	104	180.6117916	176.4191646	0.0	-4.192627023	83.0	233458.6882	7751.900004000001	0.0	5.0	45.0	0.0	55.0	0.0	0.0	0.0	0.0	0.0	44995.0	3647.792003	0.0	2500.0	407.994737	0.0	0.0	0.0	5.0	55.0	ICON
941	942	0x171a8622f16561fc5220b0cad6a398dddd713d4b	0	159.05	0.0	318.1	2	1	0	1	2	101.0	101.0	101.0	2.0	98.998571	50.499286	0.0	0.0	0.0	3	100.9985715	101.0	0.0	0.001428506	0.0	0.0	0.0	0.0	0.0	0.0	0.0	0.0	0.0	0.0	0.0	0.0	0.0	0.0	0.0	0.0	0.0	0.0	0.0	0.0	0.0	0.0	0.0	0
942	943	0x1721049b6661bdfac3febcc25c93af6ff1cf0d4a	0	0.0	12452.52	328220.63	1	26	0	3	1	0.71153	60.0	13.939604999999998	1.0	1.0	1.0	0.0	0.0	0.0	27	1.0	362.429737	0.0	361.429737	20.0	3535531.11	0.0	0.0	0.0	16.0	0.0	20.0	0.0	0.0	0.0	0.0	0.0	3527645.0	176776.5555	0.0	0.0	0.0	0.0	0.0	0.0	0.0	20.0	None
943	944	0x172449dab901450de051a25cf113f40cf5c42a2d	0	0.0	15275.27	656836.7	0	43	1	3	0	0.0	5.0	0.142326	0.0	0.0	0.0	0.0	0.0	0.0	44	0.0	6.12	0.0	6.12	58.0	4.61e-06	4.61e-06	0.0	25.0	3.0	0.0	2.0	0.0	0.0	0.0	0.0	0.0	4e-06	0.0	0.0	4e-06	0.0	0.0	0.0	0.0	2.0	2.0	AnyCoinVer10
944	945	0x1724dd5e31eae6d1360cff76203b2d1d05bba494	0	205282.57	0.0	615847.7	3	1	0	1	1	5.0	5.0	5.0	0.1	4.799244	1.6664150000000002	0.0	0.0	0.0	4	4.999243992	5.0	0.0	0.0007560080000000001	1.0	0.369067221	0.0	0.0	0.0	1.0	0.0	1.0	0.0	0.0	0.0	0.0	0.369067	0.369067	0.369067	0.0	0.0	0.0	0.0	0.0	0.0	0.0	1.0	None
945	946	0x1726a2cb338e4ce6d008d8ca63f4326bc2fd1253	0	0.0	2059.91	591193.4	0	287	1	6	0	0.0	0.258612	0.097609	0.0	0.0	0.0	0.0	0.0	0.0	288	0.0	28.01391147	0.0	28.01391147	4.0	2.243166069	0.0	0.0	0.0	3.0	0.0	4.0	0.0	0.0	0.0	0.0	0.0	1.0	0.560792	0.0	0.0	0.0	0.0	0.0	0.0	0.0	4.0	None
946	947	0x1730d87691c408aad7ab90dba1744a61a55a1c5e	0	160.94	0.3	322.48	2	2	0	2	2	34.836240000000004	66.16376	50.5	1.38978	99.609235	50.499508	0.0	0.0	0.0	4	100.9990158	101.0	0.0	0.000984218	0.0	0.0	0.0	0.0	0.0	0.0	0.0	0.0	0.0	0.0	0.0	0.0	0.0	0.0	0.0	0.0	0.0	0.0	0.0	0.0	0.0	0.0	0.0	0
947	948	0x173e055b5815a28417096a9358e6ebd4fa75f8b8	0	1324.2	16170.71	422806.45	14	25	0	8	6	0.8706	32.9299	13.830757	1.0	30.0	14.857143	0.0	0.0	0.0	39	208.0	345.7689202	0.0	137.76892019999997	25.0	20206.086	0.0	0.0	0.0	19.0	0.0	23.0	0.0	0.0	0.0	0.0	0.0	16888.0	808.2434400000002	0.0	0.0	0.0	0.0	0.0	0.0	0.0	23.0	None
948	949	0x17407953f1a3c3ce1fd1bf093b2f7e85506d06ba	0	22.74	0.0	68.23	3	1	0	1	3	101.0	101.0	101.0	0.41149	80.391423	33.666149	0.0	0.0	0.0	4	100.998446	101.0	0.0	0.0015539999999999998	0.0	0.0	0.0	0.0	0.0	0.0	0.0	0.0	0.0	0.0	0.0	0.0	0.0	0.0	0.0	0.0	0.0	0.0	0.0	0.0	0.0	0.0	0.0	0
949	950	0x174303b6f4831add821a8c2595eebca33f3e6b7e	0	0.0	0.0	2.65	1	1	0	1	1	0.048703	0.048703	0.048703	0.047101	0.047101	0.047101	0.0	0.0	0.0	2	0.047100846	0.04870341	0.0	0.001602564	0.0	0.0	0.0	0.0	0.0	0.0	0.0	0.0	0.0	0.0	0.0	0.0	0.0	0.0	0.0	0.0	0.0	0.0	0.0	0.0	0.0	0.0	0.0	0
950	951	0x17441f24d17e8190a4fabc3a6c0dbda4350997eb	0	0.0	22082.89	88331.55	0	4	1	3	0	0.0	13.519495	6.3369550000000014	0.0	0.0	0.0	0.0	0.0	0.0	5	0.0	25.34781876	0.0	25.34781876	0.0	0.0	0.0	0.0	0.0	0.0	0.0	0.0	0.0	0.0	0.0	0.0	0.0	0.0	0.0	0.0	0.0	0.0	0.0	0.0	0.0	0.0	0.0	0
951	952	0x1745bc863c2fe977dd77fd025d6b334dfe5dbf29	0	31438.5	4555.61	274286.03	8	5	0	3	5	1.5606	3.37645	2.253833	0.0	2.775453	1.407815	0.0	0.0	0.0	13	11.26252129	11.26916488	0.0	0.006643594	9.0	1065.98953	622.9539973	0.0	2.0	6.0	0.0	7.0	0.0	0.0	0.0	0.0	0.0	622.4066389999998	152.284219	0.547358	622.4066389999998	311.4769990000001	0.0	0.0	0.0	2.0	7.0	Golem
952	953	0x17512af8cc6ee010d89ff5f5b981239e23978ed0	0	0.0	9042.13	198926.8	0	22	1	6	0	0.0	5.999495	1.588658	0.0	0.0	0.0	0.0	0.0	0.0	23	0.0	34.95046961	0.0	34.95046961	2.0	1.359704311	0.0	0.0	0.0	2.0	0.0	2.0	0.0	0.0	0.0	0.0	0.584303	0.775401	0.679852	0.0	0.0	0.0	0.0	0.0	0.0	0.0	2.0	None
953	954	0x175287c9b96c270978703c601171b9f1db7590d2	0	22.14	0.0	66.42	3	1	0	1	3	101.0	101.0	101.0	5.0	85.020462	33.666149	0.0	0.0	0.0	4	100.998446	101.0	0.0	0.0015539999999999998	0.0	0.0	0.0	0.0	0.0	0.0	0.0	0.0	0.0	0.0	0.0	0.0	0.0	0.0	0.0	0.0	0.0	0.0	0.0	0.0	0.0	0.0	0.0	0
954	955	0x1759fdcd0546142697c888c3566e271853c10aeb	0	3.37	0.42	14.32	4	2	0	2	3	836.676514	1164.323486	1000.5	0.1	1524.967973	500.249528	0.0	0.0	0.0	6	2000.998113	2001.0	0.0	0.001886545	0.0	0.0	0.0	0.0	0.0	0.0	0.0	0.0	0.0	0.0	0.0	0.0	0.0	0.0	0.0	0.0	0.0	0.0	0.0	0.0	0.0	0.0	0.0	0
955	956	0x1762917c29900a9e2ac2aacb990a3698b4dcad9a	0	2306.44	0.0	4612.88	2	1	0	1	1	1.995	1.995	1.995	1.0	1.0	1.0	0.0	0.0	0.0	3	2.0	1.995	0.0	-0.005	9.0	3283.351111	0.0	0.0	0.0	7.0	0.0	9.0	0.0	0.0	0.0	0.0	0.0	2860.712	364.81679	0.0	0.0	0.0	0.0	0.0	0.0	0.0	9.0	None
956	957	0x1769d3ee1b2f4f18818f9d5cc5edab2da2d615a6	0	0.0	17444.24	226775.15	0	13	1	5	0	0.0	6.881605	2.5729610000000003	0.0	0.0	0.0	0.0	0.0	0.0	14	0.0	33.4484947	0.0	33.4484947	2.0	1.535059952	0.0	0.0	0.0	2.0	0.0	2.0	0.0	0.0	0.0	0.0	0.638185	0.896875	0.76753	0.0	0.0	0.0	0.0	0.0	0.0	0.0	2.0	None
957	958	0x176cd6e4fddca44e8fe98611289108558c248ef4	0	80.12	0.04	320.58	4	2	0	2	2	45.067088	55.932912	50.5	1.388443	85.110573	25.249502	0.0	0.0	0.0	6	100.9980078	101.0	0.0	0.001992218	0.0	0.0	0.0	0.0	0.0	0.0	0.0	0.0	0.0	0.0	0.0	0.0	0.0	0.0	0.0	0.0	0.0	0.0	0.0	0.0	0.0	0.0	0.0	0
958	959	0x177403c7e4f58cd52a57e97994e688baaa3a9b64	0	0.0	1771.71	226779.17	0	128	1	3	0	0.0	0.5849489999999999	0.252587	0.0	0.0	0.0	0.0	0.0	0.0	129	0.0	32.33114939	0.0	32.33114939	2.0	0.596403248	0.0	0.0	0.0	2.0	0.0	2.0	0.0	0.0	0.0	0.0	0.218925	0.377478	0.298202	0.0	0.0	0.0	0.0	0.0	0.0	0.0	2.0	None
959	960	0x177e60c30d60adfff4529d5ae2cd64af7eac8493	0	0.0	0.0	15.73	1	1	0	1	1	0.521875	0.521875	0.521875	0.521255	0.521255	0.521255	0.0	0.0	0.0	2	0.521255	0.521875	0.0	0.00062	0.0	0.0	0.0	0.0	0.0	0.0	0.0	0.0	0.0	0.0	0.0	0.0	0.0	0.0	0.0	0.0	0.0	0.0	0.0	0.0	0.0	0.0	0.0	0
960	961	0x179337cc5b7dc9fb02c909c2ccf367aa93d66a37	0	0.0	0.0	23.88	1	1	0	1	1	3.608889	3.608889	3.608889	3.608269	3.608269	3.608269	0.0	0.0	0.0	2	3.60826874	3.60888874	0.0	0.00062	0.0	0.0	0.0	0.0	0.0	0.0	0.0	0.0	0.0	0.0	0.0	0.0	0.0	0.0	0.0	0.0	0.0	0.0	0.0	0.0	0.0	0.0	0.0	0
961	962	0x17997c2c2d460d525ccec81c5d5dde5c9ea5e6ed	0	0.0	169011.67	1014070.0	0	6	0	6	0	0.002702	9.996406	3.352106	0.0	0.0	0.0	0.0	0.0	0.0	6	0.0	20.11263856	0.0	20.11263856	12.0	1126.370766	0.0	0.0	0.0	9.0	0.0	12.0	0.0	0.0	0.0	0.0	0.0	805.762546	93.864231	0.0	0.0	0.0	0.0	0.0	0.0	0.0	12.0	None
962	963	0x179a28de1f45d964f9910ffc3e767d84de0da4b1	0	0.0	0.0	5.7	1	1	0	1	1	1.170093	1.170093	1.170093	1.169622	1.169622	1.169622	0.0	0.0	0.0	2	1.169621554	1.17009319	0.0	0.000471636	0.0	0.0	0.0	0.0	0.0	0.0	0.0	0.0	0.0	0.0	0.0	0.0	0.0	0.0	0.0	0.0	0.0	0.0	0.0	0.0	0.0	0.0	0.0	0
963	964	0x17ab335b0720c2f8e7ad8269dfaeee5d22cdf6b7	0	163.93	1.02	329.92	2	2	0	2	2	19.904876	81.095124	50.5	0.367806	100.631168	50.499487	0.0	0.0	0.0	4	100.9989738	101.0	0.0	0.001026218	0.0	0.0	0.0	0.0	0.0	0.0	0.0	0.0	0.0	0.0	0.0	0.0	0.0	0.0	0.0	0.0	0.0	0.0	0.0	0.0	0.0	0.0	0.0	0
964	965	0x17ae1850e6e4c0181a48545175b1098ae3a3302f	0	237.29	21756.42	526662.62	19	24	0	2	2	0.01997	138.4819	18.237731	3.630849	138.48148	23.036575	0.0	0.0	0.0	43	437.694931	437.70555	0.0	0.010619048999999998	0.0	0.0	0.0	0.0	0.0	0.0	0.0	0.0	0.0	0.0	0.0	0.0	0.0	0.0	0.0	0.0	0.0	0.0	0.0	0.0	0.0	0.0	0.0	0
965	966	0x17b3873a711e9e7d08a992ffac2f508ab50dced2	0	0.0	628.3	449862.18	0	716	1	6	0	0.0	4.026733	1.063666	0.0	0.0	0.0	0.0	0.0	0.0	717	0.0	761.5849408	0.0	761.5849408	2.0	1.291960667	0.0	0.0	0.0	2.0	0.0	2.0	0.0	0.0	0.0	0.0	0.529704	0.762257	0.64598	0.0	0.0	0.0	0.0	0.0	0.0	0.0	2.0	None
966	967	0x17b8a4fabfe538c1395564c0b422bf51e4ea41aa	0	22.62	0.0	67.87	3	1	0	1	3	101.0	101.0	101.0	2.898684	55.193138	33.666149	0.0	0.0	0.0	4	100.998446	101.0	0.0	0.0015539999999999998	0.0	0.0	0.0	0.0	0.0	0.0	0.0	0.0	0.0	0.0	0.0	0.0	0.0	0.0	0.0	0.0	0.0	0.0	0.0	0.0	0.0	0.0	0.0	0
967	968	0x17beb6ce0f9c79b2bb866ef2635e54365a69cd66	0	5436.34	13424.62	959797.43	100	31	0	15	22	0.0	75.0	10.7541	0.0	75.0	3.834513	0.0	0.0	0.0	131	383.4512927	333.3770856	0.0	-50.07420706	80.0	51421.35015	60841.95306	0.0	14.0	19.0	0.0	17.0	0.0	0.0	0.0	0.0	0.0	39441.50389	1142.6966699999996	0.0	38990.0	1738.341516	0.0	0.0	0.0	10.0	17.0
968	969	0x17cd461aa925a87c283e5c6c1bfa2052d11a78da	0	3.94	2150.4	1290435.98	595	599	0	9	1	0.2	100.0	4.267958	0.198446	99.999163	4.29599	0.0	0.0	0.0	1194	2556.114161	2556.506833	0.0	0.392672113	1.0	32345.0	0.0	0.0	0.0	1.0	0.0	1.0	0.0	0.0	0.0	0.0	32345.0	32345.0	32345.0	0.0	0.0	0.0	0.0	0.0	0.0	0.0	1.0	None
969	970	0x17d2bde0af51e65d6d80ed99c6f2c23ad86ad694	0	6900.53	4075.77	1101503.13	136	40	0	7	20	0.009000000000000001	41.9981	9.02984	0.0	41.0	2.977247	0.0	0.0	0.0	176	404.9056	361.1936113	0.0	-43.71198873	112.0	416878.9795	399918.0793	0.0	11.0	33.0	0.0	31.0	0.0	0.0	0.0	0.0	0.0	150000.0	5710.670952	0.0	150000.0	10254.30973	0.0	0.0	0.0	6.0	30.0	EOS
970	971	0x17e3cc3461a6b9d0206b1f2e76c58a042865d34b	0	22.75	0.0	68.25	3	1	0	1	3	101.0	101.0	101.0	2.113002	64.02678399999999	33.666149	0.0	0.0	0.0	4	100.998446	101.0	0.0	0.0015539999999999998	0.0	0.0	0.0	0.0	0.0	0.0	0.0	0.0	0.0	0.0	0.0	0.0	0.0	0.0	0.0	0.0	0.0	0.0	0.0	0.0	0.0	0.0	0.0	0
971	972	0x17ec8a5e34bf3515ca618bbdc82cd4836c7f2f97	0	165.88	0.08	331.93	2	2	0	2	2	2.846077	98.153923	50.5	0.02	100.978974	50.499487	0.0	0.0	0.0	4	100.9989738	101.0	0.0	0.001026218	0.0	0.0	0.0	0.0	0.0	0.0	0.0	0.0	0.0	0.0	0.0	0.0	0.0	0.0	0.0	0.0	0.0	0.0	0.0	0.0	0.0	0.0	0.0	0
972	973	0x17ee956d8fe873c159a4cf6c925c3ce524f16986	0	162.69	0.6	326.58	2	2	0	2	2	25.47121	75.52879	50.5	4.161609	96.836963	50.499286	0.0	0.0	0.0	4	100.9985715	101.0	0.0	0.001428506	0.0	0.0	0.0	0.0	0.0	0.0	0.0	0.0	0.0	0.0	0.0	0.0	0.0	0.0	0.0	0.0	0.0	0.0	0.0	0.0	0.0	0.0	0.0	0
973	974	0x17f8c05df92859fc90ed3dab0ffd361f8c6a9ae0	0	11.46	1305.04	34229.18	26	26	0	3	26	0.049002	0.134643	0.062301	0.048522	0.13410999999999998	0.06184600000000001	0.0	0.0	0.0	52	1.607992902	1.619822609	0.0	0.011829707	0.0	0.0	0.0	0.0	0.0	0.0	0.0	0.0	0.0	0.0	0.0	0.0	0.0	0.0	0.0	0.0	0.0	0.0	0.0	0.0	0.0	0.0	0.0	0
974	975	0x17ff2f907af3321f8e0df2c81f76e505e05e4b32	0	5.34	1760.58	3531.85	2	2	0	1	2	2.373005	4.995	3.684003	2.372536	4.994528	3.683532	0.0	0.0	0.0	4	7.367064787	7.36800516	0.0	0.000940373	0.0	0.0	0.0	0.0	0.0	0.0	0.0	0.0	0.0	0.0	0.0	0.0	0.0	0.0	0.0	0.0	0.0	0.0	0.0	0.0	0.0	0.0	0.0	0
975	976	0x18054dde9707ea9e86f470584c9566b7d4ea72a1	0	4.77	50534.92	151619.07	3	3	0	3	1	2.0	30.04	12.68	1.9988	30.039392	12.679161	0.0	0.0	0.0	6	38.03748251	38.04	0.0	0.00251749	0.0	0.0	0.0	0.0	0.0	0.0	0.0	0.0	0.0	0.0	0.0	0.0	0.0	0.0	0.0	0.0	0.0	0.0	0.0	0.0	0.0	0.0	0.0	0
976	977	0x1816dddb4ed2a96f99c3ec5aba218eed503b148f	0	2059.28	12969.45	515353.27	118	21	0	7	28	0.09	8.796278	2.725619	0.0	9.0	0.809813	0.0	0.0	0.0	139	95.55790754	57.23798908	0.0	-38.31991846	39.0	58321.73258	58259.04758	0.0	8.0	13.0	0.0	13.0	0.0	0.0	0.0	0.0	0.0	32292.9	3069.5648730000007	0.0	32292.9	2912.952379	0.0	0.0	0.0	9.0	13.0	Patientory
977	978	0x182fc939a594c1612cd2a2ff5c6200ad275e352a	0	672.18	12763.54	443378.73	33	33	0	9	2	0.4232800000000001	25.643652	3.472551	0.0	25.628652	3.47042	0.0	0.0	0.0	66	114.5238485	114.5941735	0.0	0.070325008	6.0	286.7980227	254.7980227	0.0	1.0	2.0	0.0	2.0	0.0	0.0	0.0	0.0	16.0	200.246879	71.699506	54.551144	200.246879	127.39901100000002	0.0	0.0	0.0	1.0	2.0	OmiseGO
978	979	0x183549a7143f29e7924e4ccf5a78e64ba05f16e5	0	32.45	0.47	325.95	10	3	0	3	6	0.635877	97.869587	33.666667	1.0	57.9949	10.09949	0.0	0.0	0.0	13	100.9948998	101.0	0.0	0.005100218	0.0	0.0	0.0	0.0	0.0	0.0	0.0	0.0	0.0	0.0	0.0	0.0	0.0	0.0	0.0	0.0	0.0	0.0	0.0	0.0	0.0	0.0	0.0	0
979	980	0x18363db4d93317f020103d5f6be2bd701be65e83	0	1019.48	2891.08	760003.8	11	259	0	2	7	0.200043	1.016595	0.404067	0.0001	29.0	5.9241660000000005	0.0	0.0	0.0	270	65.16582982	104.6533116	0.0	39.48748176	13.0	2930.303621	100.0	0.0	1.0	9.0	0.0	12.0	0.0	0.0	0.0	0.0	0.0	1500.0	244.191968	100.0	100.0	100.0	0.0	0.0	0.0	1.0	12.0	blockwell.ai KYC Casper Token
980	981	0x183f5f2a106802d65c3cecefe437de1c8327efd8	0	11.24	8137.89	105904.98	10	13	0	3	1	0.08	1.279046	0.319994	0.169303	1.279	0.414376	0.0	0.0	0.0	23	4.14376132	4.15991988	0.0	0.01615856	0.0	0.0	0.0	0.0	0.0	0.0	0.0	0.0	0.0	0.0	0.0	0.0	0.0	0.0	0.0	0.0	0.0	0.0	0.0	0.0	0.0	0.0	0.0	0
981	982	0x1852511024c763e01fcc979f35cee25400a3a269	0	346.27	7127.72	386916.25	47	52	0	3	1	0.009826	68.0	3.611352	0.009406	67.99958000000001	3.995118	0.0	0.0	0.0	99	187.7705561	187.7902961	0.0	0.019740004	0.0	0.0	0.0	0.0	0.0	0.0	0.0	0.0	0.0	0.0	0.0	0.0	0.0	0.0	0.0	0.0	0.0	0.0	0.0	0.0	0.0	0.0	0.0	0
982	983	0x1858de90f17fb45e799521200fb28eb60e11e0e2	0	168.08	811.06	630203.4	3518	48	0	18	2478	0.0	4000.0	515.098463	0.011	875.713434	7.149872	0.0	0.0	0.0	3566	25153.24958	24724.72621	0.0	-428.5233769	26.0	25712.03802	0.0	0.0	0.0	21.0	0.0	26.0	0.0	0.0	0.0	0.0	0.0	20180.614	988.924539	0.0	0.0	0.0	0.0	0.0	0.0	0.0	26.0	None
983	984	0x1861b107943e6ee0ee183562a92ac5e2075f1a52	0	0.0	0.0	2.35	1	1	0	1	1	0.32	0.32	0.32	0.319441	0.319441	0.319441	0.0	0.0	0.0	2	0.319440603	0.32	0.0	0.000559397	0.0	0.0	0.0	0.0	0.0	0.0	0.0	0.0	0.0	0.0	0.0	0.0	0.0	0.0	0.0	0.0	0.0	0.0	0.0	0.0	0.0	0.0	0.0	0
984	985	0x186d8b7c0fe026ddddf8c3d88fe48569bec2230e	0	105.72	0.63	318.42	3	2	0	2	2	46.86007	54.13993000000001	50.5	1.0	93.998512	33.66617100000001	0.0	0.0	0.0	5	100.9985118	101.0	0.0	0.001488218	0.0	0.0	0.0	0.0	0.0	0.0	0.0	0.0	0.0	0.0	0.0	0.0	0.0	0.0	0.0	0.0	0.0	0.0	0.0	0.0	0.0	0.0	0.0	0
985	986	0x18787ebe857e3842aacbd892689e7672ca1aaddb	0	2.63	0.0	7.88	3	2	0	2	3	838.103919	1162.896081	1000.5	25.0	1824.026544	666.9993900000002	0.0	0.0	0.0	5	2000.998169	2001.0	0.0	0.001830667	0.0	0.0	0.0	0.0	0.0	0.0	0.0	0.0	0.0	0.0	0.0	0.0	0.0	0.0	0.0	0.0	0.0	0.0	0.0	0.0	0.0	0.0	0.0	0
986	987	0x188275f5de3d4c4bad05977e8b4210dcbcc9e02e	0	1.54	55.28	113.65	2	2	0	2	1	0.1	2.8	1.45	0.09944	2.799428	1.449434	0.0	0.0	0.0	4	2.898867742	2.9	0.0	0.001132258	0.0	0.0	0.0	0.0	0.0	0.0	0.0	0.0	0.0	0.0	0.0	0.0	0.0	0.0	0.0	0.0	0.0	0.0	0.0	0.0	0.0	0.0	0.0	0
987	988	0x1886fcf318dc00193479c34d97ecd461b9d172fe	0	274972.69	0.0	549945.38	2	1	0	1	2	2.999	2.999	2.999	0.000978	2.997203	1.499091	0.0	0.0	0.0	3	2.998181623	2.999	0.0	0.000818377	0.0	0.0	0.0	0.0	0.0	0.0	0.0	0.0	0.0	0.0	0.0	0.0	0.0	0.0	0.0	0.0	0.0	0.0	0.0	0.0	0.0	0.0	0.0	0
988	989	0x1888a8e69eed633e8dc86ffc0e8eb92606889808	0	210.67	43294.12	174019.13	4	4	0	4	1	1.0	3.0	1.999691	0.998739	2.999309	1.99884	0.0	0.0	0.0	8	7.9953610999999984	7.99876593	0.0	0.00340483	0.0	0.0	0.0	0.0	0.0	0.0	0.0	0.0	0.0	0.0	0.0	0.0	0.0	0.0	0.0	0.0	0.0	0.0	0.0	0.0	0.0	0.0	0.0	0
989	990	0x188c4d4c20c42d5768f3e075b298daaf58ff9ee5	0	3081.0	1291.93	855510.37	224	128	0	47	97	0.003087	35.0	1.879105	0.0	25.01	1.098902	0.0	0.0	0.0	352	246.154011	240.525409	0.0	-5.628602018	231.0	507994.1083	374713.8182	0.0	45.0	83.0	0.0	72.0	0.0	0.0	0.0	0.0	0.0	250000.465	3455.742233	0.0	90000.0	4460.878788	0.0	0.0	0.0	21.0	71.0	EOS
990	991	0x18903cc9871399df7e3a32f6639ea2941361d8ef	0	0.0	1778.11	60455.67	0	34	1	2	0	0.0	33.03	15.937882	0.0	0.0	0.0	0.0	0.0	0.0	35	0.0	541.888	0.0	541.888	0.0	0.0	0.0	0.0	0.0	0.0	0.0	0.0	0.0	0.0	0.0	0.0	0.0	0.0	0.0	0.0	0.0	0.0	0.0	0.0	0.0	0.0	0.0	0
991	992	0x18958b7ec1f0d8104cd9bbfb1b7a8e286c1ad960	0	16601.46	8132.58	619360.05	28	19	0	9	21	0.49	57.357	16.484044	0.0	54.0	11.210714	0.0	0.0	0.0	47	313.9	313.19683210000005	0.0	-0.70316795	76.0	701867.7156	18797.00042	0.0	6.0	38.0	0.0	50.0	0.0	0.0	0.0	0.0	0.0	534600.0	10634.35933	0.0	13799.0	1879.700042	0.0	0.0	0.0	6.0	50.0	Bytom
992	993	0x189852e934ef4fd34a4f862b2af79f27c44bd0e3	0	0.0	0.0	2382.9	1	1	0	1	1	0.70305	0.70305	0.70305	0.70243	0.70243	0.70243	0.0	0.0	0.0	2	0.7024301740000001	0.703050174	0.0	0.00062	0.0	0.0	0.0	0.0	0.0	0.0	0.0	0.0	0.0	0.0	0.0	0.0	0.0	0.0	0.0	0.0	0.0	0.0	0.0	0.0	0.0	0.0	0.0	0
993	994	0x189c12ab4b24247f6ac9730dd0abd216cd4ee985	0	102.63	0.0	307.88	3	1	0	1	2	101.0	101.0	101.0	1.0	86.0	33.66617100000001	0.0	0.0	0.0	4	100.9985118	101.0	0.0	0.001488218	0.0	0.0	0.0	0.0	0.0	0.0	0.0	0.0	0.0	0.0	0.0	0.0	0.0	0.0	0.0	0.0	0.0	0.0	0.0	0.0	0.0	0.0	0.0	0
994	995	0x18b6b7a19d2533c913b7aa39220193cc1eda2125	0	164.83	0.21	330.08	2	2	0	2	2	43.214208	57.785792	50.5	2.0	98.998974	50.499487	0.0	0.0	0.0	4	100.9989738	101.0	0.0	0.001026218	0.0	0.0	0.0	0.0	0.0	0.0	0.0	0.0	0.0	0.0	0.0	0.0	0.0	0.0	0.0	0.0	0.0	0.0	0.0	0.0	0.0	0.0	0.0	0
995	996	0x18c78a4d968738d713a51fe485b61b84b9200360	0	17.93	0.0	53.78	3	1	0	1	3	101.0	101.0	101.0	5.0	60.993524	33.666149	0.0	0.0	0.0	4	100.998446	101.0	0.0	0.0015539999999999998	0.0	0.0	0.0	0.0	0.0	0.0	0.0	0.0	0.0	0.0	0.0	0.0	0.0	0.0	0.0	0.0	0.0	0.0	0.0	0.0	0.0	0.0	0.0	0
996	997	0x18c89b26bfe2bf74bc060ca66ba564d31633cb2c	0	2040.38	3326.91	592631.77	10	172	0	2	4	0.009502	5.591025	0.454141	0.224669	26.706251	5.9800260000000005	0.0	0.0	0.0	182	59.80026269	78.11230018	0.0	18.31203749	12.0	819.8094332999998	0.0	0.0	0.0	9.0	0.0	12.0	0.0	0.0	0.0	0.0	0.0	615.4294610000002	68.317453	0.0	0.0	0.0	0.0	0.0	0.0	0.0	12.0	None
997	998	0x18ca0a1c7217f38e6164d53b1691fbdef09cf0e8	0	0.0	0.0	380.5	1	1	0	1	1	1.037	1.037	1.037	1.0348	1.0348	1.0348	0.0	0.0	0.0	2	1.0348	1.037	0.0	0.0022	0.0	0.0	0.0	0.0	0.0	0.0	0.0	0.0	0.0	0.0	0.0	0.0	0.0	0.0	0.0	0.0	0.0	0.0	0.0	0.0	0.0	0.0	0.0	0
998	999	0x18d2d2bceb1fcd8f95ed82792c4e5604f7e070ec	0	26.01	1357.09	1342363.87	947	971	0	8	2	0.010689	183.3	2.1550860000000003	0.498383	183.398421	2.2090560000000004	0.0	0.0	0.0	1918	2091.975835	2092.588789	0.0	0.612954137	1.0	0.0	100.0	0.0	1.0	0.0	0.0	0.0	0.0	0.0	0.0	0.0	0.0	0.0	0.0	100.0	100.0	100.0	0.0	0.0	0.0	1.0	0.0	blockwell.ai KYC Casper Token
999	1000	0x18d8a869dff0017c44879b304ea96d9c0eddbbe6	0	0.0	4277.02	8554.05	0	2	0	2	0	1.0	8.353539	4.6767699999999985	0.0	0.0	0.0	0.0	0.0	0.0	2	0.0	9.353539199999998	0.0	9.353539199999998	9.0	870.3209762	0.0	0.0	0.0	7.0	0.0	9.0	0.0	0.0	0.0	0.0	0.0	679.289052	96.702331	0.0	0.0	0.0	0.0	0.0	0.0	0.0	9.0	None
1000	1001	0x18e74e90e35b91a722ef943e16d07d374d84530a	0	13.12	633.82	217031.22	310	336	0	2	11	0.001	16.945	8.470262	0.98808	35.16458	9.179748	0.0	0.0	0.0	646	2845.72201	2846.0080510000007	0.0	0.286041	0.0	0.0	0.0	0.0	0.0	0.0	0.0	0.0	0.0	0.0	0.0	0.0	0.0	0.0	0.0	0.0	0.0	0.0	0.0	0.0	0.0	0.0	0.0	0
1001	1002	0x18ed20348597807cbf1084fd37806aa128bd2413	0	169.95	503.4	1499314.62	10	2975	0	2	7	0.100496	38.0	0.389833	0.001	500.0	90.803071	0.0	0.0	0.0	2985	908.0307109	1159.752649	0.0	251.7219384	22.0	730354.1677	0.0	0.0	0.0	17.0	0.0	22.0	0.0	0.0	0.0	0.0	0.0	705742.0	33197.91672	0.0	0.0	0.0	0.0	0.0	0.0	0.0	22.0	None
1002	1003	0x18f66aac633c8c061102c2681ca518c36d9dc0eb	0	0.0	1417.28	226764.5	0	160	1	4	0	0.0	6.878947	2.698728	0.0	0.0	0.0	0.0	0.0	0.0	161	0.0	431.7965326	0.0	431.7965326	3.0	14.09317575	0.0	0.0	0.0	3.0	0.0	3.0	0.0	0.0	0.0	0.0	1.072359	11.46613	4.697725	0.0	0.0	0.0	0.0	0.0	0.0	0.0	3.0	None
1003	1004	0x18fa44026dda541f1472f45eb0389108b4af5b79	0	163.77	0.0	327.55	2	1	0	1	2	101.0	101.0	101.0	0.9	100.099016	50.499508	0.0	0.0	0.0	3	100.9990158	101.0	0.0	0.000984218	0.0	0.0	0.0	0.0	0.0	0.0	0.0	0.0	0.0	0.0	0.0	0.0	0.0	0.0	0.0	0.0	0.0	0.0	0.0	0.0	0.0	0.0	0.0	0
1004	1005	0x19031dc08cdb21754477c2e7141b24cfd68be845	0	0.0	10645.46	883573.28	0	83	0	1	0	0.017321	3.010853	1.160579	0.0	0.0	0.0	0.0	0.0	0.0	83	0.0	96.32809722	0.0	96.32809722	14.0	4613.54825	0.0	0.0	0.0	9.0	0.0	14.0	0.0	0.0	0.0	0.0	0.0	1500.0	329.539161	0.0	0.0	0.0	0.0	0.0	0.0	0.0	14.0	None
1005	1006	0x19061b810bc680dc61d8011d1219599e95282521	0	158.38	0.0	316.77	2	1	0	1	2	101.0	101.0	101.0	0.5	100.499016	50.499508	0.0	0.0	0.0	3	100.9990158	101.0	0.0	0.000984218	0.0	0.0	0.0	0.0	0.0	0.0	0.0	0.0	0.0	0.0	0.0	0.0	0.0	0.0	0.0	0.0	0.0	0.0	0.0	0.0	0.0	0.0	0.0	0
1006	1007	0x1909d4cdd11b7ae9be6b8ca59f3eaa598faff7d5	0	0.0	0.0	4.57	1	1	0	1	1	3.0	3.0	3.0	2.999114	2.999114	2.999114	0.0	0.0	0.0	2	2.9991143	3.0	0.0	0.0008857000000000002	0.0	0.0	0.0	0.0	0.0	0.0	0.0	0.0	0.0	0.0	0.0	0.0	0.0	0.0	0.0	0.0	0.0	0.0	0.0	0.0	0.0	0.0	0.0	0
1007	1008	0x190b72c25e36de9cd6a18f9b2ae3436eb08107b1	0	400.18	74002.41	224408.28	6	3	0	3	5	0.004	1.987607	0.6672020000000001	0.0	1.987166	0.332397	0.0	0.0	0.0	9	1.99438218	2.00160718	0.0	0.007225	7.0	168.93283490000005	2668.932835	0.0	2.0	3.0	0.0	3.0	0.0	0.0	0.0	0.0	0.0	166.4	56.310945	0.0	2500.0	667.233209	0.0	0.0	0.0	4.0	3.0	Reputation
1008	1009	0x19104b6b21829af37ce1bf69302d30e531a7a7d3	0	0.0	1710.44	200121.58	0	117	1	3	0	0.0	0.558817	0.234012	0.0	0.0	0.0	0.0	0.0	0.0	118	0.0	27.3794163	0.0	27.3794163	2.0	0.679997139	0.0	0.0	0.0	2.0	0.0	2.0	0.0	0.0	0.0	0.0	0.274537	0.40546	0.339999	0.0	0.0	0.0	0.0	0.0	0.0	0.0	2.0	None
1009	1010	0x191510770b1cc5d251a1570e5896222530cce524	0	4.85	1934.32	56172.72	16	29	0	19	16	0.99895	61.52035	14.173466	0.998509	61.51993	25.688867	0.0	0.0	0.0	45	411.0218759	411.0305058	0.0	0.008629936999999999	0.0	0.0	0.0	0.0	0.0	0.0	0.0	0.0	0.0	0.0	0.0	0.0	0.0	0.0	0.0	0.0	0.0	0.0	0.0	0.0	0.0	0.0	0.0	0
1010	1011	0x191561cfef3e6b965655b1afcfbcd3c315a5cab0	0	17394.78	2256.01	566310.25	31	12	0	3	9	0.01	50.0	5.711798	0.0	45.0	3.368607	0.0	0.0	0.0	43	104.4268166	68.541578	0.0	-35.88523855	28.0	112828.9317	132635.1007	0.0	3.0	15.0	0.0	16.0	0.0	0.0	0.0	0.0	0.0	41957.0	6636.995984	1.0	40000.0	12057.73643	0.0	0.0	0.0	2.0	16.0	StatusNetwork
1011	1012	0x191cfb65f6a20558578d1999d5f45edfe332b4b7	0	19.44	611.66	787740.48	1192	1250	0	5	13	0.068074	1.471812	0.226579	0.12361400000000003	3.248774	0.236855	0.0	0.0	0.0	2442	282.3306521	283.2238002	0.0	0.893148121	1.0	5.0	0.0	0.0	0.0	1.0	0.0	1.0	0.0	0.0	0.0	0.0	5.0	5.0	5.0	0.0	0.0	0.0	0.0	0.0	0.0	0.0	1.0	None
1012	1013	0x191dce6be861745fd912517d5a9b8ff7bf4c1330	0	0.0	458.6	193529.65	0	422	1	5	0	0.0	25.602279	3.951115	0.0	0.0	0.0	0.0	0.0	0.0	423	0.0	1667.370629	0.0	1667.370629	3.0	60.20535054	0.0	0.0	0.0	3.0	0.0	3.0	0.0	0.0	0.0	0.0	1.0	52.136228	20.06845	0.0	0.0	0.0	0.0	0.0	0.0	0.0	3.0	None
1013	1014	0x1923696c535392564aa62f3354a7ad8e09e7e29b	0	0.0	0.0	3441.02	1	1	0	1	1	10.999528	10.999528	10.999528	10.999087	10.999087	10.999087	0.0	0.0	0.0	2	10.99908737	10.99952837	0.0	0.000441	0.0	0.0	0.0	0.0	0.0	0.0	0.0	0.0	0.0	0.0	0.0	0.0	0.0	0.0	0.0	0.0	0.0	0.0	0.0	0.0	0.0	0.0	0.0	0
1014	1015	0x192b9d3e7c18732594f829189c99efcef20f83a7	0	64.77	3414.8	1446335.35	398	416	0	2	3	0.100017	3.19269	0.442701	0.03319	3.192263	0.462303	0.0	0.0	0.0	814	183.9966397	184.1635526	0.0	0.166912899	2.0	2.115792267	0.0	0.0	0.0	2.0	0.0	2.0	0.0	0.0	0.0	0.0	0.0	2.115792	1.057896	0.0	0.0	0.0	0.0	0.0	0.0	0.0	2.0	None
1015	1016	0x193c1127104fafa62e8b94d533513f647c78bb4b	0	0.0	37793.24	226759.43	0	6	1	3	0	0.0	51.61	9.585267	0.0	0.0	0.0	0.0	0.0	0.0	7	0.0	57.5116	0.0	57.5116	2.0	5.624320816	0.0	0.0	0.0	2.0	0.0	2.0	0.0	0.0	0.0	0.0	0.624321	5.0	2.81216	0.0	0.0	0.0	0.0	0.0	0.0	0.0	2.0	None
1016	1017	0x193fdbfbbf169db7e5fe4cd5568f74bf79afa581	0	0.0	30225.65	60451.3	0	2	1	2	0	0.0	10.9061	5.45305	0.0	0.0	0.0	0.0	0.0	0.0	3	0.0	10.9061	0.0	10.9061	0.0	0.0	0.0	0.0	0.0	0.0	0.0	0.0	0.0	0.0	0.0	0.0	0.0	0.0	0.0	0.0	0.0	0.0	0.0	0.0	0.0	0.0	0.0	0
1017	1018	0x194398ca0dca78cdccf0e194b45c8ccd6e0c7574	0	0.0	2699.48	226756.72	0	84	1	5	0	0.0	1.214625	0.8313530000000001	0.0	0.0	0.0	0.0	0.0	0.0	85	0.0	69.83363361	0.0	69.83363361	2.0	1.329517887	0.0	0.0	0.0	2.0	0.0	2.0	0.0	0.0	0.0	0.0	0.42384	0.905678	0.664759	0.0	0.0	0.0	0.0	0.0	0.0	0.0	2.0	None
1018	1019	0x194952ed6fa3496f46a61502263f7fd1fee161be	0	29.23	10817.12	368776.0	34	34	0	2	1	0.06402999999999999	1.944371	0.899813	0.053663	1.9437830000000005	0.898257	0.0	0.0	0.0	68	30.54072226	30.59365247	0.0	0.05293021	0.0	0.0	0.0	0.0	0.0	0.0	0.0	0.0	0.0	0.0	0.0	0.0	0.0	0.0	0.0	0.0	0.0	0.0	0.0	0.0	0.0	0.0	0.0	0
1019	1020	0x194be3216613f1f0c4b21a960c134fa150d220cc	0	548.16	51391.17	383309.13	43	7	0	7	8	0.0	53.0	19.371429	0.0	62.1	4.511186	0.0	0.0	0.0	50	193.981	135.6	0.0	-58.381	0.0	0.0	0.0	0.0	0.0	0.0	0.0	0.0	0.0	0.0	0.0	0.0	0.0	0.0	0.0	0.0	0.0	0.0	0.0	0.0	0.0	0.0	0.0	0
1020	1021	0x19516af3a3da657e14b92a9926379ed567dbc2d0	0	6.39	2420.56	14555.3	5	6	0	5	1	0.002521	2.0	1.126851	0.7749119999999999	1.99981	1.349168	0.0	0.0	0.0	11	6.74583872	6.761104446	0.0	0.015265726	0.0	0.0	0.0	0.0	0.0	0.0	0.0	0.0	0.0	0.0	0.0	0.0	0.0	0.0	0.0	0.0	0.0	0.0	0.0	0.0	0.0	0.0	0.0	0
1021	1022	0x1952df0143fea65043bfb7865fc30cf097db8374	0	0.0	8716.3	418382.27	0	48	1	7	0	0.0	2.564	0.664612	0.0	0.0	0.0	0.0	0.0	0.0	49	0.0	31.90138727	0.0	31.90138727	2.0	1.7062145480000002	0.0	0.0	0.0	2.0	0.0	2.0	0.0	0.0	0.0	0.0	0.603146	1.103069	0.853107	0.0	0.0	0.0	0.0	0.0	0.0	0.0	2.0	None
1022	1023	0x1954357d743e43b8b728940a00208284f1240ebf	0	116.8	2382.91	1052563.37	341	425	0	3	3	0.054883	0.662486	0.133489	0.05444	5.072837	0.16605	0.0	0.0	0.0	766	56.62310727	56.73268615	0.0	0.109578884	3.0	110.0950491	0.0	0.0	0.0	3.0	0.0	3.0	0.0	0.0	0.0	0.0	0.0	100.0	36.69835	0.0	0.0	0.0	0.0	0.0	0.0	0.0	3.0	None
1023	1024	0x195486f44346a01120a7cf99425669f6e7fbefc4	0	2467.73	14030.77	1036656.18	96	57	0	51	25	0.302203	450.0	37.561772	0.0	420.0	27.971667	0.0	0.0	0.0	153	2685.280002	2141.021012	0.0	-544.2589907	151.0	238248.7163	221386.1247	0.0	7.0	41.0	0.0	24.0	0.0	0.0	0.0	0.0	0.0	52311.626	2589.65996	0.000439	106820.784	3752.307199	0.0	0.0	0.0	6.0	24.0	ETHWrapper
1024	1025	0x196142440980f93dea93b6238b308943c131d8d2	0	147390.99	0.0	294781.98	2	1	0	1	2	0.5156390000000001	0.5156390000000001	0.5156390000000001	0.022101	0.053908000000000005	0.038005	0.0	0.0	0.0	3	0.076009175	0.5156390000000001	0.0	0.439629825	6.0	133.2724534	0.0	0.0	0.0	5.0	0.0	6.0	0.0	0.0	0.0	0.0	0.0	120.853197	22.212076	0.0	0.0	0.0	0.0	0.0	0.0	0.0	6.0	None
1025	1026	0x196c2d6e97ee40bf3d35436254a314b5f25e87b7	0	0.0	2043.05	226778.2	0	111	1	3	0	0.0	1.368344	0.45167	0.0	0.0	0.0	0.0	0.0	0.0	112	0.0	50.13541416	0.0	50.13541416	2.0	1.438149849	0.0	0.0	0.0	2.0	0.0	2.0	0.0	0.0	0.0	0.0	0.326702	1.111447	0.719075	0.0	0.0	0.0	0.0	0.0	0.0	0.0	2.0	None
1026	1027	0x197547ea978123795e743c4f8e35986148d06e63	0	3.84	19698.93	551677.55	28	28	0	5	1	0.031255	101.3728	21.630639	0.024204	101.371766	21.628789	0.0	0.0	0.0	56	605.6061021	605.65788	0.0	0.051777925	0.0	0.0	0.0	0.0	0.0	0.0	0.0	0.0	0.0	0.0	0.0	0.0	0.0	0.0	0.0	0.0	0.0	0.0	0.0	0.0	0.0	0.0	0.0	0
1027	1028	0x1980994b2e1a3da76ff7b17156e74ed33d22bd85	0	0.0	0.0	0.0	0	1	0	1	0	0.127808	0.127808	0.127808	0.0	0.0	0.0	0.0	0.0	0.0	1	0.0	0.12780791	0.0	0.12780791	5.0	39.65350246	0.0	0.0	0.0	5.0	0.0	5.0	0.0	0.0	0.0	0.0	0.0	34.955321000000005	7.9307	0.0	0.0	0.0	0.0	0.0	0.0	0.0	5.0	None
1028	1029	0x198177e737fb204d1ab92ef471cc5d0d6501b22b	0	20.42	0.0	61.25	3	1	0	1	3	101.0	101.0	101.0	0.869555	68.68011	33.666149	0.0	0.0	0.0	4	100.998446	101.0	0.0	0.0015539999999999998	0.0	0.0	0.0	0.0	0.0	0.0	0.0	0.0	0.0	0.0	0.0	0.0	0.0	0.0	0.0	0.0	0.0	0.0	0.0	0.0	0.0	0.0	0.0	0
1029	1030	0x198daaa95d8b9c06b653847fdf4035d6cf2880dc	0	17.9	51.84	278.95	4	4	0	1	1	0.146232	0.6	0.332791	0.142979	0.599173	0.331395	0.0	0.0	0.0	8	1.32558105	1.3311625	0.0	0.00558145	0.0	0.0	0.0	0.0	0.0	0.0	0.0	0.0	0.0	0.0	0.0	0.0	0.0	0.0	0.0	0.0	0.0	0.0	0.0	0.0	0.0	0.0	0.0	0
1030	1031	0x1993832ce647d5d5a7318bc02d22f3cb0b527c1c	0	0.0	0.0	17.43	1	1	0	1	1	22.0	22.0	22.0	21.99938	21.99938	21.99938	0.0	0.0	0.0	2	21.99938	22.0	0.0	0.00062	0.0	0.0	0.0	0.0	0.0	0.0	0.0	0.0	0.0	0.0	0.0	0.0	0.0	0.0	0.0	0.0	0.0	0.0	0.0	0.0	0.0	0.0	0.0	0
1031	1032	0x19953dfa57de94cabfb356eb23798df0e51a9fdb	0	108.49	0.03	325.85	3	11	0	11	2	2.045681	11.960806	9.181818	1.0	75.468909	33.666157	0.0	0.0	0.0	14	100.9984698	101.0	0.0	0.001530218	0.0	0.0	0.0	0.0	0.0	0.0	0.0	0.0	0.0	0.0	0.0	0.0	0.0	0.0	0.0	0.0	0.0	0.0	0.0	0.0	0.0	0.0	0.0	0
1032	1033	0x19a4fc752ce581f221e356c67b1ab4459646b774	0	2.16	3713.95	11148.32	3	3	0	3	1	0.377281	39.995	15.399114	0.376861	39.99458	15.398694	0.0	0.0	0.0	6	46.19608321	46.19734321	0.0	0.00126	0.0	0.0	0.0	0.0	0.0	0.0	0.0	0.0	0.0	0.0	0.0	0.0	0.0	0.0	0.0	0.0	0.0	0.0	0.0	0.0	0.0	0.0	0.0	0
1033	1034	0x19a8fcaef7b4765f98d667066f999b54910eccdc	0	541.67	350.13	6975.78	9	6	0	5	8	0.015	1.100845	0.6655	0.0	1.122223	0.443097	0.0	0.0	0.0	15	3.98787622	3.993001398	0.0	0.005125177	6.0	344.4034382	344.4034382	0.0	2.0	2.0	0.0	1.0	0.0	0.0	0.0	0.0	5.479131	150.770906	86.10086	122.954802	221.448636	172.201719	0.0	0.0	0.0	1.0	1.0	Golem
1034	1035	0x19b406dd050b9aa5a2dd861b08cfb0f9d5800380	0	163.95	0.0	327.9	2	2	0	2	2	43.629402	57.370598	50.5	0.025852	100.973164	50.499508	0.0	0.0	0.0	4	100.9990158	101.0	0.0	0.000984218	0.0	0.0	0.0	0.0	0.0	0.0	0.0	0.0	0.0	0.0	0.0	0.0	0.0	0.0	0.0	0.0	0.0	0.0	0.0	0.0	0.0	0.0	0.0	0
1035	1036	0x19b452c879c7b22495d3f88760d4c21a6e3fb9d4	0	0.0	28420.52	198943.63	0	7	1	4	0	0.0	5.940245	2.652576	0.0	0.0	0.0	0.0	0.0	0.0	8	0.0	18.56802891	0.0	18.56802891	1.0	0.529180466	0.0	0.0	0.0	1.0	0.0	1.0	0.0	0.0	0.0	0.0	0.52918	0.52918	0.52918	0.0	0.0	0.0	0.0	0.0	0.0	0.0	1.0	None
1036	1037	0x19ce1b7b18f11a5bd34a604581e7849b05a0855b	0	0.0	0.0	187.08	1	1	0	1	1	4.980117	4.980117	4.980117	4.977917	4.977917	4.977917	0.0	0.0	0.0	2	4.97791731	4.98011731	0.0	0.0022	0.0	0.0	0.0	0.0	0.0	0.0	0.0	0.0	0.0	0.0	0.0	0.0	0.0	0.0	0.0	0.0	0.0	0.0	0.0	0.0	0.0	0.0	0.0	0
1037	1038	0x19d532ef9d2e8176687832f0e10d006c62f52ab1	0	1.79	26332.21	553014.08	21	21	0	6	3	0.476512	10.0	2.974771	0.4763020000000001	9.99916	2.9739310000000003	0.0	0.0	0.0	42	62.45255943	62.47019943	0.0	0.01764	0.0	0.0	0.0	0.0	0.0	0.0	0.0	0.0	0.0	0.0	0.0	0.0	0.0	0.0	0.0	0.0	0.0	0.0	0.0	0.0	0.0	0.0	0.0	0
1038	1039	0x19d8603b53baaf7f9abe38420fd7d34735974d9a	0	0.0	0.0	4.98	1	1	0	1	1	0.016	0.016	0.016	0.015528	0.015528	0.015528	0.0	0.0	0.0	2	0.015528341	0.016	0.0	0.000471659	0.0	0.0	0.0	0.0	0.0	0.0	0.0	0.0	0.0	0.0	0.0	0.0	0.0	0.0	0.0	0.0	0.0	0.0	0.0	0.0	0.0	0.0	0.0	0
1039	1040	0x19e8fbc991a605a532bf04f5130f6664106fa831	0	108.48	0.84	327.13	3	2	0	2	3	32.720317	68.27968299999999	50.5	0.05	76.989257	33.666179	0.0	0.0	0.0	5	100.9985356	101.0	0.0	0.001464437	0.0	0.0	0.0	0.0	0.0	0.0	0.0	0.0	0.0	0.0	0.0	0.0	0.0	0.0	0.0	0.0	0.0	0.0	0.0	0.0	0.0	0.0	0.0	0
1040	1041	0x19ef07f33ff88d2370f8ba2c309e86a24bf0c454	0	221.96	12327.37	288412.62	22	23	0	2	1	0.096149	4.466433	1.114152	0.99797	4.465742	1.163969	0.0	0.0	0.0	45	25.60731109	25.62549122	0.0	0.018180129	0.0	0.0	0.0	0.0	0.0	0.0	0.0	0.0	0.0	0.0	0.0	0.0	0.0	0.0	0.0	0.0	0.0	0.0	0.0	0.0	0.0	0.0	0.0	0
1041	1042	0x19f749389efaae195914a0e0dde8e3a8305adcf7	0	5.87	0.16	17.93	3	2	0	2	3	903.920605	1097.079395	1000.5	0.002521	1632.155618	666.999528	0.0	0.0	0.0	5	2000.998585	2001.0	0.0	0.001414909	0.0	0.0	0.0	0.0	0.0	0.0	0.0	0.0	0.0	0.0	0.0	0.0	0.0	0.0	0.0	0.0	0.0	0.0	0.0	0.0	0.0	0.0	0.0	0
1042	1043	0x1a058e645de6d97dbaf8fe951db2f732bdcea167	0	0.0	0.0	3.05	1	1	0	1	1	0.5	0.5	0.5	0.499528	0.499528	0.499528	0.0	0.0	0.0	2	0.499528364	0.5	0.0	0.000471636	0.0	0.0	0.0	0.0	0.0	0.0	0.0	0.0	0.0	0.0	0.0	0.0	0.0	0.0	0.0	0.0	0.0	0.0	0.0	0.0	0.0	0.0	0.0	0
1043	1044	0x1a13f517b8299bf79c29740984836887869dee79	0	164.17	0.06	328.45	2	2	0	2	2	31.674275	69.325725	50.5	0.941855	100.057119	50.499487	0.0	0.0	0.0	4	100.9989738	101.0	0.0	0.001026218	0.0	0.0	0.0	0.0	0.0	0.0	0.0	0.0	0.0	0.0	0.0	0.0	0.0	0.0	0.0	0.0	0.0	0.0	0.0	0.0	0.0	0.0	0.0	0
1044	1045	0x1a15caf54af98bff8a9c5488e1928b7a756a60e4	0	19.76	0.0	59.28	3	1	0	1	3	101.0	101.0	101.0	0.222	68.722894	33.666149	0.0	0.0	0.0	4	100.998446	101.0	0.0	0.0015539999999999998	0.0	0.0	0.0	0.0	0.0	0.0	0.0	0.0	0.0	0.0	0.0	0.0	0.0	0.0	0.0	0.0	0.0	0.0	0.0	0.0	0.0	0.0	0.0	0
1045	1046	0x1a3c5addba1e96c2bb9d033e6cb857eca60eded3	0	1221.32	34190.91	288183.13	12	8	0	4	10	0.000396	0.06551	0.026686	0.0	0.07	0.016978	0.0	0.0	0.0	20	0.203740991	0.21348911	0.0	0.009748119	12.0	4.95731344	4.95725152	0.0	5.0	4.0	0.0	5.0	0.0	0.0	0.0	0.0	0.0	4.482693	0.708188	0.0	4.482631	0.99145	0.0	0.0	0.0	4.0	5.0	Gnosis
1046	1047	0x1a414f8b0cbc7e778967dbcabebb0d87832d6761	0	0.0	2556.91	291488.27	0	114	1	7	0	0.0	1.496444	0.715576	0.0	0.0	0.0	0.0	0.0	0.0	115	0.0	81.57567274	0.0	81.57567274	2.0	2.197586005	0.0	0.0	0.0	2.0	0.0	2.0	0.0	0.0	0.0	0.0	0.991302	1.206284	1.098793	0.0	0.0	0.0	0.0	0.0	0.0	0.0	2.0	None
1047	1048	0x1a45b0c51eda37f12f83e89d1c965877d6339d8c	0	376.52	367.38	1485077.22	256	3780	0	35	4	0.000182	6.5695869999999985	1.297702	0.0	460.46743	19.174111	0.0	0.0	0.0	4036	4908.572513	4905.314436	0.0	-3.258076437	18.0	675095.1438	576.5879	0.0	1.0	14.0	0.0	17.0	0.0	0.0	0.0	0.0	0.0	671408.0	39711.47905	576.5879	576.5879	576.5879	0.0	0.0	0.0	1.0	17.0	EOS
1048	1049	0x1a4a6a982169e6665f2c5d58ac1af8beef9641f1	0	1.09	0.0	3.27	3	2	0	2	3	512.188659	1488.811341	1000.5	2.695185	1486.592905	666.999528	0.0	0.0	0.0	5	2000.998585	2001.0	0.0	0.001414909	0.0	0.0	0.0	0.0	0.0	0.0	0.0	0.0	0.0	0.0	0.0	0.0	0.0	0.0	0.0	0.0	0.0	0.0	0.0	0.0	0.0	0.0	0.0	0
1049	1050	0x1a51e74e25825b4ff2d0110ced7a46e0405259cd	0	11710.91	61415.52	579289.53	18	6	0	2	12	0.01	8.9765	1.666379	0.0	8.97	1.079604	0.0	0.0	0.0	24	19.43286853	9.99827255	0.0	-9.434595975	6.0	5.6e-08	2508.97	0.0	4.0	1.0	0.0	2.0	0.0	0.0	0.0	0.0	0.0	0.0	0.0	0.0	2500.0	627.2425	0.0	0.0	0.0	4.0	2.0
1050	1051	0x1a53e4ff98cccecc020d23dfbe056edab4be8fc0	0	5780.61	5257.66	1073242.28	132	59	0	33	37	0.030443	82.97200000000002	14.946234	0.0	250.0	6.869317	0.0	0.0	0.0	191	906.7498285	881.8277885	0.0	-24.92204001	163.0	344640.407	293007.1657	0.0	33.0	45.0	0.0	43.0	0.0	0.0	0.0	0.0	0.0	173491.2	3829.337856	0.0	148557.0	4013.79679	0.0	0.0	0.0	14.0	42.0	Populous
1051	1052	0x1a64a5731fdd05d27ce0906dcd638790d8778453	0	2.85	4599.4	115056.05	25	25	0	3	1	0.090055	1.272747	0.514319	0.089635	1.272327	0.513899	0.0	0.0	0.0	50	12.84746991	12.85796991	0.0	0.010500002	0.0	0.0	0.0	0.0	0.0	0.0	0.0	0.0	0.0	0.0	0.0	0.0	0.0	0.0	0.0	0.0	0.0	0.0	0.0	0.0	0.0	0.0	0.0	0
1052	1053	0x1a6783a9b1a542380742ea5ec45eb741b12f6680	0	21.99	0.0	65.97	3	1	0	1	3	101.0	101.0	101.0	1.0	86.179626	33.666149	0.0	0.0	0.0	4	100.998446	101.0	0.0	0.0015539999999999998	0.0	0.0	0.0	0.0	0.0	0.0	0.0	0.0	0.0	0.0	0.0	0.0	0.0	0.0	0.0	0.0	0.0	0.0	0.0	0.0	0.0	0.0	0.0	0
1053	1054	0x1a6797799a10773229b55941c1aa2246a7d206c5	0	0.0	0.0	2348.17	1	1	0	1	1	12.168132	12.168132	12.168132	12.167512	12.167512	12.167512	0.0	0.0	0.0	2	12.16751229	12.16813229	0.0	0.00062	0.0	0.0	0.0	0.0	0.0	0.0	0.0	0.0	0.0	0.0	0.0	0.0	0.0	0.0	0.0	0.0	0.0	0.0	0.0	0.0	0.0	0.0	0.0	0
1054	1055	0x1a72942d224567a0a091612c05ab79affe4a3ca9	0	3474.06	0.0	13896.23	4	1	0	1	4	3.895	3.895	3.895	0.3	1.593236	0.973309	0.0	0.0	0.0	5	3.893236	3.895	0.0	0.0017640000000000004	0.0	0.0	0.0	0.0	0.0	0.0	0.0	0.0	0.0	0.0	0.0	0.0	0.0	0.0	0.0	0.0	0.0	0.0	0.0	0.0	0.0	0.0	0.0	0
1055	1056	0x1a81820a60acfd679849a2c76c9181e35bf28a19	0	9.68	430.59	690594.6	1551	1569	0	1	1	0.100128	29.150847	1.31401	0.097674	35.722347	1.328316	0.0	0.0	0.0	3120	2060.217365	2061.682073	0.0	1.46470851	1.0	1e-12	0.0	0.0	0.0	1.0	0.0	1.0	0.0	0.0	0.0	0.0	0.0	0.0	0.0	0.0	0.0	0.0	0.0	0.0	0.0	0.0	1.0	None
1056	1057	0x1a95b271b0535d15fa49932daba31ba612b52946	0	0.0	6.42	64170.72	0	9999	1	2518	0	0.0	0.1	2.2e-05	0.0	0.0	0.0	0.0	0.0	0.0	10000	0.0	0.22022	0.0	0.22022	52.0	100007516.7	100.0	3.15e-08	1.0	22.0	1.0	10.0	0.0	0.0	0.0	0.0	0.0	100000000.0	3226048.925	100.0	100.0	100.0	0.0	0.0	0.0	1.0	10.0	blockwell.ai KYC Casper Token
1057	1058	0x1a986f1659e11e2ae7cc6543f307bae5cde1c761	0	0.0	202.04	487533.1	0	2413	1	424	0	0.0	0.1336	0.000233	0.0	0.0	0.0	0.0	0.0	0.0	2414	0.0	0.561999904	0.0	0.561999904	23.0	108.0000042	0.0	1.06e-12	0.0	8.0	1.0	10.0	0.0	0.0	0.0	0.0	0.0	100.0	6.352941	0.0	0.0	0.0	0.0	0.0	0.0	0.0	8.0	None
1058	1059	0x1aa0eb69f3486c8dda2ae423917fc6719cc6b94c	0	1.3	0.0	2.6	2	1	0	1	2	1488.581321	1488.581321	1488.581321	10.010404	1478.569974	744.2901889999998	0.0	0.0	0.0	3	1488.580378	1488.581321	0.0	0.000943273	0.0	0.0	0.0	0.0	0.0	0.0	0.0	0.0	0.0	0.0	0.0	0.0	0.0	0.0	0.0	0.0	0.0	0.0	0.0	0.0	0.0	0.0	0.0	0
1059	1060	0x1aac00a6d7d67aad3756265e13f6241cdf8cf01e	0	17.45	951.43	824190.18	396	859	0	5	3	0.111204	13.043238	1.139343	0.542127	13.041978	2.470682	0.0	0.0	0.0	1255	978.3900993	978.6954103	0.0	0.305311008	0.0	0.0	0.0	0.0	0.0	0.0	0.0	0.0	0.0	0.0	0.0	0.0	0.0	0.0	0.0	0.0	0.0	0.0	0.0	0.0	0.0	0.0	0.0	0
1060	1061	0x1aec9780d0e827d4edd240973617ba3fe0e00c15	0	3.5	177.42	361.83	2	2	0	1	2	0.737947	2.8	1.7689740000000005	0.737475	2.79952	1.768498	0.0	0.0	0.0	4	3.536995011	3.537947035	0.0	0.000952024	0.0	0.0	0.0	0.0	0.0	0.0	0.0	0.0	0.0	0.0	0.0	0.0	0.0	0.0	0.0	0.0	0.0	0.0	0.0	0.0	0.0	0.0	0.0	0
1061	1062	0x1af9526bc8364aeed2f32f9c7ae9e57be5893fd7	0	0.0	0.0	170.7	1	1	0	1	1	0.340895	0.340895	0.340895	0.338695	0.338695	0.338695	0.0	0.0	0.0	2	0.33869467	0.34089467	0.0	0.0022	0.0	0.0	0.0	0.0	0.0	0.0	0.0	0.0	0.0	0.0	0.0	0.0	0.0	0.0	0.0	0.0	0.0	0.0	0.0	0.0	0.0	0.0	0.0	0
1062	1063	0x1afc9fdc5a560f2973ade0faf35793f26cc05cf1	0	0.0	29587.85	118351.4	0	4	1	2	0	4.4284	45.596542	15.003735999999998	0.0	0.0	0.0	0.0	0.0	0.0	5	0.0	60.01494234	0.0	60.01494234	0.0	0.0	0.0	0.0	0.0	0.0	0.0	0.0	0.0	0.0	0.0	0.0	0.0	0.0	0.0	0.0	0.0	0.0	0.0	0.0	0.0	0.0	0.0	0
1063	1064	0x1b02e8a1a93b800cfd10650dd40fc2fe139abd2d	0	6.25	10957.6	43855.38	4	4	0	2	4	1.5	7.0	4.625	1.499559	6.9994960000000015	4.624542	0.0	0.0	0.0	8	18.4981674	18.5	0.0	0.001832602	0.0	0.0	0.0	0.0	0.0	0.0	0.0	0.0	0.0	0.0	0.0	0.0	0.0	0.0	0.0	0.0	0.0	0.0	0.0	0.0	0.0	0.0	0.0	0
1064	1065	0x1b10dab9af1a77c842d056a8f0bf34d49eaadfb7	0	11843.86	1895.54	948005.52	73	44	0	6	37	0.010692	26.649733	5.479898	0.0	29.805769	3.301976	0.0	0.0	0.0	117	241.0442213	241.115529	0.0	0.071307628	121.0	120121.0898	101945.8237	0.0	44.0	28.0	0.0	26.0	0.0	0.0	0.0	0.0	0.0	22059.90744	1623.25797	0.0	17506.03429	2169.06008	0.0	0.0	0.0	11.0	26.0	Golem
1065	1066	0x1b133fde5bff441c6afce6aaddd9fdcdf980735e	0	5.11	119962.09	719803.22	6	6	0	5	2	0.443	9.0	2.997236	0.441541	8.99958	2.988306	0.0	0.0	0.0	12	17.9298332	17.98341566	0.0	0.053582461	0.0	0.0	0.0	0.0	0.0	0.0	0.0	0.0	0.0	0.0	0.0	0.0	0.0	0.0	0.0	0.0	0.0	0.0	0.0	0.0	0.0	0.0	0.0	0
1066	1067	0x1b1b8ed8332dccc267509af993b4701c9fc64d9d	0	441.59	2653.46	521138.28	411	128	0	8	345	0.99	377.0	24.704295	0.0	199.0	7.692353	0.0	0.0	0.0	539	3161.556986	3162.149763	0.0	0.5927768379999999	137.0	295853.6422	263229.4858	0.0	59.0	12.0	0.0	13.0	0.0	0.0	0.0	0.0	0.0	153229.4858	4109.078364	0.0	121340.1533	4049.684397	0.0	0.0	0.0	4.0	13.0	Salt
1067	1068	0x1b21adc895e0de85b0fda9432b87e263838a3330	0	0.0	1563.95	226773.38	0	145	1	3	0	0.0	0.614282	0.283983	0.0	0.0	0.0	0.0	0.0	0.0	146	0.0	41.1776069	0.0	41.1776069	1.0	0.62382578	0.0	0.0	0.0	1.0	0.0	1.0	0.0	0.0	0.0	0.0	0.623826	0.623826	0.623826	0.0	0.0	0.0	0.0	0.0	0.0	0.0	1.0	None
1068	1069	0x1b239261d3bde413884bd4eafe859f786cee9a3b	0	4408.87	576.34	224627.27	15	275	0	3	10	0.200209	24.063401	0.449574	1.0	25.0	8.24	0.0	0.0	0.0	290	123.6	123.632982	0.0	0.03298202	3.0	503.7541716	0.0	0.0	0.0	3.0	0.0	3.0	0.0	0.0	0.0	0.0	0.20386	501.771534	167.918057	0.0	0.0	0.0	0.0	0.0	0.0	0.0	3.0	None
1069	1070	0x1b2bdf91aef7f99ff4f4223f78a8fc0004106c87	0	79.38	0.3	318.1	4	2	0	2	3	18.026097	82.973903	50.5	0.1	52.336593	25.249508	0.0	0.0	0.0	6	100.9980316	101.0	0.0	0.001968437	0.0	0.0	0.0	0.0	0.0	0.0	0.0	0.0	0.0	0.0	0.0	0.0	0.0	0.0	0.0	0.0	0.0	0.0	0.0	0.0	0.0	0.0	0.0	0
1070	1071	0x1b309ab0e4af98c3996789ebfc59ef508c92eb6f	0	4.68	863.83	1042402.07	1055	1201	0	4	1	0.010003	0.7436	0.099084	0.048245	0.752545	0.112271	0.0	0.0	0.0	2256	118.445765	119.0002304	0.0	0.554465427	5.0	200.01	0.0	0.0	0.0	5.0	0.0	5.0	0.0	0.0	0.0	0.0	0.0	100.0	40.002	0.0	0.0	0.0	0.0	0.0	0.0	0.0	5.0	None
1071	1072	0x1b329957f2a385df329617b4229d5c071e6fcf84	0	19.62	0.0	58.85	3	1	0	1	3	101.0	101.0	101.0	0.129187	51.493024	33.665988	0.0	0.0	0.0	4	100.9979647	101.0	0.0	0.002035312	0.0	0.0	0.0	0.0	0.0	0.0	0.0	0.0	0.0	0.0	0.0	0.0	0.0	0.0	0.0	0.0	0.0	0.0	0.0	0.0	0.0	0.0	0.0	0
1072	1073	0x1b32a219087e25524f2235496abe50de088bf4b3	0	0.0	0.0	2199.47	1	1	0	1	1	0.06816799999999999	0.06816799999999999	0.06816799999999999	0.067548	0.067548	0.067548	0.0	0.0	0.0	2	0.067548058	0.068168058	0.0	0.00062	0.0	0.0	0.0	0.0	0.0	0.0	0.0	0.0	0.0	0.0	0.0	0.0	0.0	0.0	0.0	0.0	0.0	0.0	0.0	0.0	0.0	0.0	0.0	0
1073	1074	0x1b348000779e90ea56edf4a839fc5f585c6c67a2	0	5.02	0.0	15.05	3	2	0	2	3	510.731004	1490.268996	1000.5	0.25174	1938.787431	666.999528	0.0	0.0	0.0	5	2000.998585	2001.0	0.0	0.001414909	0.0	0.0	0.0	0.0	0.0	0.0	0.0	0.0	0.0	0.0	0.0	0.0	0.0	0.0	0.0	0.0	0.0	0.0	0.0	0.0	0.0	0.0	0.0	0
1074	1075	0x1b362e2536be7463ca2b245f382d0579e3d5bc86	0	29241.42	0.0	58482.85	2	1	0	1	2	0.032037	0.032037	0.032037	0.000591	0.029837	0.015213999999999997	0.0	0.0	0.0	3	0.0304279	0.032037	0.0	0.0016090999999999998	0.0	0.0	0.0	0.0	0.0	0.0	0.0	0.0	0.0	0.0	0.0	0.0	0.0	0.0	0.0	0.0	0.0	0.0	0.0	0.0	0.0	0.0	0.0	0
1075	1076	0x1b37e8d85e974cc5b273f1a4a3e495fbc84bcf80	0	1.27	45855.8	458570.73	10	10	0	6	2	0.058238	2.221662	0.897518	0.056978	2.220822	0.896674	0.0	0.0	0.0	20	8.966735400000003	8.9751774	0.0	0.008442	0.0	0.0	0.0	0.0	0.0	0.0	0.0	0.0	0.0	0.0	0.0	0.0	0.0	0.0	0.0	0.0	0.0	0.0	0.0	0.0	0.0	0.0	0.0	0
1076	1077	0x1b4277e7f7a9b577e75df43af05f7c93be52e2de	0	12.12	4530.86	95402.6	21	21	0	2	1	0.427324	20.0	3.695417	0.426905	19.99958	3.694997	0.0	0.0	0.0	42	77.59493607	77.60375608	0.0	0.008820006	0.0	0.0	0.0	0.0	0.0	0.0	0.0	0.0	0.0	0.0	0.0	0.0	0.0	0.0	0.0	0.0	0.0	0.0	0.0	0.0	0.0	0.0	0.0	0
1077	1078	0x1b4bda28a28f5d0b7f0d9ef5da50e0ca677d12db	0	24.71	1460.63	181186.43	121	122	0	6	7	0.412892	45.06	25.291005	0.411611	45.058719	25.499089	0.0	0.0	0.0	243	3085.389803	3085.502636	0.0	0.112833	0.0	0.0	0.0	0.0	0.0	0.0	0.0	0.0	0.0	0.0	0.0	0.0	0.0	0.0	0.0	0.0	0.0	0.0	0.0	0.0	0.0	0.0	0.0	0
1078	1079	0x1b4e1186a7197fa3b51e3386168d76da06f441ea	0	0.0	0.0	3.2	1	1	0	1	1	193.311068	193.311068	193.311068	193.310228	193.310228	193.310228	0.0	0.0	0.0	2	193.3102278	193.3110678	0.0	0.00084	0.0	0.0	0.0	0.0	0.0	0.0	0.0	0.0	0.0	0.0	0.0	0.0	0.0	0.0	0.0	0.0	0.0	0.0	0.0	0.0	0.0	0.0	0.0	0
1079	1080	0x1b613441d53cabc3d77c13d888c9e4eb2b3b07bf	0	19.43	0.0	58.28	3	1	0	1	3	101.0	101.0	101.0	24.798136	46.095797	33.666149	0.0	0.0	0.0	4	100.998446	101.0	0.0	0.0015539999999999998	0.0	0.0	0.0	0.0	0.0	0.0	0.0	0.0	0.0	0.0	0.0	0.0	0.0	0.0	0.0	0.0	0.0	0.0	0.0	0.0	0.0	0.0	0.0	0
1080	1081	0x1b65d4554ae041d27361ff9fa9892c5f5333c4dd	0	1.27	27.71	57.95	2	2	0	1	1	0.1	2.5	1.3	0.09895	2.49895	1.29895	0.0	0.0	0.0	4	2.5979	2.6	0.0	0.0021	0.0	0.0	0.0	0.0	0.0	0.0	0.0	0.0	0.0	0.0	0.0	0.0	0.0	0.0	0.0	0.0	0.0	0.0	0.0	0.0	0.0	0.0	0.0	0
1081	1082	0x1b6b324441d52b251079b5ef8b9a85c08d707bfc	0	30.53	0.0	152.65	5	1	0	1	3	2.2021580000000003	2.2021580000000003	2.2021580000000003	0.009000000000000001	2.2	1.7398	0.0	0.0	0.0	6	8.699	2.20215811	0.0	-6.49684189	0.0	0.0	0.0	0.0	0.0	0.0	0.0	0.0	0.0	0.0	0.0	0.0	0.0	0.0	0.0	0.0	0.0	0.0	0.0	0.0	0.0	0.0	0.0	0
1082	1083	0x1b729f2ece304c1865d85731e344d15c3bbe59a3	0	105.32	1.23	318.42	3	2	0	2	3	21.813239000000006	79.186761	50.5	19.852158	59.621446	33.666179	0.0	0.0	0.0	5	100.9985356	101.0	0.0	0.001464437	0.0	0.0	0.0	0.0	0.0	0.0	0.0	0.0	0.0	0.0	0.0	0.0	0.0	0.0	0.0	0.0	0.0	0.0	0.0	0.0	0.0	0.0	0.0	0
1083	1084	0x1b78361f9e346cb341a605404f31c0834cfea278	0	13.12	1035.54	12597.07	13	12	0	2	1	0.23	11.843934	3.331984	0.039	11.84	3.074385	0.0	0.0	0.0	25	39.967	39.983811	0.0	0.016811000000000003	0.0	0.0	0.0	0.0	0.0	0.0	0.0	0.0	0.0	0.0	0.0	0.0	0.0	0.0	0.0	0.0	0.0	0.0	0.0	0.0	0.0	0.0	0.0	0
1084	1085	0x1b7a1d91abe0950bb26e5283af27c3a948757d62	0	0.0	8655.23	1081904.15	0	125	1	3	0	0.0	0.402418	0.186779	0.0	0.0	0.0	0.0	0.0	0.0	126	0.0	23.34742062	0.0	23.34742062	5.0	6.948537799	0.0	0.0	0.0	5.0	0.0	5.0	0.0	0.0	0.0	0.0	0.0	3.0	1.389708	0.0	0.0	0.0	0.0	0.0	0.0	0.0	5.0	None
1085	1086	0x1b855a783f0f0e3c06d4dcdd76d5a259d819afd6	0	4.09	3414.01	372568.62	108	109	0	4	2	0.029868	2.995	0.240723	0.09798	2.986667	0.241558	0.0	0.0	0.0	217	26.08824139	26.23879233	0.0	0.150550938	0.0	0.0	0.0	0.0	0.0	0.0	0.0	0.0	0.0	0.0	0.0	0.0	0.0	0.0	0.0	0.0	0.0	0.0	0.0	0.0	0.0	0.0	0.0	0
1086	1087	0x1b8d42f0451bc9077e58b1681abd874f174f376c	0	4480.98	6747.94	321316.42	19	35	0	7	11	0.05	200.0	31.38958	0.0	300.0	44.539474	0.0	0.0	0.0	54	846.25	1098.635294	0.0	252.3852944	64.0	376994861.6	4e-10	0.0	1.0	46.0	0.0	48.0	0.0	0.0	0.0	0.0	0.0	197358100.0	5984045.423	0.0	0.0	0.0	0.0	0.0	0.0	1.0	47.0	IDEX Membership
1087	1088	0x1b8fba75318f56177117de55d17ace6440490d29	0	34.48	2715.16	978930.55	279	357	0	28	2	0.032257	126.0	7.910058	0.0	151.999295	10.200797	0.0	0.0	0.0	636	2846.022258	2823.890579	0.0	-22.13167886	6.0	576.9	204.9	0.0	1.0	4.0	0.0	5.0	0.0	0.0	0.0	0.0	0.0	365.0	115.38	204.9	204.9	204.9	0.0	0.0	0.0	1.0	5.0	Qtum
1088	1089	0x1b9024e51f65abcac702e4c7af4f725623958bd5	0	16.92	0.0	50.75	3	1	0	1	3	101.0	101.0	101.0	0.808789	72.04146899999998	33.666149	0.0	0.0	0.0	4	100.998446	101.0	0.0	0.0015539999999999998	0.0	0.0	0.0	0.0	0.0	0.0	0.0	0.0	0.0	0.0	0.0	0.0	0.0	0.0	0.0	0.0	0.0	0.0	0.0	0.0	0.0	0.0	0.0	0
1089	1090	0x1b9c09c50a37f6ada98b9d758c4041dd1585038f	0	160.29	0.17	320.92	2	2	0	2	2	38.886024	62.113976	50.5	40.0	60.99901600000001	50.499508	0.0	0.0	0.0	4	100.9990158	101.0	0.0	0.000984218	0.0	0.0	0.0	0.0	0.0	0.0	0.0	0.0	0.0	0.0	0.0	0.0	0.0	0.0	0.0	0.0	0.0	0.0	0.0	0.0	0.0	0.0	0.0	0
1090	1091	0x1bc017f928d7182c4c4854e9356c48a226d330c7	0	0.0	3842.75	276678.25	0	72	1	3	0	0.0	5.093936	0.945148	0.0	0.0	0.0	0.0	0.0	0.0	73	0.0	68.05066397	0.0	68.05066397	2.0	1.214562282	0.0	0.0	0.0	2.0	0.0	2.0	0.0	0.0	0.0	0.0	0.099806	1.114756	0.6072810000000001	0.0	0.0	0.0	0.0	0.0	0.0	0.0	2.0	None
1091	1092	0x1bc895d9558f1a0e2e6639b08c80289a6d0a49ca	0	21.43	0.0	64.3	3	1	0	1	3	101.0	101.0	101.0	2.639262	76.39403399999998	33.666149	0.0	0.0	0.0	4	100.998446	101.0	0.0	0.0015539999999999998	0.0	0.0	0.0	0.0	0.0	0.0	0.0	0.0	0.0	0.0	0.0	0.0	0.0	0.0	0.0	0.0	0.0	0.0	0.0	0.0	0.0	0.0	0.0	0
1092	1093	0x1bcaeae7c62a62715441ba59e554f4845b7e4efc	0	296.32	4193.85	416310.0	117	91	0	12	62	0.0	250.0	14.307116	0.0	262.651681	11.127107	0.0	0.0	0.0	208	1301.871506	1301.947569	0.0	0.076063732	38.0	2032.994301	2032.994287	0.0	13.0	9.0	0.0	6.0	0.0	0.0	0.0	0.0	0.0	1060.049659	88.39105699999998	0.0	1060.049659	135.532952	0.0	0.0	0.0	5.0	6.0	Salt
1093	1094	0x1bcc6cfb7710a1ef9ad6cdf03cc44a1f5d1d8e2a	0	23.98	0.0	71.95	3	2	0	2	3	6.791993	94.208007	50.5	3.0	57.632586	33.666151	0.0	0.0	0.0	5	100.9984519	101.0	0.0	0.001548055	0.0	0.0	0.0	0.0	0.0	0.0	0.0	0.0	0.0	0.0	0.0	0.0	0.0	0.0	0.0	0.0	0.0	0.0	0.0	0.0	0.0	0.0	0.0	0
1094	1095	0x1bd7b0f4a6ef449b06309dbd22051de29ae8ac0b	0	0.0	0.0	14.1	1	1	0	1	1	7.99	7.99	7.99	7.989496000000001	7.989496000000001	7.989496000000001	0.0	0.0	0.0	2	7.989496000000001	7.99	0.0	0.000504	0.0	0.0	0.0	0.0	0.0	0.0	0.0	0.0	0.0	0.0	0.0	0.0	0.0	0.0	0.0	0.0	0.0	0.0	0.0	0.0	0.0	0.0	0.0	0
1095	1096	0x1bd871fd4e256dee2f10438cb3f3c563c8e104f1	0	4228.91	12388.64	533009.57	3	42	0	2	3	0.00907	1.000315	0.165851	0.1	6.358	2.200368	0.0	0.0	0.0	45	6.60110496	6.965738706000002	0.0	0.364633746	9.0	701.0348171	0.0	0.0	0.0	6.0	0.0	9.0	0.0	0.0	0.0	0.0	0.0	573.223816	77.89275699999997	0.0	0.0	0.0	0.0	0.0	0.0	0.0	9.0	None
1096	1097	0x1be46256348e339f3c8558e1d8e2deac61883c86	0	24.93	1930.23	5915.37	5	3	0	2	5	0.136158	0.6329229999999999	0.317304	0.12	0.454813	0.189963	0.0	0.0	0.0	8	0.94981273	0.95191275	0.0	0.00210002	0.0	0.0	0.0	0.0	0.0	0.0	0.0	0.0	0.0	0.0	0.0	0.0	0.0	0.0	0.0	0.0	0.0	0.0	0.0	0.0	0.0	0.0	0.0	0
1097	1098	0x1be614580ec83b178af9a104730be9c8230d173d	0	20236.24	14490.48	1011082.6	7	60	0	8	2	0.0003	0.14300000000000002	0.08229700000000001	0.0	3.685592	0.7049489999999999	0.0	0.0	0.0	67	4.93464475	4.937825872	0.0	0.003181122	2.0	0.12887611	0.12887611	0.0	1.0	1.0	0.0	1.0	0.0	0.0	0.0	0.0	0.128876	0.128876	0.128876	0.128876	0.128876	0.128876	0.0	0.0	0.0	1.0	1.0	OmiseGO
1098	1099	0x1bef615161710061e03a531b9f93c2d24822c2da	0	3746.8	38009.72	550328.33	15	13	0	2	15	0.010874	23.229247	8.122233	0.0	22.040866	6.938764	0.0	0.0	0.0	28	104.0814631	105.5890319	0.0	1.5075688040000002	10.0	30375.10457	156.63157980000003	0.0	1.0	8.0	0.0	9.0	0.0	0.0	0.0	0.0	0.0	16888.0	3375.011619	156.63158	156.63158	156.63158	0.0	0.0	0.0	1.0	9.0	OmiseGO
1099	1100	0x1bf1b15f87c9f3621fec1fbe05239f11c1f38aea	0	0.0	64183.82	192551.47	0	3	1	2	0	0.0	1.0	0.666667	0.0	0.0	0.0	0.0	0.0	0.0	4	0.0	2.0	0.0	2.0	2.0	0.287046596	0.0	0.0	0.0	2.0	0.0	2.0	0.0	0.0	0.0	0.0	0.075326	0.21172	0.143523	0.0	0.0	0.0	0.0	0.0	0.0	0.0	2.0	None
1100	1101	0x1bfcb422cd6d7b86f21d73455250cf00087af44c	0	1883.28	75058.23	315299.18	8	4	0	4	4	0.18	10.5	2.9975	0.19748	4.0	1.497132	0.0	0.0	0.0	12	11.97705998	11.99	0.0	0.01294002	0.0	0.0	0.0	0.0	0.0	0.0	0.0	0.0	0.0	0.0	0.0	0.0	0.0	0.0	0.0	0.0	0.0	0.0	0.0	0.0	0.0	0.0	0.0	0
1101	1102	0x1c04c476725450a5b5a66c3d598ab526715ebd55	0	16.01	0.0	64.03	4	1	0	1	3	101.0	101.0	101.0	3.0	76.753755	25.249475	0.0	0.0	0.0	5	100.9979	101.0	0.0	0.0021	0.0	0.0	0.0	0.0	0.0	0.0	0.0	0.0	0.0	0.0	0.0	0.0	0.0	0.0	0.0	0.0	0.0	0.0	0.0	0.0	0.0	0.0	0.0	0
1102	1103	0x1c0b6b1cbda09508b7649a79cd56813eb6def8f4	0	19.94	7463.48	329190.57	40	44	0	5	1	0.944287	505.52419	31.586474	0.929287	505.520833	34.816429	0.0	0.0	0.0	84	1392.657176	1389.804853	0.0	-2.8523231	0.0	0.0	0.0	0.0	0.0	0.0	0.0	0.0	0.0	0.0	0.0	0.0	0.0	0.0	0.0	0.0	0.0	0.0	0.0	0.0	0.0	0.0	0.0	0
1103	1104	0x1c1531bfa1bd13866d8d68dd5ce1994b6aa0a1e5	0	0.0	709.78	418772.6	0	590	1	3	0	0.0	138.22	1.264267	0.0	0.0	0.0	0.0	0.0	0.0	591	0.0	745.9177950000002	0.0	745.9177950000002	3.0	9.322819229	0.0	0.0	0.0	3.0	0.0	3.0	0.0	0.0	0.0	0.0	0.0	8.151238000000001	3.107606	0.0	0.0	0.0	0.0	0.0	0.0	0.0	3.0	None
1104	1105	0x1c1677e4edf3b0e59b068c4d2f0f5e63c817d3da	0	6.71	105100.03	315320.22	3	3	0	3	1	1.0	120.486	42.107897	0.998872	120.485013	42.104842	0.0	0.0	0.0	6	126.3145246	126.3236912	0.0	0.00916656	0.0	0.0	0.0	0.0	0.0	0.0	0.0	0.0	0.0	0.0	0.0	0.0	0.0	0.0	0.0	0.0	0.0	0.0	0.0	0.0	0.0	0.0	0.0	0
1105	1106	0x1c1fa952edbcfdcc34445298f3c02f49280b19d0	0	0.0	1813.77	217652.07	0	120	1	4	0	0.0	1.278046	0.56735	0.0	0.0	0.0	0.0	0.0	0.0	121	0.0	68.08204449	0.0	68.08204449	3.0	3.183158985	0.0	0.0	0.0	3.0	0.0	3.0	0.0	0.0	0.0	0.0	0.74371	1.439449	1.061053	0.0	0.0	0.0	0.0	0.0	0.0	0.0	3.0	None
1106	1107	0x1c2677b7b7b65d226925fbfc9b8a35df068f25a3	0	39.35	372.03	539238.0	1205	1322	0	2	1	0.08624	2.205	0.871648	0.497396	11.166113	0.955097	0.0	0.0	0.0	2527	1150.892209	1152.319097	0.0	1.426887601	5.0	19617.01	0.0	0.0	0.0	5.0	0.0	5.0	0.0	0.0	0.0	0.0	0.0	19612.0	3923.402	0.0	0.0	0.0	0.0	0.0	0.0	0.0	5.0	None
1107	1108	0x1c2a2b05c1643bf2292e337b0fec4219d2784696	0	2.73	39069.62	351651.15	9	9	0	4	1	8.75	150.0	91.397466	8.749151	149.999294	91.396636	0.0	0.0	0.0	18	822.5697205	822.5771977999998	0.0	0.007477283	0.0	0.0	0.0	0.0	0.0	0.0	0.0	0.0	0.0	0.0	0.0	0.0	0.0	0.0	0.0	0.0	0.0	0.0	0.0	0.0	0.0	0.0	0.0	0
1108	1109	0x1c2ab9c5cb858963eda186b7ce6c7bd3933b2645	0	25.48	0.23	76.92	3	2	0	2	3	28.540031	72.459969	50.5	0.133339	51.624246	33.666163	0.0	0.0	0.0	5	100.998488	101.0	0.0	0.001512	0.0	0.0	0.0	0.0	0.0	0.0	0.0	0.0	0.0	0.0	0.0	0.0	0.0	0.0	0.0	0.0	0.0	0.0	0.0	0.0	0.0	0.0	0.0	0
1109	1110	0x1c2b12d763adf77419ba30affbae22be387efce1	0	15.88	394.63	563075.85	1363	1372	0	3	1	0.011071	27.0	0.278498	0.002448	26.996643	0.27712800000000004	0.0	0.0	0.0	2735	377.7253501	382.098638	0.0	4.373287933	0.0	0.0	0.0	0.0	0.0	0.0	0.0	0.0	0.0	0.0	0.0	0.0	0.0	0.0	0.0	0.0	0.0	0.0	0.0	0.0	0.0	0.0	0.0	0
1110	1111	0x1c330ef1a41de7fdfeff3691676aba0c55c7caff	0	5.03	3659.56	43975.07	12	12	0	11	1	1.0	12.0	8.872488	0.998684	11.99938	8.871771	0.0	0.0	0.0	24	106.4612564	106.4698565	0.0	0.00860007	0.0	0.0	0.0	0.0	0.0	0.0	0.0	0.0	0.0	0.0	0.0	0.0	0.0	0.0	0.0	0.0	0.0	0.0	0.0	0.0	0.0	0.0	0.0	0
1111	1112	0x1c3391588089e6b926b8289991a3202b7ebab068	0	163.78	0.0	327.57	2	1	0	1	2	101.0	101.0	101.0	1.0	99.999016	50.499508	0.0	0.0	0.0	3	100.9990158	101.0	0.0	0.000984218	0.0	0.0	0.0	0.0	0.0	0.0	0.0	0.0	0.0	0.0	0.0	0.0	0.0	0.0	0.0	0.0	0.0	0.0	0.0	0.0	0.0	0.0	0.0	0
1112	1113	0x1c38d1387905cac88dbad867e77af057ec1d1f12	0	163.56	0.6	328.32	2	2	0	2	2	39.600272	61.399728	50.5	0.032125	100.966891	50.499508	0.0	0.0	0.0	4	100.9990158	101.0	0.0	0.000984218	0.0	0.0	0.0	0.0	0.0	0.0	0.0	0.0	0.0	0.0	0.0	0.0	0.0	0.0	0.0	0.0	0.0	0.0	0.0	0.0	0.0	0.0	0.0	0
1113	1114	0x1c3f580daeaac2f540c998c8ae3e4b18440f7c45	0	0.0	0.62	6173.43	1	9999	0	9999	1	0.023951	284.199398	6.008009	12000.0	12000.0	12000.0	0.0	0.0	0.0	10000	12000.0	60074.08233	0.0	48074.08233000001	1.0	1.219551787	0.0	0.0	0.0	1.0	0.0	1.0	0.0	0.0	0.0	0.0	1.219552	1.219552	1.219552	0.0	0.0	0.0	0.0	0.0	0.0	0.0	1.0	None
1114	1115	0x1c3fd6be9fa305faca74e9bcb7c240a2f793fce3	0	0.0	2338.02	226788.12	0	97	1	3	0	0.0	0.820127	0.395104	0.0	0.0	0.0	0.0	0.0	0.0	98	0.0	38.3251364	0.0	38.3251364	1.0	0.534119597	0.0	0.0	0.0	1.0	0.0	1.0	0.0	0.0	0.0	0.0	0.5341199999999999	0.5341199999999999	0.5341199999999999	0.0	0.0	0.0	0.0	0.0	0.0	0.0	1.0	None
1115	1116	0x1c499f5a11d9b62fea255536c722a39c9995d904	0	0.0	1636.02	229043.03	0	140	1	5	0	0.0	38.0	0.977635	0.0	0.0	0.0	0.0	0.0	0.0	141	0.0	136.868965	0.0	136.868965	2.0	0.7622782570000001	0.0	0.0	0.0	2.0	0.0	2.0	0.0	0.0	0.0	0.0	0.29435500000000003	0.467923	0.381139	0.0	0.0	0.0	0.0	0.0	0.0	0.0	2.0	None
1116	1117	0x1c4deea974e94c180c6c4940a8763736ca809c51	0	22550.24	969.74	525443.65	23	7	0	2	10	0.189148	36.00575	9.155259	0.0	42.5	6.526957	0.0	0.0	0.0	30	150.12	64.08681238	0.0	-86.03318762	42.0	696330.564	459433.9147	0.0	8.0	17.0	0.0	15.0	0.0	0.0	0.0	0.0	0.0	130468.8	21760.33012	0.0	329322.5873	45943.39147	0.0	0.0	0.0	4.0	15.0	Golem
1117	1118	0x1c57e357f55c1e3daa9fe1caefa8098d9594eb8c	0	0.0	0.0	264.83	1	1	0	1	1	0.2	0.2	0.2	0.19938	0.19938	0.19938	0.0	0.0	0.0	2	0.19938	0.2	0.0	0.00062	0.0	0.0	0.0	0.0	0.0	0.0	0.0	0.0	0.0	0.0	0.0	0.0	0.0	0.0	0.0	0.0	0.0	0.0	0.0	0.0	0.0	0.0	0.0	0
1118	1119	0x1c613e478d1817e972c51726c038b03e67074f71	0	0.0	1714.65	198899.82	0	116	1	3	0	0.0	0.467149	0.210917	0.0	0.0	0.0	0.0	0.0	0.0	117	0.0	24.46637643	0.0	24.46637643	2.0	0.631143418	0.0	0.0	0.0	2.0	0.0	2.0	0.0	0.0	0.0	0.0	0.229197	0.401946	0.315572	0.0	0.0	0.0	0.0	0.0	0.0	0.0	2.0	None
1119	1120	0x1c666b36752f9ef6065dc56bb8372f19c9bf81b4	0	1.24	0.07	3.87	3	2	0	2	3	959.842976	1041.157024	1000.5	0.137851	1058.149462	666.999528	0.0	0.0	0.0	5	2000.998585	2001.0	0.0	0.001414909	0.0	0.0	0.0	0.0	0.0	0.0	0.0	0.0	0.0	0.0	0.0	0.0	0.0	0.0	0.0	0.0	0.0	0.0	0.0	0.0	0.0	0.0	0.0	0
1120	1121	0x1c679a29ea14099e9345d6754ad6188bb0f9bd0a	0	0.0	2455.55	198899.82	0	81	1	4	0	0.0	67.515615	12.247383	0.0	0.0	0.0	0.0	0.0	0.0	82	0.0	992.0380295	0.0	992.0380295	5.0	618.5990547	0.0	0.0	0.0	5.0	0.0	5.0	0.0	0.0	0.0	0.0	0.401236	600.0	123.719811	0.0	0.0	0.0	0.0	0.0	0.0	0.0	5.0	None
1121	1122	0x1c6ddbc00695b565a8fef987ed958537b1aba98a	0	25150.52	11008.9	989189.97	3	83	0	5	1	0.0003	0.156296	0.095369	0.113967	6.949385	2.637948	0.0	0.0	0.0	86	7.913845247	7.915615247000001	0.0	0.00177	4.0	31.75045177	0.0	0.0	0.0	4.0	0.0	4.0	0.0	0.0	0.0	0.0	0.0	29.228884000000004	7.937613000000002	0.0	0.0	0.0	0.0	0.0	0.0	0.0	4.0	None
1122	1123	0x1c6e2080a447da34c1e8b75c8de4eb7f917f6389	0	107.23	0.54	322.78	3	2	0	2	3	19.585603	81.414397	50.5	0.246857	99.916418	33.666179	0.0	0.0	0.0	5	100.9985356	101.0	0.0	0.001464437	0.0	0.0	0.0	0.0	0.0	0.0	0.0	0.0	0.0	0.0	0.0	0.0	0.0	0.0	0.0	0.0	0.0	0.0	0.0	0.0	0.0	0.0	0.0	0
1123	1124	0x1c7ae6191fa64e91ba3812164e1c7ac6c4d87f28	0	8.11	4248.69	140474.65	33	33	0	2	33	2.0	1315.55381	138.592388	1.999559	1315.553369	138.591893	0.0	0.0	0.0	66	4573.532465	4573.54881	0.0	0.016345176	0.0	0.0	0.0	0.0	0.0	0.0	0.0	0.0	0.0	0.0	0.0	0.0	0.0	0.0	0.0	0.0	0.0	0.0	0.0	0.0	0.0	0.0	0.0	0
1124	1125	0x1c7d89007e89ba7cec5290c23921d585d7adcefa	0	111.63	2714.36	643990.45	225	228	0	3	2	0.112963	1.448235	0.456251	0.112543	3.050399	0.461915	0.0	0.0	0.0	453	103.9308205	104.0253415	0.0	0.094521	0.0	0.0	0.0	0.0	0.0	0.0	0.0	0.0	0.0	0.0	0.0	0.0	0.0	0.0	0.0	0.0	0.0	0.0	0.0	0.0	0.0	0.0	0.0	0
1125	1126	0x1c870939172d4d02da6dcb7ee2f23f969f1e7309	0	0.88	3029.31	15150.92	5	5	0	2	2	0.2	0.66	0.401587	0.19916	0.6591600000000001	0.400747	0.0	0.0	0.0	10	2.00373271	2.00793271	0.0	0.0042	0.0	0.0	0.0	0.0	0.0	0.0	0.0	0.0	0.0	0.0	0.0	0.0	0.0	0.0	0.0	0.0	0.0	0.0	0.0	0.0	0.0	0.0	0.0	0
1126	1127	0x1c8c0f9de34a82ab2725db7ad21a219decf59596	0	0.0	0.0	37.23	1	1	0	1	1	0.2997	0.2997	0.2997	0.299196	0.299196	0.299196	0.0	0.0	0.0	2	0.299196	0.2997	0.0	0.000504	0.0	0.0	0.0	0.0	0.0	0.0	0.0	0.0	0.0	0.0	0.0	0.0	0.0	0.0	0.0	0.0	0.0	0.0	0.0	0.0	0.0	0.0	0.0	0
1127	1128	0x1c90b1894c8825378d2799e62aaf31ec1ec971fd	0	6064.46	775.03	267538.82	16	220	0	5	3	0.001493	0.219151	0.101906	0.2	8.0	1.400945	0.0	0.0	0.0	236	22.41512525	22.41937807	0.0	0.004252818	4.0	229.3712431	0.0	0.0	0.0	4.0	0.0	4.0	0.0	0.0	0.0	0.0	0.110281	207.664765	57.342811	0.0	0.0	0.0	0.0	0.0	0.0	0.0	4.0	None
1128	1129	0x1c91eff83150024d313f8f5032f1e4259159d092	0	0.0	3263.35	283911.55	0	87	1	3	0	0.0	0.469651	0.225746	0.0	0.0	0.0	0.0	0.0	0.0	88	0.0	19.63990523	0.0	19.63990523	4.0	3.28758472	0.0	0.0	0.0	4.0	0.0	4.0	0.0	0.0	0.0	0.0	0.0	2.065038	0.821896	0.0	0.0	0.0	0.0	0.0	0.0	0.0	4.0	None
1129	1130	0x1c927d4d094333f2b48b761420673b80444aeb32	0	64.3	2518.5	587205.53	202	228	0	3	1	0.250537	4.992595	1.2027709999999998	0.49781	5.664587	1.356666	0.0	0.0	0.0	430	274.0466227	274.2317486	0.0	0.185125928	0.0	0.0	0.0	0.0	0.0	0.0	0.0	0.0	0.0	0.0	0.0	0.0	0.0	0.0	0.0	0.0	0.0	0.0	0.0	0.0	0.0	0.0	0.0	0
1130	1131	0x1c94b8231cf988a9c8a994b17dfd115bfb68ed9b	0	2.86	1373.88	2753.47	2	2	0	1	2	0.04885	0.048867	0.048859	0.048378	0.048426	0.048402	0.0	0.0	0.0	4	0.096804519	0.097717155	0.0	0.000912636	0.0	0.0	0.0	0.0	0.0	0.0	0.0	0.0	0.0	0.0	0.0	0.0	0.0	0.0	0.0	0.0	0.0	0.0	0.0	0.0	0.0	0.0	0.0	0
1131	1132	0x1c9d9a2016a19fb295e72c41fb3f1e3e604b3ec1	0	118.76	7937.77	836928.67	96	104	0	2	1	0.010493	12.538761	1.059137	0.802525	12.537561	1.145166	0.0	0.0	0.0	200	109.9359459	110.1502933	0.0	0.214347393	0.0	0.0	0.0	0.0	0.0	0.0	0.0	0.0	0.0	0.0	0.0	0.0	0.0	0.0	0.0	0.0	0.0	0.0	0.0	0.0	0.0	0.0	0.0	0
1132	1133	0x1cabb72f81eb093f057d9e97ec8b0bd178377213	0	1.86	0.0	9.28	5	2	0	2	4	942.951953	1058.048047	1000.5	0.001078	1101.620114	400.199528	0.0	0.0	0.0	7	2000.9976420000007	2001.0	0.0	0.002358181	0.0	0.0	0.0	0.0	0.0	0.0	0.0	0.0	0.0	0.0	0.0	0.0	0.0	0.0	0.0	0.0	0.0	0.0	0.0	0.0	0.0	0.0	0.0	0
1133	1134	0x1cac222986ce6c0e9c0065d3c44360ba4dec17df	0	34640.21	16607.53	135710.52	2	4	0	4	2	0.009531	7.676031	3.397129	6.0	7.5880550000000015	6.794027000000002	0.0	0.0	0.0	6	13.58805455	13.58851655	0.0	0.000462	1.0	0.12693388	0.0	0.0	0.0	1.0	0.0	1.0	0.0	0.0	0.0	0.0	0.126934	0.126934	0.126934	0.0	0.0	0.0	0.0	0.0	0.0	0.0	1.0	None
1134	1135	0x1cace4de862fd58f00bb3663ea8ea62e169573f4	0	2.07	2567.15	20553.75	8	8	0	8	1	4.0	15.0	6.5544449999999985	3.99958	14.999443	6.553949	0.0	0.0	0.0	16	52.43159556	52.43555909	0.0	0.00396353	0.0	0.0	0.0	0.0	0.0	0.0	0.0	0.0	0.0	0.0	0.0	0.0	0.0	0.0	0.0	0.0	0.0	0.0	0.0	0.0	0.0	0.0	0.0	0
1135	1136	0x1cb4fef0ca21d5c571548ad5eb11fbbf08f36f21	0	36532.41	5620.65	340033.02	9	2	0	1	6	0.01	0.01	0.01	0.0	0.014587	0.001621	0.0	0.0	0.0	11	0.014587436	0.02	0.0	0.005412564	16.0	12566.21949	12566.21949	0.0	2.0	2.0	0.0	5.0	0.0	0.0	0.0	0.0	57.195469	3898.711524	1570.777437	57.195469	3898.711524	1570.777437	0.0	0.0	0.0	5.0	5.0	BAT
1136	1137	0x1cbefa9ae246c433d7def39fe7714fe58942cc9b	0	5755.09	12181.63	119801.93	6	7	0	3	2	4.985041000000002	80.0	25.926132	4.984505	79.99955899999998	30.246598	0.0	0.0	0.0	13	181.479587	181.4829207	0.0	0.003333708	1.0	600.0	0.0	0.0	0.0	1.0	0.0	1.0	0.0	0.0	0.0	0.0	600.0	600.0	600.0	0.0	0.0	0.0	0.0	0.0	0.0	0.0	1.0	None
1137	1138	0x1cc6b9954fa9b04893252f15d7baeb93855b54de	0	12369.07	13881.74	342505.57	3	22	0	6	1	0.01	4.995	0.424472	1.133992	7.062099000000001	3.11238	0.0	0.0	0.0	25	9.337140808	9.33838684	0.0	0.001246032	5.0	747.6398757000002	0.0	0.0	0.0	5.0	0.0	5.0	0.0	0.0	0.0	0.0	0.0	606.230378	149.527975	0.0	0.0	0.0	0.0	0.0	0.0	0.0	5.0	None
1138	1139	0x1cd91c24ad87c6dd92cf4e920dfb64cf4afb2f83	0	0.0	0.0	196.07	1	1	0	1	1	4.0	4.0	4.0	3.99958	3.99958	3.99958	0.0	0.0	0.0	2	3.99958	4.0	0.0	0.00042	0.0	0.0	0.0	0.0	0.0	0.0	0.0	0.0	0.0	0.0	0.0	0.0	0.0	0.0	0.0	0.0	0.0	0.0	0.0	0.0	0.0	0.0	0.0	0
1139	1140	0x1cdac1b6f290f26f9aea3ff8dbf03fa55d0f45f6	0	1.61	0.17	5.17	3	2	0	2	3	941.632067	1059.367933	1000.5	1.089483	1355.160729	666.999528	0.0	0.0	0.0	5	2000.998585	2001.0	0.0	0.001414909	0.0	0.0	0.0	0.0	0.0	0.0	0.0	0.0	0.0	0.0	0.0	0.0	0.0	0.0	0.0	0.0	0.0	0.0	0.0	0.0	0.0	0.0	0.0	0
1140	1141	0x1cdb38574e02bb8a4671327f5d8bd1a7da62ffe7	0	0.0	19257.51	770300.32	0	40	1	2	0	0.049010000000000005	0.201057	0.117161	0.0	0.0	0.0	0.0	0.0	0.0	41	0.0	4.686442109	0.0	4.686442109	0.0	0.0	0.0	0.0	0.0	0.0	0.0	0.0	0.0	0.0	0.0	0.0	0.0	0.0	0.0	0.0	0.0	0.0	0.0	0.0	0.0	0.0	0.0	0
1141	1142	0x1cdc35d14555c656648980f5e7e3e7471c72a008	0	0.0	4279.52	8559.05	0	2	0	2	0	0.027000000000000003	5.0	2.5135	0.0	0.0	0.0	0.0	0.0	0.0	2	0.0	5.027	0.0	5.027	10.0	626.6352925	0.0	0.0	0.0	7.0	0.0	10.0	0.0	0.0	0.0	0.0	0.0	522.037266	62.663529	0.0	0.0	0.0	0.0	0.0	0.0	0.0	10.0	None
1142	1143	0x1ce0bc49b289cb39e8a77f5677a8840a7c8a04bd	0	3.52	19118.15	38243.33	2	2	0	2	2	3.832082	100.0	51.916041	3.83161	99.99958	51.915595	0.0	0.0	0.0	4	103.8311905	103.8320821	0.0	0.000891636	0.0	0.0	0.0	0.0	0.0	0.0	0.0	0.0	0.0	0.0	0.0	0.0	0.0	0.0	0.0	0.0	0.0	0.0	0.0	0.0	0.0	0.0	0.0	0
1143	1144	0x1ce79d84a362562b66d791ca15d3e9a3daaef35d	0	5.15	3700.52	322394.1	87	87	0	1	2	0.100086	0.615617	0.114668	0.091932	0.614567	0.113535	0.0	0.0	0.0	174	9.87752	9.976153300000002	0.0	0.0986333	0.0	0.0	0.0	0.0	0.0	0.0	0.0	0.0	0.0	0.0	0.0	0.0	0.0	0.0	0.0	0.0	0.0	0.0	0.0	0.0	0.0	0.0	0.0	0
1144	1145	0x1cf16c60540c005cc5e6f43c3e84451a5223329e	0	22.09	0.0	66.27	3	1	0	1	3	101.0	101.0	101.0	0.01334	56.24049399999999	33.666149	0.0	0.0	0.0	4	100.998446	101.0	0.0	0.0015539999999999998	0.0	0.0	0.0	0.0	0.0	0.0	0.0	0.0	0.0	0.0	0.0	0.0	0.0	0.0	0.0	0.0	0.0	0.0	0.0	0.0	0.0	0.0	0.0	0
1145	1146	0x1d08cd642dca0ddfc5361717d2cf0c1ae81199ea	0	2050.4	679.91	488939.05	199	119	0	25	73	0.0	400.0	12.970894	0.0	399.25	7.765469	0.0	0.0	0.0	318	1545.3284	1543.536405	0.0	-1.7919951230000002	192.0	1893358.179	1877428.504	0.0	76.0	44.0	0.0	47.0	0.0	0.0	0.0	0.0	0.0	929775.0	20579.9802	0.0	500000.0	18774.28504	0.0	0.0	0.0	29.0	47.0	Golem
1146	1147	0x1d0a7436e862c4202afa6eb9fe747493cd698b0a	0	0.98	0.68	4.28	3	2	0	2	3	423.42256	1577.57744	1000.5	5.0	1870.469089	666.999528	0.0	0.0	0.0	5	2000.998585	2001.0	0.0	0.001414909	0.0	0.0	0.0	0.0	0.0	0.0	0.0	0.0	0.0	0.0	0.0	0.0	0.0	0.0	0.0	0.0	0.0	0.0	0.0	0.0	0.0	0.0	0.0	0
1147	1148	0x1d0c86aaa4a552b370cdeaa43917ad3b2e3f23b6	0	2.19	0.0	4.38	2	1	0	1	2	1423.0	1423.0	1423.0	268.535869	1154.4631880000004	711.499528	0.0	0.0	0.0	3	1422.999057	1423.0	0.0	0.000943273	0.0	0.0	0.0	0.0	0.0	0.0	0.0	0.0	0.0	0.0	0.0	0.0	0.0	0.0	0.0	0.0	0.0	0.0	0.0	0.0	0.0	0.0	0.0	0
1148	1149	0x1d0d1aa1c85d9eb38b037d2d977c86f077f462e7	0	65.63	3591.7	329159.2	90	90	0	3	1	0.773242	8.995	1.263355	0.772772	8.99152	1.262664	0.0	0.0	0.0	180	113.6397983	113.70197079999998	0.0	0.06217257	0.0	0.0	0.0	0.0	0.0	0.0	0.0	0.0	0.0	0.0	0.0	0.0	0.0	0.0	0.0	0.0	0.0	0.0	0.0	0.0	0.0	0.0	0.0	0
1149	1150	0x1d1195e71c904e2f46c33477da7e025aa9e173c9	0	4275.36	10813.3	40990.62	2	3	0	2	2	0.019141	0.924291	0.325321	0.05123	0.923851	0.48754	0.0	0.0	0.0	5	0.975081	0.97596371	0.0	0.00088271	0.0	0.0	0.0	0.0	0.0	0.0	0.0	0.0	0.0	0.0	0.0	0.0	0.0	0.0	0.0	0.0	0.0	0.0	0.0	0.0	0.0	0.0	0.0	0
1150	1151	0x1d11e91f01708cb00cd6305ffbd04f73536061da	0	23.04	0.0	69.13	3	1	0	1	3	101.0	101.0	101.0	2.0	59.437845	33.666149	0.0	0.0	0.0	4	100.998446	101.0	0.0	0.0015539999999999998	0.0	0.0	0.0	0.0	0.0	0.0	0.0	0.0	0.0	0.0	0.0	0.0	0.0	0.0	0.0	0.0	0.0	0.0	0.0	0.0	0.0	0.0	0.0	0
1151	1152	0x1d18273e0246dc118384cecddb6eb10e61778343	0	3.57	66187.11	330949.83	4	5	0	4	1	0.011649	5.9995379999999985	2.763317	1.081541	5.998338	3.4504050000000004	0.0	0.0	0.0	9	13.80161865	13.816583499999998	0.0	0.014964848	0.0	0.0	0.0	0.0	0.0	0.0	0.0	0.0	0.0	0.0	0.0	0.0	0.0	0.0	0.0	0.0	0.0	0.0	0.0	0.0	0.0	0.0	0.0	0
1152	1153	0x1d32476fbc23ead096b129c455eb679592b26575	0	0.0	266.92	229013.67	0	858	1	6	0	0.0	24.229077	3.604257	0.0	0.0	0.0	0.0	0.0	0.0	859	0.0	3092.452215	0.0	3092.452215	4.0	47.28197462	0.0	0.0	0.0	4.0	0.0	4.0	0.0	0.0	0.0	0.0	1.0	39.290901	11.820494	0.0	0.0	0.0	0.0	0.0	0.0	0.0	4.0	None
1153	1154	0x1d416391592cb1e39a18be137dacd21df1776351	0	8969.36	132219.55	723883.25	7	5	0	3	2	0.0688	8.08	3.299829	0.25	6.8169	2.3547	0.0	0.0	0.0	12	16.4829009	16.49914564	0.0	0.016244741	1.0	0.376637288	0.0	0.0	0.0	1.0	0.0	1.0	0.0	0.0	0.0	0.0	0.376637	0.376637	0.376637	0.0	0.0	0.0	0.0	0.0	0.0	0.0	1.0	None
1154	1155	0x1d429fb5a9287c2ede85fb71ea037312b5805a1d	0	13.36	354.88	659012.85	1700	1793	0	6	2	0.819283	539.162751	4.239846	0.818863	539.162331	4.471371	0.0	0.0	0.0	3493	7601.330192	7602.044212999999	0.0	0.714021	0.0	0.0	0.0	0.0	0.0	0.0	0.0	0.0	0.0	0.0	0.0	0.0	0.0	0.0	0.0	0.0	0.0	0.0	0.0	0.0	0.0	0.0	0.0	0
1155	1156	0x1d44d07cb1ab989ef619a78c2901f5744d96c84a	0	163.06	0.5	327.12	2	2	0	2	2	5.026049	95.973951	50.5	0.044024	100.954992	50.499508	0.0	0.0	0.0	4	100.9990158	101.0	0.0	0.000984218	0.0	0.0	0.0	0.0	0.0	0.0	0.0	0.0	0.0	0.0	0.0	0.0	0.0	0.0	0.0	0.0	0.0	0.0	0.0	0.0	0.0	0.0	0.0	0
1156	1157	0x1d4db36a7a754cfe119552f73a408d1873827fc5	0	2758.09	5817.25	573595.73	54	73	0	8	6	0.01521	90.783122	2.70038	0.0	140.981442	3.649923	0.0	0.0	0.0	127	197.0958222	197.1277182	0.0	0.031895968	14.0	8427.68237	8035.68237	0.0	4.0	7.0	0.0	9.0	0.0	0.0	0.0	0.0	0.0	5873.682367	842.7682369999999	0.0	5873.682367	2008.920592	0.0	0.0	0.0	4.0	9.0	Tronix
1157	1158	0x1d538a0ec5f74808981121cf9829cbf40e72fc65	0	1.77	0.41	6.12	3	2	0	2	3	434.001122	1566.998878	1000.5	0.125418	1902.141658	666.999528	0.0	0.0	0.0	5	2000.998585	2001.0	0.0	0.001414909	0.0	0.0	0.0	0.0	0.0	0.0	0.0	0.0	0.0	0.0	0.0	0.0	0.0	0.0	0.0	0.0	0.0	0.0	0.0	0.0	0.0	0.0	0.0	0
1158	1159	0x1d5f757c713e5334bd79ffd70ce4511b03d64624	0	162.57	0.21	325.57	2	2	0	2	2	34.503324	66.49667600000001	50.5	0.68	100.319016	50.499508	0.0	0.0	0.0	4	100.9990158	101.0	0.0	0.000984218	0.0	0.0	0.0	0.0	0.0	0.0	0.0	0.0	0.0	0.0	0.0	0.0	0.0	0.0	0.0	0.0	0.0	0.0	0.0	0.0	0.0	0.0	0.0	0
1159	1160	0x1d64d86c5a12d98cbb78437fcbbebea28b9af934	0	15513.74	1016.27	173699.93	11	3	0	3	7	0.10878	59.995	36.70126	0.0	60.0	13.644309	0.0	0.0	0.0	14	150.0873958	110.1037801	0.0	-39.9836157	10.0	0.034497512	4.48e-06	0.0	3.0	5.0	0.0	5.0	0.0	0.0	0.0	0.0	0.0	0.033493	0.0069	0.0	3e-06	1e-06	0.0	0.0	0.0	3.0	5.0	Storj
1160	1161	0x1d66c7a907cbc57359faf3ddbbb01c0b7ea43050	0	0.0	1671.72	198934.83	0	119	1	3	0	0.0	1.15322	0.507942	0.0	0.0	0.0	0.0	0.0	0.0	120	0.0	60.44515642	0.0	60.44515642	2.0	2.063690624	0.0	0.0	0.0	2.0	0.0	2.0	0.0	0.0	0.0	0.0	0.723321	1.340369	1.031845	0.0	0.0	0.0	0.0	0.0	0.0	0.0	2.0	None
1161	1162	0x1d7384d546de28d682ec9a73c2aba056c72364cb	0	193.23	673.53	976677.5	4664	112	0	15	33	0.000614	70.0	23.33074	0.0	78.0	1.345006	0.0	0.0	0.0	4776	6273.107141	2613.042827	0.0	-3660.064314	1103.0	427539.1682	425265.0823	0.0	16.0	20.0	0.0	19.0	0.0	0.0	0.0	0.0	0.0	92860.79579	756.706492	0.0	92860.79579	790.4555429999998	0.0	0.0	0.0	11.0	17.0	FunFair
1162	1163	0x1d7835a67dad67e79f369e3131622a732e7b9524	0	32.51	0.0	65.02	2	1	0	1	2	101.0	101.0	101.0	19.966849	81.032101	50.499475	0.0	0.0	0.0	3	100.99895	101.0	0.0	0.00105	0.0	0.0	0.0	0.0	0.0	0.0	0.0	0.0	0.0	0.0	0.0	0.0	0.0	0.0	0.0	0.0	0.0	0.0	0.0	0.0	0.0	0.0	0.0	0
1163	1164	0x1d7e904a092fe0c86fca4d92332b3d01b57fce94	0	9194.01	4617.62	584211.45	54	19	0	8	26	0.002991	7.001	1.519414	0.0	9.8	0.513259	0.0	0.0	0.0	73	27.716	28.86885821	0.0	1.15285821	83.0	32201.40193	5259.815326	0.0	12.0	42.0	0.0	41.0	0.0	0.0	0.0	0.0	0.0	10000.0	519.377451	0.0	1990.0	250.467396	0.0	0.0	0.0	9.0	41.0	EOS
1164	1165	0x1d8c87238b0f3b959bfa13e6edc9faf6072a307b	0	687.23	133234.16	267842.77	2	2	0	2	1	0.5	1.985	1.2425	0.498629	1.983559	1.241094	0.0	0.0	0.0	4	2.48218758	2.485	0.0	0.00281242	0.0	0.0	0.0	0.0	0.0	0.0	0.0	0.0	0.0	0.0	0.0	0.0	0.0	0.0	0.0	0.0	0.0	0.0	0.0	0.0	0.0	0.0	0.0	0
1165	1166	0x1d8cfebd1c7bee050086fae11c2eed184831a5c1	0	4.41	0.07	13.37	3	2	0	2	3	912.844919	1088.155081	1000.5	0.012606	1632.123724	666.999528	0.0	0.0	0.0	5	2000.998585	2001.0	0.0	0.001414909	0.0	0.0	0.0	0.0	0.0	0.0	0.0	0.0	0.0	0.0	0.0	0.0	0.0	0.0	0.0	0.0	0.0	0.0	0.0	0.0	0.0	0.0	0.0	0
1166	1167	0x1d8e46cb8f75b0b018d804c386f0b2d96aad6b02	0	27285.64	2620.22	201480.33	7	4	0	4	4	0.045359	0.6175729999999999	0.274617	0.0	0.3	0.15629	0.0	0.0	0.0	11	1.094030959	1.09846778	0.0	0.004436821	7.0	314.6478186	270.7104527	0.0	1.0	3.0	0.0	3.0	0.0	0.0	0.0	0.0	0.01229	145.505479	62.929564	100.0	170.710453	135.355226	0.0	0.0	0.0	1.0	3.0	Golem
1167	1168	0x1d8ee752108396df428d55c3da49d76b8a161b2b	0	0.0	26153.11	130765.53	0	5	0	1	0	0.495	72.995	42.494	0.0	0.0	0.0	0.0	0.0	0.0	5	0.0	212.47	0.0	212.47	13.0	6411.542085	0.0	0.0	0.0	9.0	0.0	13.0	0.0	0.0	0.0	0.0	0.0	4249.4	493.195545	0.0	0.0	0.0	0.0	0.0	0.0	0.0	13.0	None
1168	1169	0x1d9d23d1d1b314c629ba6be2fca8efaceb555767	0	164.27	0.0	328.53	2	1	0	1	2	101.0	101.0	101.0	0.1	100.899016	50.499508	0.0	0.0	0.0	3	100.9990158	101.0	0.0	0.000984218	0.0	0.0	0.0	0.0	0.0	0.0	0.0	0.0	0.0	0.0	0.0	0.0	0.0	0.0	0.0	0.0	0.0	0.0	0.0	0.0	0.0	0.0	0.0	0
1169	1170	0x1da022710df5002339274aadee8d58218e9d6ab5	0	0.0	91.06	910557.38	0	9999	1	3441	0	0.0	0.1	2.4e-05	0.0	0.0	0.0	0.0	0.0	0.0	10000	0.0	0.243389089	0.0	0.243389089	4.0	105.8888889	0.0	0.0	0.0	4.0	0.0	4.0	0.0	0.0	0.0	0.0	0.0	100.0	26.472222	0.0	0.0	0.0	0.0	0.0	0.0	0.0	4.0	None
1170	1171	0x1da4d9585034283737cae6551a6f4f0736862188	0	0.0	0.0	82155.57	1	1	0	1	1	0.145868	0.145868	0.145868	0.145574	0.145574	0.145574	0.0	0.0	0.0	2	0.145574456	0.14586847	0.0	0.000294014	1.0	0.010987732	0.0	0.0	0.0	1.0	0.0	1.0	0.0	0.0	0.0	0.0	0.010988	0.010988	0.010988	0.0	0.0	0.0	0.0	0.0	0.0	0.0	1.0	None
1171	1172	0x1daec593f78f64e56fdd79965f9673574c4b2ac5	0	20.13	28987.35	174024.75	5	6	0	1	1	0.128433	1.0002030000000002	0.854822	0.998492	1.127033	1.024606	0.0	0.0	0.0	11	5.12303042	5.128934664	0.0	0.005904244	0.0	0.0	0.0	0.0	0.0	0.0	0.0	0.0	0.0	0.0	0.0	0.0	0.0	0.0	0.0	0.0	0.0	0.0	0.0	0.0	0.0	0.0	0.0	0
1172	1173	0x1db922e51341ec8b4ffcd0c06947b9e3ba0f1fd1	0	159.05	5.4	328.9	2	2	0	2	2	39.455397	61.544603	50.5	0.174486	100.824488	50.499487	0.0	0.0	0.0	4	100.9989738	101.0	0.0	0.001026218	0.0	0.0	0.0	0.0	0.0	0.0	0.0	0.0	0.0	0.0	0.0	0.0	0.0	0.0	0.0	0.0	0.0	0.0	0.0	0.0	0.0	0.0	0.0	0
1173	1174	0x1dc0646b8e6c5cba9feedd029c4fea4af95f64f8	0	507.61	7229.58	229577.68	25	30	0	2	1	0.000123	1.002856	0.957879	0.716106	3.00025	1.148398	0.0	0.0	0.0	55	28.70995907	28.73638021	0.0	0.026421141	0.0	0.0	0.0	0.0	0.0	0.0	0.0	0.0	0.0	0.0	0.0	0.0	0.0	0.0	0.0	0.0	0.0	0.0	0.0	0.0	0.0	0.0	0.0	0
1174	1175	0x1dd0bea7afcd408eca908afd0ba855de12fd6624	0	15.25	56640.69	453247.53	8	8	0	5	1	0.197	36.979672	9.209608	0.196663	36.978928	9.208998	0.0	0.0	0.0	16	73.67198722	73.67686781	0.0	0.004880594	0.0	0.0	0.0	0.0	0.0	0.0	0.0	0.0	0.0	0.0	0.0	0.0	0.0	0.0	0.0	0.0	0.0	0.0	0.0	0.0	0.0	0.0	0.0	0
1175	1176	0x1dd64a69ed486574f136d412d4a7fb45f954061e	0	2.87	210.53	637.33	2	3	0	3	1	0.1	12.5	7.1	0.09938	21.19958	10.64948	0.0	0.0	0.0	5	21.29896	21.3	0.0	0.00104	0.0	0.0	0.0	0.0	0.0	0.0	0.0	0.0	0.0	0.0	0.0	0.0	0.0	0.0	0.0	0.0	0.0	0.0	0.0	0.0	0.0	0.0	0.0	0
1176	1177	0x1dd964e4148169ed94966477359e0b3c57dc2bd3	0	3876.19	7249.82	107886.43	11	9	0	8	4	0.08900000000000001	24.56441	6.304369	0.005	39.0	4.314806	0.0	0.0	0.0	20	47.46286196	56.73932333	0.0	9.276461367000001	14.0	4544.127118	0.0	0.0	0.0	12.0	0.0	14.0	0.0	0.0	0.0	0.0	0.0	2977.0	324.580508	0.0	0.0	0.0	0.0	0.0	0.0	0.0	14.0	None
1177	1178	0x1dddb08e89407a7ef845d954bf51fca45dd8eabe	0	1269.9	1042.43	332669.75	51	257	0	1	44	0.012802	0.268727	0.135107	0.015151	3.745802	0.680401	0.0	0.0	0.0	308	34.70042686	34.72237186	0.0	0.021945	4.0	211.0654855	0.0	0.0	0.0	4.0	0.0	4.0	0.0	0.0	0.0	0.0	0.065963	203.990405	52.766371	0.0	0.0	0.0	0.0	0.0	0.0	0.0	4.0	None
1178	1179	0x1de240661323b79336788c875714f1fcff58972c	0	0.0	11564.34	1006097.62	0	87	1	4	0	0.0	19.0	3.142793	0.0	0.0	0.0	0.0	0.0	0.0	88	0.0	273.423	0.0	273.423	2.0	0.002	0.0	0.0	0.0	1.0	0.0	1.0	0.0	0.0	0.0	0.0	0.001	0.001	0.001	0.0	0.0	0.0	0.0	0.0	0.0	0.0	1.0	None
1179	1180	0x1de5145db9bf99f9f1023e1575028f61c8a8ead4	0	4142.32	27334.24	295716.05	12	9	0	5	6	0.03	7.0	1.157254	0.0	8.999389	0.866915	0.0	0.0	0.0	21	10.40297769	10.41528471	0.0	0.012307025	6.0	6798.666384	6798.666384	0.0	3.0	2.0	0.0	2.0	0.0	0.0	0.0	0.0	49.124568	6749.541817	3399.333192	49.124568	4250.0	1699.666596	0.0	0.0	0.0	2.0	2.0	Aeternity
1180	1181	0x1dee25f5e9f7cc2ce7fc432dbee105320225e49f	0	164.01	1.23	330.47	2	2	0	2	2	49.358545	51.641455	50.5	0.006351	100.992664	50.499508	0.0	0.0	0.0	4	100.9990158	101.0	0.0	0.000984218	0.0	0.0	0.0	0.0	0.0	0.0	0.0	0.0	0.0	0.0	0.0	0.0	0.0	0.0	0.0	0.0	0.0	0.0	0.0	0.0	0.0	0.0	0.0	0
1181	1182	0x1dfadda4427f3a60297bd2e21eb03471c32d225f	0	25852.19	2994.35	288458.97	10	10	0	5	5	0.12	300.0	72.771899	0.11958	299.99958	79.87127	0.0	0.0	0.0	20	798.7126989	727.7189890999998	0.0	-70.99370977	7.0	3297.089542	0.0	0.0	0.0	7.0	0.0	7.0	0.0	0.0	0.0	0.0	1.0	1420.0	471.012792	0.0	0.0	0.0	0.0	0.0	0.0	0.0	7.0	None
1182	1183	0x1dfc63e0ad14382e5dd16d50b4d88e7409d114fd	0	1.47	0.51	6.9	4	2	0	2	4	555.519956	1445.480044	1000.5	0.001078	1563.2126970000004	500.249528	0.0	0.0	0.0	6	2000.998113	2001.0	0.0	0.001886545	0.0	0.0	0.0	0.0	0.0	0.0	0.0	0.0	0.0	0.0	0.0	0.0	0.0	0.0	0.0	0.0	0.0	0.0	0.0	0.0	0.0	0.0	0.0	0
1183	1184	0x1e094a3ff8d5f33043f0472551ec9199fa705a0f	0	34793.92	0.0	278351.38	8	0	0	0	4	0.0	0.0	0.0	0.0	0.007123	0.001008	0.0	0.0	0.0	8	0.00806646	0.0	0.0	-0.00806646	10.0	5.84e-09	5.84e-09	0.0	1.0	1.0	0.0	1.0	0.0	0.0	0.0	0.0	0.0	0.0	0.0	0.0	0.0	0.0	0.0	0.0	0.0	1.0	1.0	TAAS
1184	1185	0x1e1f202f11cf7bcce0e96727c0dc076c9d05ca51	0	21.52	0.0	64.57	3	1	0	1	3	101.0	101.0	101.0	0.99	53.846951	33.666149	0.0	0.0	0.0	4	100.998446	101.0	0.0	0.0015539999999999998	0.0	0.0	0.0	0.0	0.0	0.0	0.0	0.0	0.0	0.0	0.0	0.0	0.0	0.0	0.0	0.0	0.0	0.0	0.0	0.0	0.0	0.0	0.0	0
1185	1186	0x1e1f3a383f18f7cfd7096e309e2293c4a628abe3	0	1.88	0.0	5.65	3	2	0	2	3	100.908512	1900.091488	1000.5	0.005	1488.594101	666.999528	0.0	0.0	0.0	5	2000.998585	2001.0	0.0	0.001414909	0.0	0.0	0.0	0.0	0.0	0.0	0.0	0.0	0.0	0.0	0.0	0.0	0.0	0.0	0.0	0.0	0.0	0.0	0.0	0.0	0.0	0.0	0.0	0
1186	1187	0x1e1f607fbc0ab198479d950902d5f0c9874dfe72	0	0.0	3882.21	112584.17	0	29	1	2	0	0.0	122.36	55.688793	0.0	0.0	0.0	0.0	0.0	0.0	30	0.0	1614.975	0.0	1614.975	2.0	606.0148049	0.0	0.0	0.0	2.0	0.0	2.0	0.0	0.0	0.0	0.0	6.014805	600.0	303.007402	0.0	0.0	0.0	0.0	0.0	0.0	0.0	2.0	None
1187	1188	0x1e1f90c5dfd82ce5daf9600219ba6ab310bd0943	0	126.91	2324.16	962892.12	390	393	0	7	3	0.15348499999999998	127.920291	1.461288	0.00958	127.919871	1.472109	0.0	0.0	0.0	783	574.1225346	574.2863556	0.0	0.163821005	0.0	0.0	0.0	0.0	0.0	0.0	0.0	0.0	0.0	0.0	0.0	0.0	0.0	0.0	0.0	0.0	0.0	0.0	0.0	0.0	0.0	0.0	0.0	0
1188	1189	0x1e22f05384589b651df0ff93ffe857a2b47f19a1	0	40824.57	0.0	163298.27	4	0	0	0	3	0.0	0.0	0.0	0.0	0.007123	0.0017809999999999996	0.0	0.0	0.0	4	0.00712304	0.0	0.0	-0.00712304	3.0	5.95e-10	5.95e-10	0.0	1.0	1.0	0.0	1.0	0.0	0.0	0.0	0.0	0.0	0.0	0.0	0.0	0.0	0.0	0.0	0.0	0.0	1.0	1.0	TAAS
1189	1190	0x1e2bb8ba9b263c9146e3166739abc0283df4ac2e	0	0.0	0.0	284789.62	1	1	0	1	1	6.704341	6.704341	6.704341	6.703921	6.703921	6.703921	0.0	0.0	0.0	2	6.70392091	6.70434091	0.0	0.00042	6.0	729.6976118	0.0	0.0	0.0	5.0	0.0	6.0	0.0	0.0	0.0	0.0	0.0	593.396058	121.616269	0.0	0.0	0.0	0.0	0.0	0.0	0.0	6.0	None
1190	1191	0x1e2fbe6be9eb39fc894d38be976111f332172d83	0	0.0	22.43	224262.65	0	9999	1	321	0	0.0	750.0	0.618268	0.0	0.0	0.0	0.0	0.0	0.0	10000	0.0	6182.058684000001	0.0	6182.058684000001	21.0	42419.46563	0.0	0.0	0.0	16.0	0.0	20.0	0.0	0.0	0.0	0.0	0.0	19000.0	2019.974554	0.0	0.0	0.0	0.0	0.0	0.0	0.0	20.0	None
1191	1192	0x1e3051d34e880a6a1aa690cc511fd3c27149488f	0	0.0	2389.1	291470.43	0	122	1	3	0	0.0	0.519099	0.215652	0.0	0.0	0.0	0.0	0.0	0.0	123	0.0	26.30955478	0.0	26.30955478	4.0	2.877150036	0.0	0.0	0.0	4.0	0.0	4.0	0.0	0.0	0.0	0.0	0.0	2.3452490000000004	0.719288	0.0	0.0	0.0	0.0	0.0	0.0	0.0	4.0	None
1192	1193	0x1e329de38be851e51ed1d99f8bd5031c6efecc80	0	71368.89	29524.85	789944.23	9	5	0	1	5	0.1	200.0	64.099002	0.20678600000000005	100.0	35.610066	0.0	0.0	0.0	14	320.49059680000005	320.4950100000001	0.0	0.00441315	5.0	3.618434277	0.0	0.0	0.0	4.0	0.0	5.0	0.0	0.0	0.0	0.0	0.0	2.096223	0.723687	0.0	0.0	0.0	0.0	0.0	0.0	0.0	5.0	None
1193	1194	0x1e32a859d69dde58d03820f8f138c99b688d132f	0	1915.27	2766.16	655650.78	299	30	0	14	78	0.126856	111.11853899999998	19.563769	0.0	80.0	2.449361	0.0	0.0	0.0	329	732.3590528	586.9130600999998	0.0	-145.4459927	118.0	2200764.613	1846207.7	0.0	27.0	31.0	0.0	33.0	0.0	0.0	0.0	0.0	0.0	1000350.0	37301.09514	0.0	500000.0	31291.65593	0.0	0.0	0.0	18.0	33.0	CRYPTOPUNKS
1194	1195	0x1e3676c6cfc43a4c0114dd9e1d57814c96c4b8d3	0	113.06	2677.31	401812.97	144	144	0	2	3	0.200116	1.040161	0.23435	0.199696	1.039741	0.23393000000000005	0.0	0.0	0.0	288	33.6858909	33.74639191	0.0	0.06050101	0.0	0.0	0.0	0.0	0.0	0.0	0.0	0.0	0.0	0.0	0.0	0.0	0.0	0.0	0.0	0.0	0.0	0.0	0.0	0.0	0.0	0.0	0.0	0
1195	1196	0x1e37dcb20e374baa8c5b4f10e0ad0af90a4edb37	0	2229.96	13369.46	398884.75	17	27	0	1	2	0.061499	0.116478	0.101103	0.065175	0.744969	0.16006900000000002	0.0	0.0	0.0	44	2.72117124	2.72978225	0.0	0.00861101	0.0	0.0	0.0	0.0	0.0	0.0	0.0	0.0	0.0	0.0	0.0	0.0	0.0	0.0	0.0	0.0	0.0	0.0	0.0	0.0	0.0	0.0	0.0	0
1196	1197	0x1e3a5f3ca8391aebdc63d7c1065d115b7cea0a51	0	4211.31	40017.95	478078.32	28	9	0	7	12	0.015	1.0	0.310382	0.0	1.2314040000000002	0.090847	0.0	0.0	0.0	37	2.54371703	2.79344133	0.0	0.2497243	4.0	465.0	0.0	0.0	0.0	3.0	0.0	4.0	0.0	0.0	0.0	0.0	0.0	365.0	116.25	0.0	0.0	0.0	0.0	0.0	0.0	0.0	4.0	None
1197	1198	0x1e3aa75f95fdeca02b537ea962cab246e6594f1c	0	31302.04	31174.66	406162.23	7	6	0	4	3	2.998791	95.231442	28.012415	0.0	0.5	0.144543	0.0	0.0	0.0	13	1.0118024	168.0744892	0.0	167.0626868	18.0	21202.57504	0.0	0.0	0.0	14.0	0.0	17.0	0.0	0.0	0.0	0.0	0.0	16888.0	1177.920836	0.0	0.0	0.0	0.0	0.0	0.0	0.0	17.0	None
1198	1199	0x1e3fb0efef989beb41922a69c65d266109b2e422	0	1405.62	11709.93	246394.77	42	16	0	6	24	0.00154	10.23932	1.232348	0.0	10.239878	0.472794	0.0	0.0	0.0	58	19.85735454	19.71757345	0.0	-0.13978109	29.0	7061.799518000002	7060.799518000002	0.0	6.0	11.0	0.0	13.0	0.0	0.0	0.0	0.0	0.0	6950.0	441.36247	0.0	5500.0	543.138424	0.0	0.0	0.0	10.0	13.0	OmiseGO
1199	1200	0x1e454259ee67158273935eb243dc5b34935e1174	0	953.88	1999.2	1290177.45	116	590	0	4	10	0.010048	4.983379	0.251807	0.0	10.157095	1.2887110000000002	0.0	0.0	0.0	706	149.4904358	148.5659374	0.0	-0.924498427	5.0	12967.2939	0.0	0.0	0.0	2.0	0.0	4.0	0.0	0.0	0.0	0.0	0.0	6600.0	2593.458781	0.0	0.0	0.0	0.0	0.0	0.0	0.0	4.0	None
1200	1201	0x1e47cbdadeb758dde71af7e28add3bd02a21f108	0	0.0	2416.77	4833.53	0	2	1	1	0	0.545	2.045949	1.295474	0.0	0.0	0.0	0.0	0.0	0.0	3	0.0	2.5909487	0.0	2.5909487	0.0	0.0	0.0	0.0	0.0	0.0	0.0	0.0	0.0	0.0	0.0	0.0	0.0	0.0	0.0	0.0	0.0	0.0	0.0	0.0	0.0	0.0	0.0	0
1201	1202	0x1e48ac1b55d9327642ab8c2b7afb563be5059a5d	0	3.62	0.0	10.87	3	2	0	2	3	483.53456100000005	1517.465439	1000.5	0.753976	1940.377004	666.999528	0.0	0.0	0.0	5	2000.998585	2001.0	0.0	0.001414909	0.0	0.0	0.0	0.0	0.0	0.0	0.0	0.0	0.0	0.0	0.0	0.0	0.0	0.0	0.0	0.0	0.0	0.0	0.0	0.0	0.0	0.0	0.0	0
1202	1203	0x1e4b4da1df14f34ad7f126c2feac94335e91d779	0	5718.77	8471.74	797847.33	61	53	0	1	38	1.0	199.0	27.169528000000003	0.0	330.941999	30.769222	0.0	0.0	0.0	114	1876.922571	1439.985	0.0	-436.93757130000006	49.0	121981505.1	121977453.8	0.0	8.0	27.0	0.0	34.0	0.0	0.0	0.0	0.0	0.0	70062125.5	3388375.142	0.0	50430716.48	9382881.063	0.0	0.0	0.0	10.0	34.0	Kin
1203	1204	0x1e4d33c434719813fe8979b0bbfa5ddc5afbdbb0	0	17.3	0.0	51.9	3	1	0	1	3	101.0	101.0	101.0	25.0	40.50131	33.665988	0.0	0.0	0.0	4	100.9979647	101.0	0.0	0.002035312	0.0	0.0	0.0	0.0	0.0	0.0	0.0	0.0	0.0	0.0	0.0	0.0	0.0	0.0	0.0	0.0	0.0	0.0	0.0	0.0	0.0	0.0	0.0	0
1204	1205	0x1e4e7af7e29fca434024c8e4103f4785b7a72698	0	16.92	0.0	50.75	3	1	0	1	3	101.0	101.0	101.0	0.99895	54.136452	33.666149	0.0	0.0	0.0	4	100.998446	101.0	0.0	0.0015539999999999998	0.0	0.0	0.0	0.0	0.0	0.0	0.0	0.0	0.0	0.0	0.0	0.0	0.0	0.0	0.0	0.0	0.0	0.0	0.0	0.0	0.0	0.0	0.0	0
1205	1206	0x1e63820e0b18773683a1426e2d1e394f30989a8f	0	9.81	9864.92	335740.87	34	34	0	3	1	0.108	40.0	7.577323	0.103769	39.999195	7.575678999999999	0.0	0.0	0.0	68	257.5730988	257.6289828	0.0	0.055883939	0.0	0.0	0.0	0.0	0.0	0.0	0.0	0.0	0.0	0.0	0.0	0.0	0.0	0.0	0.0	0.0	0.0	0.0	0.0	0.0	0.0	0.0	0.0	0
1206	1207	0x1e63f5a8e403cb62c3bcd8e0fa3fe422a55d2b37	0	63087.18	287.58	189836.72	3	2	0	1	1	0.095	0.195	0.145	0.000366	0.287704	0.096165	0.0	0.0	0.0	5	0.288496201	0.29	0.0	0.001503799	0.0	0.0	0.0	0.0	0.0	0.0	0.0	0.0	0.0	0.0	0.0	0.0	0.0	0.0	0.0	0.0	0.0	0.0	0.0	0.0	0.0	0.0	0.0	0
1207	1208	0x1e76f6efafc7233f72b2d7ce2756b4273a1eeafb	0	2.0	0.0	7.98	4	2	0	2	4	511.528899	1489.471101	1000.5	0.001078	1475.019961	500.249528	0.0	0.0	0.0	6	2000.998113	2001.0	0.0	0.001886545	0.0	0.0	0.0	0.0	0.0	0.0	0.0	0.0	0.0	0.0	0.0	0.0	0.0	0.0	0.0	0.0	0.0	0.0	0.0	0.0	0.0	0.0	0.0	0
1208	1209	0x1e8429af9da544317b7cdebc6da515e68fbb69ba	0	4.17	5130.87	30810.22	6	6	0	2	6	0.005	13.281670000000002	3.224342	0.004522	13.28125	3.223885	0.0	0.0	0.0	12	19.34331103	19.34605	0.0	0.002738968	0.0	0.0	0.0	0.0	0.0	0.0	0.0	0.0	0.0	0.0	0.0	0.0	0.0	0.0	0.0	0.0	0.0	0.0	0.0	0.0	0.0	0.0	0.0	0
1209	1210	0x1e89babfe71d1d7ffe0e3a3bcf9ff2c88425aff4	0	0.0	0.0	55.78	1	1	0	1	1	20.009559	20.009559	20.009559	20.008512	20.008512	20.008512	0.0	0.0	0.0	2	20.00851204	20.009559	0.0	0.001046957	0.0	0.0	0.0	0.0	0.0	0.0	0.0	0.0	0.0	0.0	0.0	0.0	0.0	0.0	0.0	0.0	0.0	0.0	0.0	0.0	0.0	0.0	0.0	0
1210	1211	0x1e8d4aa2389fec601bd29032ed2df6c87fbc7695	0	0.0	22678.02	226780.17	0	10	1	2	0	0.0	324.025	38.1085	0.0	0.0	0.0	0.0	0.0	0.0	11	0.0	381.085	0.0	381.085	0.0	0.0	0.0	0.0	0.0	0.0	0.0	0.0	0.0	0.0	0.0	0.0	0.0	0.0	0.0	0.0	0.0	0.0	0.0	0.0	0.0	0.0	0.0	0
1211	1212	0x1e90836a668636cb59c5813f6854f4d9c2c7dfff	0	1237.6	3436.98	1067461.27	124	266	0	33	57	0.0006940000000000001	51.931598	1.520553	0.0	40.0	3.628974	0.0	0.0	0.0	390	449.9927809	404.4669764	0.0	-45.52580451	144.0	2358909.331	426788.016	0.0	18.0	69.0	0.0	74.0	0.0	0.0	0.0	0.0	0.0	720828.0	20875.30382	0.0	101250.0	13767.35536	0.0	0.0	0.0	16.0	74.0	StatusNetwork
1212	1213	0x1e91962d8038912b9c492c543dfa3e4f6dfd99c5	0	6076.93	12888.73	485362.43	12	32	0	7	7	0.002	5.045	1.223311	0.0	15.30408	5.7005930000000005	0.0	0.0	0.0	44	68.40711283	39.145937	0.0	-29.26117584	11.0	5931.426613000001	4000.0	0.0	1.0	9.0	0.0	9.0	0.0	0.0	0.0	0.0	0.0	4000.0	593.1426610000002	4000.0	4000.0	4000.0	0.0	0.0	0.0	1.0	9.0	Rebellious
1213	1214	0x1e98471934a6a0e947d88dd2842746348b248bc2	0	0.0	6237.1	274432.57	0	44	1	2	0	0.0	1.172264	0.958275	0.0	0.0	0.0	0.0	0.0	0.0	45	0.0	42.16410715	0.0	42.16410715	2.0	0.611814113	0.0	0.0	0.0	2.0	0.0	2.0	0.0	0.0	0.0	0.0	0.076174	0.53564	0.30590700000000004	0.0	0.0	0.0	0.0	0.0	0.0	0.0	2.0	None
1214	1215	0x1e9939daaad6924ad004c2560e90804164900341	0	5.06	1768.96	54128.18	9998	2	0	2	211	2.0	100.0	51.0	0.095013	14.971483	2.596055	0.0	0.0	0.0	10000	25955.35742	102.0	0.0	-25853.35742	7.0	624.1702267000002	319.1177249	0.0	1.0	6.0	0.0	6.0	0.0	0.0	0.0	0.0	0.0	319.117725	104.028371	319.117725	319.117725	319.117725	0.0	0.0	0.0	1.0	6.0	OmiseGO
1215	1216	0x1ea70521f4f45f98c93c11199c312e14fa176279	0	1.98	8788.53	35162.07	4	4	0	2	4	0.891016	7.253004	2.613418	0.890545	7.252563	2.612966	0.0	0.0	0.0	8	10.45186462	10.45367001	0.0	0.001805388	0.0	0.0	0.0	0.0	0.0	0.0	0.0	0.0	0.0	0.0	0.0	0.0	0.0	0.0	0.0	0.0	0.0	0.0	0.0	0.0	0.0	0.0	0.0	0
1216	1217	0x1eaa2b99c6a607787404f11a347009741a210988	0	107.51	0.29	323.1	3	2	0	2	2	41.709633	59.290367	50.5	6.954	53.858295	33.666157	0.0	0.0	0.0	5	100.9984698	101.0	0.0	0.001530218	0.0	0.0	0.0	0.0	0.0	0.0	0.0	0.0	0.0	0.0	0.0	0.0	0.0	0.0	0.0	0.0	0.0	0.0	0.0	0.0	0.0	0.0	0.0	0
1217	1218	0x1eb696a30ac1d18bd0ad03b6e3ddb395283e18ac	0	19.72	0.0	59.15	3	1	0	1	3	101.0	101.0	101.0	11.465655	45.38084	33.666149	0.0	0.0	0.0	4	100.998446	101.0	0.0	0.0015539999999999998	0.0	0.0	0.0	0.0	0.0	0.0	0.0	0.0	0.0	0.0	0.0	0.0	0.0	0.0	0.0	0.0	0.0	0.0	0.0	0.0	0.0	0.0	0.0	0
1218	1219	0x1ecb876acb0a98d2614ce5e1496c7ed91f05ccc1	0	2.19	5034.48	20146.68	4	4	0	3	1	0.1	20.0	7.549477	0.09915	19.999283	7.548828	0.0	0.0	0.0	8	30.19531357	30.19790619	0.0	0.002592615	0.0	0.0	0.0	0.0	0.0	0.0	0.0	0.0	0.0	0.0	0.0	0.0	0.0	0.0	0.0	0.0	0.0	0.0	0.0	0.0	0.0	0.0	0.0	0
1219	1220	0x1ed134d028d1b7b4dee0e93c8f0d40504fdd65f3	0	164.78	0.21	329.98	2	2	0	2	2	26.666290000000004	74.33371	50.5	0.75	100.248974	50.499487	0.0	0.0	0.0	4	100.9989738	101.0	0.0	0.001026218	0.0	0.0	0.0	0.0	0.0	0.0	0.0	0.0	0.0	0.0	0.0	0.0	0.0	0.0	0.0	0.0	0.0	0.0	0.0	0.0	0.0	0.0	0.0	0
1220	1221	0x1ed746c49a04a47994c616896c47d65b11fda023	0	3.76	0.0	11.28	3	2	0	2	3	918.894883	1082.105117	1000.5	7.0	1589.337045	666.9993900000002	0.0	0.0	0.0	5	2000.998169	2001.0	0.0	0.001830667	0.0	0.0	0.0	0.0	0.0	0.0	0.0	0.0	0.0	0.0	0.0	0.0	0.0	0.0	0.0	0.0	0.0	0.0	0.0	0.0	0.0	0.0	0.0	0
1221	1222	0x1edec028e7422cf531a8f342f8f38ed164ae15d6	0	3.64	13706.36	1137929.62	83	83	0	1	1	0.2	3.0	0.997229	0.199349	2.99904	0.996562	0.0	0.0	0.0	166	82.71468083	82.77	0.0	0.055319167	0.0	0.0	0.0	0.0	0.0	0.0	0.0	0.0	0.0	0.0	0.0	0.0	0.0	0.0	0.0	0.0	0.0	0.0	0.0	0.0	0.0	0.0	0.0	0
1222	1223	0x1ee03f8e7406d77b314d200e300cee5703911f74	0	1018.81	6.29	3075.3	3	3	0	3	2	0.01	5.0	3.332667	0.001	9.986118	3.3322260000000004	0.0	0.0	0.0	6	9.996677	9.998	0.0	0.001323	1.0	0.99993431	0.0	0.0	0.0	1.0	0.0	1.0	0.0	0.0	0.0	0.0	0.999934	0.999934	0.999934	0.0	0.0	0.0	0.0	0.0	0.0	0.0	1.0	None
1223	1224	0x1ee4e77f2fea8cf073b308774e230e5aec9c2003	0	1226.4	1306.92	332106.65	128	134	0	3	1	0.007162000000000002	0.104771	0.051923	0.00674	0.36945	0.053839	0.0	0.0	0.0	262	6.891364181	6.957671134	0.0	0.066306953	4.0	98.92316122	0.0	0.0	0.0	4.0	0.0	4.0	0.0	0.0	0.0	0.0	0.0	91.509297	24.73079	0.0	0.0	0.0	0.0	0.0	0.0	0.0	4.0	None
1224	1225	0x1ee70aa838d7df040fdd0961960689cc0bf9b40f	0	0.0	0.0	428.0	1	1	0	1	1	10.0	10.0	10.0	9.99938	9.99938	9.99938	0.0	0.0	0.0	2	9.99938	10.0	0.0	0.00062	0.0	0.0	0.0	0.0	0.0	0.0	0.0	0.0	0.0	0.0	0.0	0.0	0.0	0.0	0.0	0.0	0.0	0.0	0.0	0.0	0.0	0.0	0.0	0
1225	1226	0x1ef112e45ba9619c66cce1b9802f0da4e1bb3634	0	0.0	1580.9	319341.6	0	202	1	6	0	0.0	1.215655	0.801761	0.0	0.0	0.0	0.0	0.0	0.0	203	0.0	161.9557897	0.0	161.9557897	4.0	17.35897793	0.0	0.0	0.0	4.0	0.0	4.0	0.0	0.0	0.0	0.0	0.0	12.942264	4.3397440000000005	0.0	0.0	0.0	0.0	0.0	0.0	0.0	4.0	None
1226	1227	0x1f0116cf355bb10ee3a7bfbed55dcf47103c9fc0	0	51613.33	0.0	103226.67	2	1	0	1	2	0.25208	0.25208	0.25208	0.015	0.235535	0.12526800000000002	0.0	0.0	0.0	3	0.250535195	0.25207966	0.0	0.001544465	0.0	0.0	0.0	0.0	0.0	0.0	0.0	0.0	0.0	0.0	0.0	0.0	0.0	0.0	0.0	0.0	0.0	0.0	0.0	0.0	0.0	0.0	0.0	0
1227	1228	0x1f0debd28e67b42b4a23562a912a1b1c6c364475	0	1378.16	18221.17	331505.3	29	16	0	3	29	250.0	2100.0	758.161862	0.0006360000000000001	2099.99958	418.295668	0.0	0.0	0.0	45	12130.57437	12130.5898	0.0	0.015430174	0.0	0.0	0.0	0.0	0.0	0.0	0.0	0.0	0.0	0.0	0.0	0.0	0.0	0.0	0.0	0.0	0.0	0.0	0.0	0.0	0.0	0.0	0.0	0
1228	1229	0x1f12236484a83f2dd2d20afb76a6cad7edfeada9	0	7353.09	1990.53	583775.97	71	31	0	12	23	1.0	30.0599	9.795025	0.0	150.0014	4.27565	0.0	0.0	0.0	102	303.57117	303.6457705	0.0	0.07460055	72.0	1254135.674	1250908.014	0.0	22.0	28.0	0.0	33.0	0.0	0.0	0.0	0.0	0.0	1206000.0	30588.67498	10.0	135000.0	40351.87142	0.0	0.0	0.0	6.0	33.0	StatusNetwork
1229	1230	0x1f1474f7cc8ceed9e5963106f6ef2ae0dc0ca699	0	0.0	2054.58	88346.85	0	43	1	4	0	0.0	0.515243	0.288266	0.0	0.0	0.0	0.0	0.0	0.0	44	0.0	12.39544538	0.0	12.39544538	0.0	0.0	0.0	0.0	0.0	0.0	0.0	0.0	0.0	0.0	0.0	0.0	0.0	0.0	0.0	0.0	0.0	0.0	0.0	0.0	0.0	0.0	0.0	0
1230	1231	0x1f14d2db4f8eb59162bf0b8788c3bb55b354f826	0	6.85	1093.16	1256185.5	1138	1142	0	5	2	0.20004	27.611932	0.434741	0.188858	27.609829	0.435202	0.0	0.0	0.0	2280	495.2601721	496.4747023	0.0	1.214530266	2.0	100.0	0.0	0.0	0.0	2.0	0.0	2.0	0.0	0.0	0.0	0.0	0.0	100.0	50.0	0.0	0.0	0.0	0.0	0.0	0.0	0.0	2.0	None
1231	1232	0x1f1d4264bba27451cd062f4a93fe51b8545f24d0	0	3.88	24508.0	122555.5	4	5	0	1	1	0.003	0.003	0.003	0.0	0.0	0.0	0.0	0.0	0.0	9	0.0	0.015	0.0	0.015	16.0	2.01e-10	1.14e-10	0.0	2.0	3.0	0.0	1.0	0.0	0.0	0.0	0.0	0.0	0.0	0.0	0.0	0.0	0.0	0.0	0.0	0.0	1.0	1.0	bitqy
1232	1233	0x1f201df89bb987c997ee44a3a861620ee6ac224b	0	0.0	13668.95	164027.38	0	12	1	6	0	0.0	137.0	23.086992	0.0	0.0	0.0	0.0	0.0	0.0	13	0.0	277.0439029	0.0	277.0439029	1.0	2.460330131	0.0	0.0	0.0	1.0	0.0	1.0	0.0	0.0	0.0	0.0	2.46033	2.46033	2.46033	0.0	0.0	0.0	0.0	0.0	0.0	0.0	1.0	None
1233	1234	0x1f239d7e9670515e11e074bc5c90b5350979736a	0	0.0	1758.02	226784.58	0	129	1	3	0	0.0	0.573611	0.244917	0.0	0.0	0.0	0.0	0.0	0.0	130	0.0	31.59431894	0.0	31.59431894	2.0	0.601341696	0.0	0.0	0.0	2.0	0.0	2.0	0.0	0.0	0.0	0.0	0.221651	0.379691	0.300671	0.0	0.0	0.0	0.0	0.0	0.0	0.0	2.0	None
1234	1235	0x1f2d81b03aab6466081fa8361a72add222f5db00	0	0.0	3433.76	319340.05	0	93	1	4	0	0.0	1.006043	0.787824	0.0	0.0	0.0	0.0	0.0	0.0	94	0.0	73.26760354	0.0	73.26760354	4.0	19.36718437	0.0	0.0	0.0	4.0	0.0	4.0	0.0	0.0	0.0	0.0	0.0	18.295668	4.841796	0.0	0.0	0.0	0.0	0.0	0.0	0.0	4.0	None
1235	1236	0x1f413e1e1aa80e17090a9ef25be2f0f659d6ba55	0	3231.2	16075.18	546717.62	10	32	0	3	5	0.003462	4.379	0.28418000000000004	0.088451	4.0	0.87129	0.0	0.0	0.0	42	8.712902589	9.093758261	0.0	0.380855672	19.0	22858.34604	0.0	0.0	0.0	14.0	0.0	18.0	0.0	0.0	0.0	0.0	0.0	16888.0	1203.070844	0.0	0.0	0.0	0.0	0.0	0.0	0.0	18.0	None
1236	1237	0x1f45f6c3baedadf275709280858d2ecfff491c3b	0	9544.09	37026.77	931417.2	20	20	0	2	3	1.010028	2.77	1.1166120000000002	0.009000000000000001	2.76	1.115196	0.0	0.0	0.0	40	22.30391605	22.33223856	0.0	0.02832251	2.0	20.582386	0.0	0.0	0.0	2.0	0.0	2.0	0.0	0.0	0.0	0.0	0.0	20.582386	10.291193	0.0	0.0	0.0	0.0	0.0	0.0	0.0	2.0	None
1237	1238	0x1f4639c4cb1c8e7f1902a7388c62a34c70be3d1d	0	9.93	479.76	1171136.88	2612	2387	0	5	3	0.037483	47.09	0.206679	5.400000000000001e-05	47.088209	0.369351	0.0	0.0	0.0	4999	964.7445935	493.343108	0.0	-471.4014855	2.0	0.01	100.0	0.0	1.0	1.0	0.0	1.0	0.0	0.0	0.0	0.0	0.01	0.01	0.01	100.0	100.0	100.0	0.0	0.0	0.0	1.0	1.0	blockwell.ai KYC Casper Token
1238	1239	0x1f490954ba02a9ab82395e9c5538a9e72e36a475	0	25582.21	6876.05	118002.93	3	6	0	6	3	0.062998	0.18906	0.093505	0.04	0.43	0.180333	0.0	0.0	0.0	9	0.541	0.56103184	0.0	0.02003184	1.0	0.033682202	0.0	0.0	0.0	1.0	0.0	1.0	0.0	0.0	0.0	0.0	0.033682	0.033682	0.033682	0.0	0.0	0.0	0.0	0.0	0.0	0.0	1.0	None
1239	1240	0x1f56f9c7e734c008ce3e4a68e3424ad15de86f7c	0	0.0	0.0	29.83	1	1	0	1	1	0.432919	0.432919	0.432919	0.432415	0.432415	0.432415	0.0	0.0	0.0	2	0.43241517	0.43291917	0.0	0.000504	0.0	0.0	0.0	0.0	0.0	0.0	0.0	0.0	0.0	0.0	0.0	0.0	0.0	0.0	0.0	0.0	0.0	0.0	0.0	0.0	0.0	0.0	0.0	0
1240	1241	0x1f573d6fb3f13d689ff844b4ce37794d79a7ff1c	0	0.0	2.07	20665.23	0	9999	1	3786	0	0.0	4.0	0.003475	0.0	0.0	0.0	0.0	0.0	0.0	10000	0.0	34.74576727	0.0	34.74576727	0.0	0.0	0.0	0.0	0.0	0.0	0.0	0.0	0.0	0.0	0.0	0.0	0.0	0.0	0.0	0.0	0.0	0.0	0.0	0.0	0.0	0.0	0.0	0
1241	1242	0x1f5b9aa6894199f7c575a0efcf61ca4b4b5a72aa	0	28.84	128280.54	256618.77	2	2	0	2	1	0.019087	0.30043000000000003	0.15975799999999998	0.018136000000000003	0.29979	0.15896300000000002	0.0	0.0	0.0	4	0.31792544300000003	0.31951690000000005	0.0	0.001591457	0.0	0.0	0.0	0.0	0.0	0.0	0.0	0.0	0.0	0.0	0.0	0.0	0.0	0.0	0.0	0.0	0.0	0.0	0.0	0.0	0.0	0.0	0.0	0
1242	1243	0x1f5cf30c476b7bec868782758f1c79fdf3418c31	0	13.77	28099.83	112454.4	4	4	0	2	1	0.1	21.098992000000006	9.645226	0.096476	21.098367	9.642479	0.0	0.0	0.0	8	38.56991731	38.58090409	0.0	0.010986778	0.0	0.0	0.0	0.0	0.0	0.0	0.0	0.0	0.0	0.0	0.0	0.0	0.0	0.0	0.0	0.0	0.0	0.0	0.0	0.0	0.0	0.0	0.0	0
1243	1244	0x1f60ddd6d281a3bc2727043a34dc2444a955584d	0	0.0	2489.33	229018.6	0	92	1	4	0	0.0	3.0	0.942265	0.0	0.0	0.0	0.0	0.0	0.0	93	0.0	86.68837385	0.0	86.68837385	3.0	4.325148387	0.0	0.0	0.0	3.0	0.0	3.0	0.0	0.0	0.0	0.0	0.741622	2.0	1.441716	0.0	0.0	0.0	0.0	0.0	0.0	0.0	3.0	None
1244	1245	0x1f615f28065a8d5b4fc9f8bb7e6de453ebdbacc7	0	266.53	132608.01	401022.43	12	3	0	3	10	0.024528	1.0	0.488176	0.005	0.4385	0.11878	0.0	0.0	0.0	15	1.42536537	1.46452837	0.0	0.039163	0.0	0.0	0.0	0.0	0.0	0.0	0.0	0.0	0.0	0.0	0.0	0.0	0.0	0.0	0.0	0.0	0.0	0.0	0.0	0.0	0.0	0.0	0.0	0
1245	1246	0x1f71c37367860ce5fe850ccf0480789b3e212c36	0	0.0	45356.44	226782.18	0	5	1	4	0	0.0	8.521317999999999	2.964019	0.0	0.0	0.0	0.0	0.0	0.0	6	0.0	14.82009691	0.0	14.82009691	2.0	0.23542833	0.0	0.0	0.0	2.0	0.0	2.0	0.0	0.0	0.0	0.0	0.097877	0.137552	0.117714	0.0	0.0	0.0	0.0	0.0	0.0	0.0	2.0	None
1246	1247	0x1f79808ec8f22b7b33913dc903933c27322c7a48	0	0.0	5039.46	226775.5	0	45	1	3	0	0.0	1.128951	0.913706	0.0	0.0	0.0	0.0	0.0	0.0	46	0.0	41.11675788	0.0	41.11675788	2.0	1.147086676	0.0	0.0	0.0	2.0	0.0	2.0	0.0	0.0	0.0	0.0	0.31766	0.829427	0.573543	0.0	0.0	0.0	0.0	0.0	0.0	0.0	2.0	None
1247	1248	0x1f7a40a8a7785ff0870ac1ad8598c9b992d0eeec	0	163.62	0.0	327.25	2	1	0	1	2	101.0	101.0	101.0	1.0	99.999016	50.499508	0.0	0.0	0.0	3	100.9990158	101.0	0.0	0.000984218	0.0	0.0	0.0	0.0	0.0	0.0	0.0	0.0	0.0	0.0	0.0	0.0	0.0	0.0	0.0	0.0	0.0	0.0	0.0	0.0	0.0	0.0	0.0	0
1248	1249	0x1f83b8bacffa84d8c824ef2455ffed2fabaff025	0	25.44	0.0	76.33	3	2	0	2	3	21.030611	79.969389	50.5	0.48	88.951595	33.666159	0.0	0.0	0.0	5	100.998477	101.0	0.0	0.001523001	0.0	0.0	0.0	0.0	0.0	0.0	0.0	0.0	0.0	0.0	0.0	0.0	0.0	0.0	0.0	0.0	0.0	0.0	0.0	0.0	0.0	0.0	0.0	0
1249	1250	0x1f880dd191036c3357a230f496e3db56038ca61a	0	22.21	0.0	66.62	3	1	0	1	3	101.0	101.0	101.0	8.5	55.936436	33.666149	0.0	0.0	0.0	4	100.998446	101.0	0.0	0.0015539999999999998	0.0	0.0	0.0	0.0	0.0	0.0	0.0	0.0	0.0	0.0	0.0	0.0	0.0	0.0	0.0	0.0	0.0	0.0	0.0	0.0	0.0	0.0	0.0	0
1250	1251	0x1f89229190dd5db10df0d97640db0504942a244c	0	160.03	0.3	320.67	2	2	0	2	2	50.382867	50.617133	50.5	1.807606	99.19141	50.499508	0.0	0.0	0.0	4	100.9990158	101.0	0.0	0.000984218	0.0	0.0	0.0	0.0	0.0	0.0	0.0	0.0	0.0	0.0	0.0	0.0	0.0	0.0	0.0	0.0	0.0	0.0	0.0	0.0	0.0	0.0	0.0	0
1251	1252	0x1f8cd5f7793eb15824e3ab57ba47dbe63f4f6489	0	0.0	15.95	31.9	0	2	0	2	0	0.02	0.115097	0.067549	0.0	0.0	0.0	0.0	0.0	0.0	2	0.0	0.13509747	0.0	0.13509747	5.0	41.63464723	0.0	0.0	0.0	5.0	0.0	5.0	0.0	0.0	0.0	0.0	0.0	36.827733	8.326929	0.0	0.0	0.0	0.0	0.0	0.0	0.0	5.0	None
1252	1253	0x1f95c97de1bfba77a5279699131d1d9a8ffaa89e	0	18.41	0.0	55.23	3	1	0	1	3	101.0	101.0	101.0	1.750406	91.600806	33.666149	0.0	0.0	0.0	4	100.998446	101.0	0.0	0.0015539999999999998	0.0	0.0	0.0	0.0	0.0	0.0	0.0	0.0	0.0	0.0	0.0	0.0	0.0	0.0	0.0	0.0	0.0	0.0	0.0	0.0	0.0	0.0	0.0	0
1253	1254	0x1fa74910d11cbb392ee5390cb691e91d738d808b	0	0.0	13338.34	226751.72	0	17	1	4	0	0.0	105.964449	16.146862	0.0	0.0	0.0	0.0	0.0	0.0	18	0.0	274.4966488	0.0	274.4966488	2.0	0.689595617	0.0	0.0	0.0	2.0	0.0	2.0	0.0	0.0	0.0	0.0	0.286692	0.402904	0.344798	0.0	0.0	0.0	0.0	0.0	0.0	0.0	2.0	None
1254	1255	0x1fbe61a1601f5eb41a9e695ca5dfd346d142e17f	0	6955.27	10908.74	516958.07	21	34	0	1	5	0.018427	21.450179	2.381236	0.018007	21.449759	3.854928	0.0	0.0	0.0	55	80.95349002	80.9620358	0.0	0.008545784	1.0	0.061178732	0.0	0.0	0.0	1.0	0.0	1.0	0.0	0.0	0.0	0.0	0.061179	0.061179	0.061179	0.0	0.0	0.0	0.0	0.0	0.0	0.0	1.0	None
1255	1256	0x1fbf520b5784bb71210452139e4fe60b3c8a13c7	0	118.66	5536.46	524620.88	82	93	0	5	1	0.494651	30.99042	1.711727	0.4991600000000001	71.606009	1.940619	0.0	0.0	0.0	175	159.13079240000005	159.19062340000005	0.0	0.059830928	0.0	0.0	0.0	0.0	0.0	0.0	0.0	0.0	0.0	0.0	0.0	0.0	0.0	0.0	0.0	0.0	0.0	0.0	0.0	0.0	0.0	0.0	0.0	0
1256	1257	0x1fc03b45782e79cfb3e2053c3739f3389291c429	0	5927.95	54445.39	313722.65	7	5	0	3	7	0.01	0.222464	0.095539	0.0	0.16821	0.06770599999999999	0.0	0.0	0.0	12	0.473939248	0.47769724	0.0	0.003757992	5.0	32027.17163	31.17163127	0.0	2.0	3.0	0.0	3.0	0.0	0.0	0.0	0.0	0.0	31996.0	10675.72388	0.0	31.171631	15.585816	0.0	0.0	0.0	2.0	3.0	Qtum
1257	1258	0x1fcf54358bd20ec08d477887e895ec946b53f3fe	0	0.0	20811.74	187305.62	0	9	1	3	0	0.0	22.948	7.230411	0.0	0.0	0.0	0.0	0.0	0.0	10	0.0	65.0737	0.0	65.0737	1.0	0.075326298	0.0	0.0	0.0	1.0	0.0	1.0	0.0	0.0	0.0	0.0	0.075326	0.075326	0.075326	0.0	0.0	0.0	0.0	0.0	0.0	0.0	1.0	None
1258	1259	0x1fd1270be4f184439b138dd2c1aebad81c27aaa6	0	0.0	30242.45	60484.9	0	2	1	2	0	0.0	18.0	9.0	0.0	0.0	0.0	0.0	0.0	0.0	3	0.0	18.0	0.0	18.0	0.0	0.0	0.0	0.0	0.0	0.0	0.0	0.0	0.0	0.0	0.0	0.0	0.0	0.0	0.0	0.0	0.0	0.0	0.0	0.0	0.0	0.0	0.0	0
1259	1260	0x1fd6267f0d86f62d88172b998390afee2a1f54b6	0	29.68	24.59	295728.45	9784	216	0	5	4918	1.0	2000.0	489.485357	0.09	499.99	10.702612	0.0	0.0	0.0	10000	104714.3569	105728.837	0.0	1014.480173	215.0	1553578838.0	200.0	0.0	2.0	102.0	0.0	128.0	0.0	0.0	0.0	0.0	0.0	1553029125.0	7293797.36	100.0	100.0	100.0	0.0	0.0	0.0	1.0	124.0	blockwell.ai KYC Casper Token
1260	1261	0x1fdab931f1480fa32daad51057ff635397fdd96e	0	0.0	0.0	88.03	1	1	0	1	1	0.045	0.045	0.045	0.0428	0.0428	0.0428	0.0	0.0	0.0	2	0.0428	0.045	0.0	0.0022	0.0	0.0	0.0	0.0	0.0	0.0	0.0	0.0	0.0	0.0	0.0	0.0	0.0	0.0	0.0	0.0	0.0	0.0	0.0	0.0	0.0	0.0	0.0	0
1261	1262	0x1fdb01397f6d83940753123e3042656d19f1c3e1	0	483.85	2500.12	113391.13	38	38	0	1	3	0.058764	0.180031	0.150103	0.058344000000000014	0.179611	0.14968199999999998	0.0	0.0	0.0	76	5.687927823	5.703908826	0.0	0.015981003	0.0	0.0	0.0	0.0	0.0	0.0	0.0	0.0	0.0	0.0	0.0	0.0	0.0	0.0	0.0	0.0	0.0	0.0	0.0	0.0	0.0	0.0	0.0	0
1262	1263	0x1fde392add9b577e0183438e1631b34259da256f	0	0.0	0.0	419.92	1	1	0	1	1	1.626	1.626	1.626	1.6253799999999998	1.6253799999999998	1.6253799999999998	0.0	0.0	0.0	2	1.6253799999999998	1.626	0.0	0.00062	0.0	0.0	0.0	0.0	0.0	0.0	0.0	0.0	0.0	0.0	0.0	0.0	0.0	0.0	0.0	0.0	0.0	0.0	0.0	0.0	0.0	0.0	0.0	0
1263	1264	0x1fde78c6824c381084f0f87904f3d568666a7d08	0	0.79	5058.21	25295.02	5	5	0	2	2	0.033105	0.563021	0.332478	0.032264999999999995	0.562181	0.331638	0.0	0.0	0.0	10	1.658188208	1.662388208	0.0	0.0042	0.0	0.0	0.0	0.0	0.0	0.0	0.0	0.0	0.0	0.0	0.0	0.0	0.0	0.0	0.0	0.0	0.0	0.0	0.0	0.0	0.0	0.0	0.0	0
1264	1265	0x1fe131e7f4eb2a9868f6e5b9d5555d8d394061f7	0	13824.22	79418.23	200309.1	3	2	0	2	3	4.424779	5.110954	4.7678660000000015	0.0001	5.092573000000002	3.170484	0.0	0.0	0.0	5	9.511452058	9.53573273	0.0	0.024280672000000003	3.0	1028.51466	0.0	0.0	0.0	3.0	0.0	3.0	0.0	0.0	0.0	0.0	1e-06	1018.51466	342.8382200000001	0.0	0.0	0.0	0.0	0.0	0.0	0.0	3.0	None
1265	1266	0x1fe15a8e1ff55e4e3c2633e515bcd140272bdf33	0	3.49	7244.24	14495.47	2	2	0	2	1	1.0	25.0	13.0	0.999244	24.999267	12.999255	0.0	0.0	0.0	4	25.99851085	26.0	0.0	0.001489147	0.0	0.0	0.0	0.0	0.0	0.0	0.0	0.0	0.0	0.0	0.0	0.0	0.0	0.0	0.0	0.0	0.0	0.0	0.0	0.0	0.0	0.0	0.0	0
1266	1267	0x1fe66b2d80341f918890b439de143f90ba7f4891	0	6.16	0.0	18.47	3	2	0	2	3	784.17673	1216.82327	1000.5	0.70927	1481.142992	666.999528	0.0	0.0	0.0	5	2000.998585	2001.0	0.0	0.001414909	0.0	0.0	0.0	0.0	0.0	0.0	0.0	0.0	0.0	0.0	0.0	0.0	0.0	0.0	0.0	0.0	0.0	0.0	0.0	0.0	0.0	0.0	0.0	0
1267	1268	0x1fece4f951a2d349017d1526a6c70bec1e03232f	0	157.09	0.0	314.18	2	1	0	1	2	101.0	101.0	101.0	1.0	99.999016	50.499508	0.0	0.0	0.0	3	100.9990158	101.0	0.0	0.000984218	0.0	0.0	0.0	0.0	0.0	0.0	0.0	0.0	0.0	0.0	0.0	0.0	0.0	0.0	0.0	0.0	0.0	0.0	0.0	0.0	0.0	0.0	0.0	0
1268	1269	0x1fee11938092253030efed7cc63d83cf61ed1180	0	26.25	551.11	942091.48	1626	1632	0	2	1	0.200007	2.02	0.288045	0.189212	4.005	0.289317	0.0	0.0	0.0	3258	470.4288603	470.0902248	0.0	-0.33863548600000004	3.0	0.016790567	100.0	0.0	1.0	2.0	0.0	2.0	0.0	0.0	0.0	0.0	0.0	0.016791	0.008395	100.0	100.0	100.0	0.0	0.0	0.0	1.0	2.0	blockwell.ai KYC Casper Token
1269	1270	0x1ff7339dbfeec2b06431bd38c107c81c7f82b089	0	26.32	0.21	79.38	3	2	0	2	3	48.249023	52.750977	50.5	0.015952	56.174847	33.666163	0.0	0.0	0.0	5	100.998488	101.0	0.0	0.001512	0.0	0.0	0.0	0.0	0.0	0.0	0.0	0.0	0.0	0.0	0.0	0.0	0.0	0.0	0.0	0.0	0.0	0.0	0.0	0.0	0.0	0.0	0.0	0
1270	1271	0x1ff927163b06b059c1cb4a2e976b4b1167ca1251	0	22.06	0.0	66.17	3	1	0	1	3	101.0	101.0	101.0	3.0	63.635688	33.666149	0.0	0.0	0.0	4	100.998446	101.0	0.0	0.0015539999999999998	0.0	0.0	0.0	0.0	0.0	0.0	0.0	0.0	0.0	0.0	0.0	0.0	0.0	0.0	0.0	0.0	0.0	0.0	0.0	0.0	0.0	0.0	0.0	0
1271	1272	0x20021ed90ca3245c80107281420c9d490c9886f0	0	12647.19	15738.07	56770.52	2	2	0	2	1	0.090586	11.232525	5.661556	1.32267	9.999559	5.6611150000000015	0.0	0.0	0.0	4	11.322229	11.32311115	0.0	0.00088215	0.0	0.0	0.0	0.0	0.0	0.0	0.0	0.0	0.0	0.0	0.0	0.0	0.0	0.0	0.0	0.0	0.0	0.0	0.0	0.0	0.0	0.0	0.0	0
1272	1273	0x201cbda47db4b58fc9edc48ce977c35602d381a0	0	3193.16	801.17	11181.83	3	2	0	1	2	0.020882	0.068972	0.044927	0.000132	0.054000000000000006	0.029455	0.0	0.0	0.0	5	0.08836380199999999	0.08985461	0.0	0.001490808	0.0	0.0	0.0	0.0	0.0	0.0	0.0	0.0	0.0	0.0	0.0	0.0	0.0	0.0	0.0	0.0	0.0	0.0	0.0	0.0	0.0	0.0	0.0	0
1273	1274	0x201de33c268fa7f1882181fb70d683a79c5464f7	0	96.94	15772.07	316313.83	9	20	0	2	1	0.33	14.0	4.973533	1.559888	27.998792	11.051574	0.0	0.0	0.0	29	99.4641673	99.47065726	0.0	0.006489961	0.0	0.0	0.0	0.0	0.0	0.0	0.0	0.0	0.0	0.0	0.0	0.0	0.0	0.0	0.0	0.0	0.0	0.0	0.0	0.0	0.0	0.0	0.0	0
1274	1275	0x2020f0c4b8c18f9d32cc58681d121678560e1ea4	0	21.65	0.0	64.95	3	1	0	1	3	101.0	101.0	101.0	1.0	91.187396	33.666149	0.0	0.0	0.0	4	100.998446	101.0	0.0	0.0015539999999999998	0.0	0.0	0.0	0.0	0.0	0.0	0.0	0.0	0.0	0.0	0.0	0.0	0.0	0.0	0.0	0.0	0.0	0.0	0.0	0.0	0.0	0.0	0.0	0
1275	1276	0x2021914cf1a54a6d65ebb93c811f00f1cc97ecc2	0	23.66	0.0	70.97	3	1	0	1	3	101.0	101.0	101.0	0.09895	53.805103	33.666149	0.0	0.0	0.0	4	100.998446	101.0	0.0	0.0015539999999999998	0.0	0.0	0.0	0.0	0.0	0.0	0.0	0.0	0.0	0.0	0.0	0.0	0.0	0.0	0.0	0.0	0.0	0.0	0.0	0.0	0.0	0.0	0.0	0
1276	1277	0x20266d07d4fdd7871880fbb3bb92b34b5ec6f04f	0	0.0	2257.71	358975.52	0	159	1	5	0	0.0	1.026392	0.8898950000000001	0.0	0.0	0.0	0.0	0.0	0.0	160	0.0	141.4933497	0.0	141.4933497	2.0	0.256569889	0.0	0.0	0.0	2.0	0.0	2.0	0.0	0.0	0.0	0.0	0.105881	0.15068900000000002	0.12828499999999998	0.0	0.0	0.0	0.0	0.0	0.0	0.0	2.0	None
1277	1278	0x20294888ebd8e4e9b9e51d4d109b6a706a9a352b	0	0.0	16199.12	226787.75	0	14	1	6	0	0.0	4.999434	2.741197	0.0	0.0	0.0	0.0	0.0	0.0	15	0.0	38.37675297	0.0	38.37675297	2.0	1.646618013	0.0	0.0	0.0	2.0	0.0	2.0	0.0	0.0	0.0	0.0	0.72658	0.920038	0.8233090000000001	0.0	0.0	0.0	0.0	0.0	0.0	0.0	2.0	None
1278	1279	0x202c7ef0e5361770ae9c823feea864b8fd695da3	0	3.38	0.05	10.25	3	2	0	2	3	268.535869	1732.464131	1000.5	0.11	1475.227077	666.999528	0.0	0.0	0.0	5	2000.998585	2001.0	0.0	0.001414909	0.0	0.0	0.0	0.0	0.0	0.0	0.0	0.0	0.0	0.0	0.0	0.0	0.0	0.0	0.0	0.0	0.0	0.0	0.0	0.0	0.0	0.0	0.0	0
1279	1280	0x203496880482cad690a5bbdbf49843b0538bb0ce	0	7276.41	5153.45	1018989.55	128	17	0	1	6	0.005	0.01	0.009412	0.0	0.0	0.0	0.0	0.0	0.0	145	0.0	0.16	0.0	0.16	128.0	300.0000002	300.0000003	0.0	4.0	3.0	0.0	3.0	0.0	0.0	0.0	0.0	0.0	300.0	100.0	0.0	300.0	2.4	0.0	0.0	0.0	6.0	3.0	minereum
1280	1281	0x2037aa91250d9c1ba88f3a0029cef6b1d203df1e	0	241.38	6175.33	573541.08	48	91	0	8	1	0.005764	11.694543	0.964223	0.029314	11.694228	1.827619	0.0	0.0	0.0	139	87.72571736	87.74430758	0.0	0.018590222	1.0	0.030146662	0.0	0.0	0.0	1.0	0.0	1.0	0.0	0.0	0.0	0.0	0.030147000000000007	0.030147000000000007	0.030147000000000007	0.0	0.0	0.0	0.0	0.0	0.0	0.0	1.0	None
1281	1282	0x203d37cb402e22ace2fa2a9bd077da78d78ac6bf	0	0.0	0.19	3520.17	1	3	0	1	1	1.495	3.995	2.495	7.484559	7.484559	7.484559	0.0	0.0	0.0	4	7.484559	7.485	0.0	0.000441	0.0	0.0	0.0	0.0	0.0	0.0	0.0	0.0	0.0	0.0	0.0	0.0	0.0	0.0	0.0	0.0	0.0	0.0	0.0	0.0	0.0	0.0	0.0	0
1282	1283	0x20425bf68096f70f578b93e41e7bd12b427ee92e	0	2090.66	2902.39	24965.25	5	5	0	5	5	2.180443	18.999528	9.672877	0.2	29.259744	9.671949	0.0	0.0	0.0	10	48.35974449	48.36438509	0.0	0.004640600000000001	1.0	600.0	0.0	0.0	0.0	1.0	0.0	1.0	0.0	0.0	0.0	0.0	600.0	600.0	600.0	0.0	0.0	0.0	0.0	0.0	0.0	0.0	1.0	None
1283	1284	0x2044a4e21c7cdf3bdee630c206e347d6f0af037b	0	3.74	2245.4	4498.28	2	2	0	1	1	0.100322	0.527614	0.313968	0.099293	0.526674	0.312983	0.0	0.0	0.0	4	0.625966964	0.6279357529999999	0.0	0.001968789	0.0	0.0	0.0	0.0	0.0	0.0	0.0	0.0	0.0	0.0	0.0	0.0	0.0	0.0	0.0	0.0	0.0	0.0	0.0	0.0	0.0	0.0	0.0	0
1284	1285	0x2049c47612ad8145862d913d5b94e5ea26eb8a10	0	157.54	0.0	315.08	2	1	0	1	2	101.0	101.0	101.0	2.8	98.199016	50.499508	0.0	0.0	0.0	3	100.9990158	101.0	0.0	0.000984218	0.0	0.0	0.0	0.0	0.0	0.0	0.0	0.0	0.0	0.0	0.0	0.0	0.0	0.0	0.0	0.0	0.0	0.0	0.0	0.0	0.0	0.0	0.0	0
1285	1286	0x20551a01ea7c640c8859a3103c42dd7f4805d611	0	0.0	0.0	1.52	1	1	0	1	1	1.764627	1.764627	1.764627	1.7640490000000002	1.7640490000000002	1.7640490000000002	0.0	0.0	0.0	2	1.764048688	1.7646269330000002	0.0	0.000578246	0.0	0.0	0.0	0.0	0.0	0.0	0.0	0.0	0.0	0.0	0.0	0.0	0.0	0.0	0.0	0.0	0.0	0.0	0.0	0.0	0.0	0.0	0.0	0
1286	1287	0x205cb98c7eecc97849fa8fb537e3086e35a1345d	0	2901.54	2570.68	412708.15	12	147	0	8	6	0.002	70.686709	13.919214000000002	0.0	807.3406480000001	170.509724	0.0	0.0	0.0	159	2046.116684	2046.124457	0.0	0.007773062	3.0	46.29571672	29.99325373	0.0	1.0	2.0	0.0	2.0	0.0	0.0	0.0	0.0	16.302463	29.993254	23.147858	29.993254	29.993254	29.993254	0.0	0.0	0.0	1.0	2.0	OmiseGO
1287	1288	0x205dfedbc9c370b281301e272e922c2c059db9d1	0	1.46	1.49	7.35	3	2	0	2	3	435.990822	1565.009178	1000.5	0.125399	1439.405699	666.999528	0.0	0.0	0.0	5	2000.998585	2001.0	0.0	0.001414909	0.0	0.0	0.0	0.0	0.0	0.0	0.0	0.0	0.0	0.0	0.0	0.0	0.0	0.0	0.0	0.0	0.0	0.0	0.0	0.0	0.0	0.0	0.0	0
1288	1289	0x2069a1c188909f844d685fad86e5466fac74f81b	0	33.39	0.0	100.17	3	1	0	1	3	101.0	101.0	101.0	1.0	95.148054	33.666015	0.0	0.0	0.0	4	100.9980437	101.0	0.0	0.001956288	0.0	0.0	0.0	0.0	0.0	0.0	0.0	0.0	0.0	0.0	0.0	0.0	0.0	0.0	0.0	0.0	0.0	0.0	0.0	0.0	0.0	0.0	0.0	0
1289	1290	0x206d226f226f62994dbc70cc6da1a02f2825466e	0	8288.39	9725.42	896045.23	60	41	0	12	40	0.030902	34.942362	4.883685	0.0	45.0	3.342305	0.0	0.0	0.0	101	200.53832130000004	200.231068	0.0	-0.3072533	79.0	343788.0349	222206.9168	0.0	15.0	33.0	0.0	42.0	0.0	0.0	0.0	0.0	0.0	151055.37900000002	5826.915846	0.0	151055.37900000002	11110.34584	0.0	0.0	0.0	14.0	42.0	BMChain Token
1290	1291	0x206e75e5521b59192ade47f435da6a09e7a4684b	0	0.0	2087.15	319334.13	0	153	1	3	0	0.0	1.888231	0.700242	0.0	0.0	0.0	0.0	0.0	0.0	154	0.0	107.1370634	0.0	107.1370634	4.0	15.44388134	0.0	0.0	0.0	4.0	0.0	4.0	0.0	0.0	0.0	0.0	0.0	14.095272	3.86097	0.0	0.0	0.0	0.0	0.0	0.0	0.0	4.0	None
1291	1292	0x207d0909f5f260e2519c93e72ea7a9e3bd733bcf	0	26.13	0.49	79.38	3	2	0	2	3	13.287029	87.712971	50.5	0.01	56.45359499999999	33.666163	0.0	0.0	0.0	5	100.998488	101.0	0.0	0.001512	0.0	0.0	0.0	0.0	0.0	0.0	0.0	0.0	0.0	0.0	0.0	0.0	0.0	0.0	0.0	0.0	0.0	0.0	0.0	0.0	0.0	0.0	0.0	0
1292	1293	0x2091591fc8a3993bd46efb6405ecd8e14280feb3	0	3.21	0.0	9.63	3	2	0	2	3	942.166925	1058.833075	1000.5	0.054207000000000005	1366.590858	666.999528	0.0	0.0	0.0	5	2000.998585	2001.0	0.0	0.001414909	0.0	0.0	0.0	0.0	0.0	0.0	0.0	0.0	0.0	0.0	0.0	0.0	0.0	0.0	0.0	0.0	0.0	0.0	0.0	0.0	0.0	0.0	0.0	0
1293	1294	0x2096185f85ac50aeb99a68bad2a64d320bde08b7	0	2124.79	2886.97	929971.17	98	250	0	15	60	0.0008320000000000001	7.3969179999999985	0.192356	0.0	7.0	0.4902220000000001	0.0	0.0	0.0	348	48.04174157	48.08896223	0.0	0.047220659000000005	53.0	17285.99149	2160.198708	0.0	11.0	13.0	0.0	15.0	0.0	0.0	0.0	0.0	0.0	8888.0	454.894513	0.0	700.0	144.013247	0.0	0.0	0.0	4.0	13.0	EOS
1294	1295	0x209c4784ab1e8183cf58ca33cb740efbf3fc18ef	0	0.0	0.35	3515.13	0	9999	1	4417	0	0.01	389310.7456	54.057505000000006	0.0	0.0	0.0	0.0	0.0	0.0	10000	0.0	540520.9891	0.0	540520.9891	14.0	156.523	200.0	0.0	2.0	9.0	0.0	9.0	0.0	0.0	0.0	0.0	0.0	100.0	13.043583	100.0	100.0	100.0	0.0	0.0	0.0	1.0	9.0	blockwell.ai KYC Casper Token
1295	1296	0x209e9d2c71bb06f5a493f3db05cd6099ba1ce7a7	0	0.0	1803.07	218170.95	0	121	1	9	0	0.0	6.4	0.767425	0.0	0.0	0.0	0.0	0.0	0.0	122	0.0	92.85843162	0.0	92.85843162	1.0	0.35375353200000004	0.0	0.0	0.0	1.0	0.0	1.0	0.0	0.0	0.0	0.0	0.353754	0.353754	0.353754	0.0	0.0	0.0	0.0	0.0	0.0	0.0	1.0	None
1296	1297	0x20a545152f3f9d6639afc1e5aceebfcf90da9784	0	19.89	0.0	59.68	3	1	0	1	3	101.0	101.0	101.0	0.192957	53.544593000000006	33.666149	0.0	0.0	0.0	4	100.998446	101.0	0.0	0.0015539999999999998	0.0	0.0	0.0	0.0	0.0	0.0	0.0	0.0	0.0	0.0	0.0	0.0	0.0	0.0	0.0	0.0	0.0	0.0	0.0	0.0	0.0	0.0	0.0	0
1297	1298	0x20b02cd66ee375f8facb6bad10a2a6daa4ee69cc	0	1.27	0.0	2.55	2	1	0	1	2	1037.134475	1037.134475	1037.134475	2.0	1035.133532	518.566766	0.0	0.0	0.0	3	1037.133532	1037.134475	0.0	0.000943273	0.0	0.0	0.0	0.0	0.0	0.0	0.0	0.0	0.0	0.0	0.0	0.0	0.0	0.0	0.0	0.0	0.0	0.0	0.0	0.0	0.0	0.0	0.0	0
1298	1299	0x20c00cc47accbe2134093810bf11c849075c5300	0	4.69	2151.53	8624.88	4	4	0	1	1	0.003	0.003	0.003	0.0	0.0	0.0	0.0	0.0	0.0	8	0.0	0.012	0.0	0.012	13.0	4.220000000000001e-11	4.220000000000001e-11	0.0	2.0	9.0	0.0	1.0	0.0	0.0	0.0	0.0	0.0	0.0	0.0	0.0	0.0	0.0	0.0	0.0	0.0	1.0	1.0	bitqy
1299	1300	0x20c0af3c8de0ed2f49fbd872d81d6d91d93f2cf2	0	0.0	0.0	4.98	1	3	0	3	1	0.009118	8.998677	3.335638	10.006441	10.006441	10.006441	0.0	0.0	0.0	4	10.00644115	10.00691279	0.0	0.000471636	0.0	0.0	0.0	0.0	0.0	0.0	0.0	0.0	0.0	0.0	0.0	0.0	0.0	0.0	0.0	0.0	0.0	0.0	0.0	0.0	0.0	0.0	0.0	0
1300	1301	0x20c0c17cb6275256e421d0a5902d179cc2bccb54	0	163.19	0.37	327.12	2	2	0	2	2	20.00026	80.99974	50.5	0.045	100.954016	50.499508	0.0	0.0	0.0	4	100.9990158	101.0	0.0	0.000984218	0.0	0.0	0.0	0.0	0.0	0.0	0.0	0.0	0.0	0.0	0.0	0.0	0.0	0.0	0.0	0.0	0.0	0.0	0.0	0.0	0.0	0.0	0.0	0
1301	1302	0x20ccea5b26e2b5134dc6f2b45bb3ffd2a519e99f	0	0.0	1689.37	319291.53	0	189	1	6	0	0.0	1.2427549999999998	0.8703989999999999	0.0	0.0	0.0	0.0	0.0	0.0	190	0.0	164.50546430000003	0.0	164.50546430000003	4.0	5.99940868	0.0	0.0	0.0	4.0	0.0	4.0	0.0	0.0	0.0	0.0	0.0	3.131114	1.499852	0.0	0.0	0.0	0.0	0.0	0.0	0.0	4.0	None
1302	1303	0x20cfe3cc2bcb2c0b26fe5831941fdcb352021b1e	0	156.31	0.0	312.62	2	1	0	1	2	101.0	101.0	101.0	1.0	99.999016	50.499508	0.0	0.0	0.0	3	100.9990158	101.0	0.0	0.000984218	0.0	0.0	0.0	0.0	0.0	0.0	0.0	0.0	0.0	0.0	0.0	0.0	0.0	0.0	0.0	0.0	0.0	0.0	0.0	0.0	0.0	0.0	0.0	0
1303	1304	0x20d51af91afe18272e8ecf38ffe77a997184d742	0	0.0	0.0	5.2	1	1	0	1	1	16.299	16.299	16.299	16.298214	16.298214	16.298214	0.0	0.0	0.0	2	16.29821394	16.299	0.0	0.00078606	0.0	0.0	0.0	0.0	0.0	0.0	0.0	0.0	0.0	0.0	0.0	0.0	0.0	0.0	0.0	0.0	0.0	0.0	0.0	0.0	0.0	0.0	0.0	0
1304	1305	0x20dd23b4148f2e69ae2fa697487c9085c40d5b46	0	33.48	4691.4	184270.08	39	39	0	3	1	0.419	12.593585	1.386282	0.417681	12.592832	1.384739	0.0	0.0	0.0	78	54.00480179	54.0649865	0.0	0.060184713	0.0	0.0	0.0	0.0	0.0	0.0	0.0	0.0	0.0	0.0	0.0	0.0	0.0	0.0	0.0	0.0	0.0	0.0	0.0	0.0	0.0	0.0	0.0	0
1305	1306	0x20e56ee1e61f9ec625436b71930e8f211b916a4e	0	14303.01	20641.58	470208.58	17	11	0	8	13	0.01	2.203813	0.855092	0.0	3.4058	0.551822	0.0	0.0	0.0	28	9.38098	9.406015864	0.0	0.025035864	25.0	720752.531	716201.3177	0.0	4.0	10.0	0.0	11.0	0.0	0.0	0.0	0.0	0.0	200000.0	42397.20771	212.0	250000.0	89525.16471	0.0	0.0	0.0	6.0	11.0	Loopring
1306	1307	0x20e9610bb90c6a668cd848b6d0f2800c6f489ff7	0	2.86	0.0	8.58	3	2	0	2	3	560.113837	1440.886163	1000.5	2.0	1886.261525	666.999528	0.0	0.0	0.0	5	2000.998585	2001.0	0.0	0.001414909	0.0	0.0	0.0	0.0	0.0	0.0	0.0	0.0	0.0	0.0	0.0	0.0	0.0	0.0	0.0	0.0	0.0	0.0	0.0	0.0	0.0	0.0	0.0	0
1307	1308	0x20f4b3e05f1653f06fa29c5d78a7b618e6a74aa8	0	22.82	0.0	68.47	3	1	0	1	3	101.0	101.0	101.0	1.0	71.156316	33.666149	0.0	0.0	0.0	4	100.998446	101.0	0.0	0.0015539999999999998	0.0	0.0	0.0	0.0	0.0	0.0	0.0	0.0	0.0	0.0	0.0	0.0	0.0	0.0	0.0	0.0	0.0	0.0	0.0	0.0	0.0	0.0	0.0	0
1308	1309	0x20faee254c63f18f9a3de3d88fc60dc70d338613	0	4.39	4140.21	24867.6	6	6	0	6	1	1.0	10.6	5.599859	0.997269	10.599715	5.598797	0.0	0.0	0.0	12	33.59278372	33.59915656	0.0	0.00637284	0.0	0.0	0.0	0.0	0.0	0.0	0.0	0.0	0.0	0.0	0.0	0.0	0.0	0.0	0.0	0.0	0.0	0.0	0.0	0.0	0.0	0.0	0.0	0
1309	1310	0x2109fc287d455aee29ea13ee1491c66b073827b7	0	20807.97	23567.05	355000.13	8	8	0	3	1	1.3257	15.252378	5.730538	0.00508	15.249378	5.730074	0.0	0.0	0.0	16	45.84059336	45.84430699	0.0	0.003713634	0.0	0.0	0.0	0.0	0.0	0.0	0.0	0.0	0.0	0.0	0.0	0.0	0.0	0.0	0.0	0.0	0.0	0.0	0.0	0.0	0.0	0.0	0.0	0
1310	1311	0x210f16e3dfe9b8bd9130faccb62f8607d33f29a8	0	0.0	0.0	9.28	1	1	0	1	1	100.0	100.0	100.0	99.996747	99.996747	99.996747	0.0	0.0	0.0	2	99.99674689	100.0	0.0	0.00325311	0.0	0.0	0.0	0.0	0.0	0.0	0.0	0.0	0.0	0.0	0.0	0.0	0.0	0.0	0.0	0.0	0.0	0.0	0.0	0.0	0.0	0.0	0.0	0
1311	1312	0x210fd98a90f2f1353f6f96946b6f896b420f081b	0	46795.42	30025.24	230461.98	3	3	0	2	1	0.009918	6.385	2.3957610000000003	0.005416	6.384361	2.395354	0.0	0.0	0.0	6	7.186061294	7.18728394	0.0	0.001222646	0.0	0.0	0.0	0.0	0.0	0.0	0.0	0.0	0.0	0.0	0.0	0.0	0.0	0.0	0.0	0.0	0.0	0.0	0.0	0.0	0.0	0.0	0.0	0
1312	1313	0x2115622bfb8028a370b87a20e5d62c7129e94b45	0	0.0	825.9	1651.8	0	2	0	2	0	0.011415	0.034477999999999995	0.022946	0.0	0.0	0.0	0.0	0.0	0.0	2	0.0	0.04589263	0.0	0.04589263	0.0	0.0	0.0	0.0	0.0	0.0	0.0	0.0	0.0	0.0	0.0	0.0	0.0	0.0	0.0	0.0	0.0	0.0	0.0	0.0	0.0	0.0	0.0	0
1313	1314	0x2119d45f3945823e3f319ef5c8fff37eef267363	0	0.0	2099.86	226784.83	0	108	1	3	0	0.0	0.419104	0.204169	0.0	0.0	0.0	0.0	0.0	0.0	109	0.0	22.05025232	0.0	22.05025232	2.0	1.079119362	0.0	0.0	0.0	2.0	0.0	2.0	0.0	0.0	0.0	0.0	0.25131	0.82781	0.53956	0.0	0.0	0.0	0.0	0.0	0.0	0.0	2.0	None
1314	1315	0x21345745afc0dc4d3302ce2713bf8446db7d47db	0	107.78	0.21	323.75	3	2	0	2	3	25.753052	75.246948	50.5	0.5	99.223527	33.666176	0.0	0.0	0.0	5	100.9985267	101.0	0.0	0.001473262	0.0	0.0	0.0	0.0	0.0	0.0	0.0	0.0	0.0	0.0	0.0	0.0	0.0	0.0	0.0	0.0	0.0	0.0	0.0	0.0	0.0	0.0	0.0	0
1315	1316	0x2139d89594d3c105b76518f90ec1cea0359be969	0	0.0	1659.47	229007.07	0	138	1	3	0	0.0	0.476226	0.24085	0.0	0.0	0.0	0.0	0.0	0.0	139	0.0	33.23729368	0.0	33.23729368	2.0	0.970330808	0.0	0.0	0.0	2.0	0.0	2.0	0.0	0.0	0.0	0.0	0.470025	0.500306	0.485165	0.0	0.0	0.0	0.0	0.0	0.0	0.0	2.0	None
1316	1317	0x213eefdbb605e1240a670269bf722c2836a36139	0	0.0	0.0	6.95	1	1	0	1	1	25.18	25.18	25.18	25.179528	25.179528	25.179528	0.0	0.0	0.0	2	25.17952836	25.18	0.0	0.000471636	0.0	0.0	0.0	0.0	0.0	0.0	0.0	0.0	0.0	0.0	0.0	0.0	0.0	0.0	0.0	0.0	0.0	0.0	0.0	0.0	0.0	0.0	0.0	0
1317	1318	0x214afaf6394a5f9ed3405d66a7d4a2d3167e81d4	0	23.76	0.18	71.63	3	2	0	2	3	12.641308	88.358692	50.5	1.572827	78.43310100000002	33.666151	0.0	0.0	0.0	5	100.9984519	101.0	0.0	0.001548055	0.0	0.0	0.0	0.0	0.0	0.0	0.0	0.0	0.0	0.0	0.0	0.0	0.0	0.0	0.0	0.0	0.0	0.0	0.0	0.0	0.0	0.0	0.0	0
1318	1319	0x214c92feac9fc58126759eed42521db1e4154011	0	246604.77	47589.5	1072940.78	3	7	0	4	3	0.226539	9.42459	3.327806	2.4	18.2	7.733333	0.0	0.0	0.0	10	23.2	23.29464043	0.0	0.09464043	9.0	472.0984568	0.0	0.0	0.0	6.0	0.0	9.0	0.0	0.0	0.0	0.0	0.0	406.156385	52.455384	0.0	0.0	0.0	0.0	0.0	0.0	0.0	9.0	None
1319	1320	0x2153808889d3ae885952d6c2556650da911f3c28	0	195.32	14896.46	358491.55	5	24	0	3	1	0.012766	2.1	0.223746	0.541199	2.334257	1.072915	0.0	0.0	0.0	29	5.3645739	5.369897006	0.0	0.005323106	4.0	66.54018124	0.0	0.0	0.0	4.0	0.0	4.0	0.0	0.0	0.0	0.0	0.0	61.78563199999999	16.635045	0.0	0.0	0.0	0.0	0.0	0.0	0.0	4.0	None
1320	1321	0x2156b917277eaba953038a9211ae0ad0b77c05ee	0	164.18	0.85	330.05	2	2	0	2	2	48.099232	52.90076800000001	50.5	0.177458	100.821516	50.499487	0.0	0.0	0.0	4	100.9989738	101.0	0.0	0.001026218	0.0	0.0	0.0	0.0	0.0	0.0	0.0	0.0	0.0	0.0	0.0	0.0	0.0	0.0	0.0	0.0	0.0	0.0	0.0	0.0	0.0	0.0	0.0	0
1321	1322	0x215c4e9d915ada801d977c6fa07d1cb78b5b1218	0	19.67	26794.86	187701.7	7	7	0	5	1	2.9879	25.690863	8.910921	2.986901	25.690434	8.909343	0.0	0.0	0.0	14	62.36539778	62.37644443	0.0	0.01104665	0.0	0.0	0.0	0.0	0.0	0.0	0.0	0.0	0.0	0.0	0.0	0.0	0.0	0.0	0.0	0.0	0.0	0.0	0.0	0.0	0.0	0.0	0.0	0
1322	1323	0x215f9e61c795722ed3466d6f41fe72e3e6b02e58	0	0.0	0.0	0.78	1	1	0	1	1	0.6	0.6	0.6	0.59916	0.59916	0.59916	0.0	0.0	0.0	2	0.59916	0.6	0.0	0.00084	0.0	0.0	0.0	0.0	0.0	0.0	0.0	0.0	0.0	0.0	0.0	0.0	0.0	0.0	0.0	0.0	0.0	0.0	0.0	0.0	0.0	0.0	0.0	0
1323	1324	0x21601470eb1d59c43e6464a6117b61c0ba4b623d	0	159.63	0.33	319.92	2	2	0	2	2	30.570382	70.429618	50.5	10.56	90.439016	50.499508	0.0	0.0	0.0	4	100.9990158	101.0	0.0	0.000984218	0.0	0.0	0.0	0.0	0.0	0.0	0.0	0.0	0.0	0.0	0.0	0.0	0.0	0.0	0.0	0.0	0.0	0.0	0.0	0.0	0.0	0.0	0.0	0
1324	1325	0x216296612bb82140a79ddcb439d42f7d5bc21555	0	18.69	0.0	56.08	3	1	0	1	3	101.0	101.0	101.0	0.464028	86.115645	33.666149	0.0	0.0	0.0	4	100.998446	101.0	0.0	0.0015539999999999998	0.0	0.0	0.0	0.0	0.0	0.0	0.0	0.0	0.0	0.0	0.0	0.0	0.0	0.0	0.0	0.0	0.0	0.0	0.0	0.0	0.0	0.0	0.0	0
1325	1326	0x2169474bc610c5b01da00f9a836f66e690f11dd3	0	2769.14	1829.42	977821.2	73	424	0	8	22	0.004382	1.290048	0.400615	0.018815	112.317325	2.326431	0.0	0.0	0.0	497	169.82944609999996	169.8607278	0.0	0.031281788	11.0	3573.98057	100.0	0.0	1.0	7.0	0.0	10.0	0.0	0.0	0.0	0.0	0.0	1823.309647	357.398057	100.0	100.0	100.0	0.0	0.0	0.0	1.0	10.0	blockwell.ai KYC Casper Token
1326	1327	0x216fc0aa752393f8f215b603b4156987d3d8bbbf	0	27.06	6966.37	386355.1	8613	22	0	20	9	0.0	10.0	1.96474	0.0	6.0	0.007886	0.0	0.0	0.0	8635	67.918	43.22428764	0.0	-24.69371236	8.0	576.5127199	0.0	0.0	0.0	6.0	0.0	8.0	0.0	0.0	0.0	0.0	0.0	365.0	72.06409000000002	0.0	0.0	0.0	0.0	0.0	0.0	0.0	8.0	None
1327	1328	0x2172ba5e2b02d401c4176493058182605e6ad941	0	160.4	0.84	322.48	2	2	0	2	2	28.835584000000004	72.164416	50.5	1.2	99.799016	50.499508	0.0	0.0	0.0	4	100.9990158	101.0	0.0	0.000984218	0.0	0.0	0.0	0.0	0.0	0.0	0.0	0.0	0.0	0.0	0.0	0.0	0.0	0.0	0.0	0.0	0.0	0.0	0.0	0.0	0.0	0.0	0.0	0
1328	1329	0x2176f34ffbc4e8c9793b5203dfdaec72313464a8	0	21.65	0.0	64.95	3	1	0	1	3	101.0	101.0	101.0	4.190308	87.72283900000002	33.665988	0.0	0.0	0.0	4	100.9979647	101.0	0.0	0.002035312	0.0	0.0	0.0	0.0	0.0	0.0	0.0	0.0	0.0	0.0	0.0	0.0	0.0	0.0	0.0	0.0	0.0	0.0	0.0	0.0	0.0	0.0	0.0	0
1329	1330	0x218bb1e2c6ad45ced2b8d981f3126845d5864ee0	0	0.0	44932.58	89865.15	0	2	1	1	0	1.0	6.397953	3.698976	0.0	0.0	0.0	0.0	0.0	0.0	3	0.0	7.39795266	0.0	7.39795266	0.0	0.0	0.0	0.0	0.0	0.0	0.0	0.0	0.0	0.0	0.0	0.0	0.0	0.0	0.0	0.0	0.0	0.0	0.0	0.0	0.0	0.0	0.0	0
1330	1331	0x2192e1fad823c9f8460101fd191a24a3b5763708	0	23.82	0.03	71.52	3	2	0	2	3	9.002749	91.997251	50.5	10.483054	46.401224	33.666155	0.0	0.0	0.0	5	100.9984639	101.0	0.0	0.001536086	0.0	0.0	0.0	0.0	0.0	0.0	0.0	0.0	0.0	0.0	0.0	0.0	0.0	0.0	0.0	0.0	0.0	0.0	0.0	0.0	0.0	0.0	0.0	0
1331	1332	0x219a8dbb99c72452f504fda0e609cf08677a3cc5	0	7460.29	176.82	45115.37	6	2	0	2	3	1.0419	1.479585	1.260743	0.0	1.48	0.5868329999999999	0.0	0.0	0.0	8	3.5210000000000004	2.52148541	0.0	-0.99951459	4.0	624.073983	624.0714	0.0	1.0	1.0	0.0	1.0	0.0	0.0	0.0	0.0	624.073983	624.073983	624.073983	0.0064	624.05	208.0238	0.0	0.0	0.0	1.0	1.0	Golem
[truncated: 8,509 more rows]
[truncated: 1 more columns]
